# Supplementary material for: Single-cell profiling reveals a potent role of quercetin in promoting hair regeneration
Source: Protein Cell. 2022 Nov 30;14(6):398–415. doi: 10.1093/procel/pwac062 (PMC10246722; doi:10.1093/procel/pwac062)
Supplement: pwac062_suppl_Supplementary_Table_S1 [file pwac062_suppl_supplementary_table_s1.xlsx]

## Sheet: CellType Marker
Marker Genes for Each Cell Type in Mouse Skin
The column name annotation: p_val (p_value); avg_logFC (average log fold change); pct.1 (ratio of cells in this cluster that expressed); pct.2 (ratio of cells in the rest of clusters that expressed the gene); p_val_adj (Bonferroni corrected p_value).
gene	p_val	avg_logFC	pct.1	pct.2	p_val_adj	celltype
Krt14	0	1.76593	0.999	0.677	0	BC
Krt5	0	1.54114	1	0.565	0	BC
Thbs1	0	1.50867	0.838	0.385	0	BC
Fcgbp	0	1.32863	0.918	0.248	0	BC
Krt15	0	1.2699	0.996	0.599	0	BC
Col17a1	0	1.21131	0.999	0.559	0	BC
Itga6	0	1.20108	0.985	0.503	0	BC
Epgn	0	1.17006	0.707	0.231	0	BC
Igfbp3	0	1.14516	0.758	0.435	0	BC
Ifi202b	0	1.10389	0.795	0.455	0	BC
Serpinb2	0	0.994632	0.989	0.737	0	BC
Ccnd2	0	0.990075	0.924	0.456	0	BC
Pxdc1	0	0.946148	0.733	0.362	0	BC
Mt2	0	0.895909	0.997	0.876	0	BC
Slco2a1	0	0.894154	0.867	0.237	0	BC
Itgb4	0	0.781994	0.896	0.265	0	BC
Dst	0	0.765311	0.981	0.695	0	BC
Bhlhe40	0	0.762708	0.888	0.589	0	BC
Lamb3	0	0.759261	0.865	0.202	0	BC
Slc6a6	0	0.751279	0.931	0.46	0	BC
Sema3c	0	0.743345	0.934	0.547	0	BC
Tpm1	0	0.737273	0.85	0.511	0	BC
Cxcl14	0	0.72356	0.882	0.432	0	BC
Fosl1	0	0.706394	0.747	0.481	0	BC
Itpkc	0	0.702272	0.863	0.657	0	BC
Tcim	0	0.694792	0.771	0.427	0	BC
Adrb2	0	0.692543	0.831	0.502	0	BC
Sfn	0	0.673126	0.992	0.794	0	BC
Ccl27a	0	0.671115	0.969	0.527	0	BC
Fgfr2	0	0.671046	0.86	0.398	0	BC
Ndufa4l2	0	0.660347	0.887	0.459	0	BC
Wnt4	0	0.659868	0.853	0.42	0	BC
Cdcp1	0	0.653118	0.764	0.404	0	BC
Palld	0	0.648855	0.723	0.227	0	BC
Trp63	0	0.646312	0.953	0.567	0	BC
Tnfrsf12a	0	0.640506	0.848	0.59	0	BC
Txndc17	0	0.636653	0.977	0.858	0	BC
Plec	0	0.63515	0.925	0.675	0	BC
Itga3	0	0.632048	0.74	0.126	0	BC
S100a10	0	0.624923	0.994	0.928	0	BC
Wnt10a	0	0.624381	0.752	0.165	0	BC
Cd9	0	0.597804	0.996	0.86	0	BC
Hif1a	0	0.59514	0.913	0.699	0	BC
Cd24a	0	0.587842	0.742	0.36	0	BC
Mast4	0	0.586588	0.922	0.637	0	BC
Lamc2	0	0.58183	0.737	0.29	0	BC
Cd44	0	0.580327	0.887	0.623	0	BC
Klf5	0	0.578419	0.961	0.645	0	BC
Ldlr	0	0.568518	0.821	0.553	0	BC
Mt1	0	0.568146	0.999	0.973	0	BC
Rnd3	0	0.554871	0.888	0.694	0	BC
Gnai1	0	0.550135	0.814	0.45	0	BC
Wee1	0	0.545828	0.77	0.384	0	BC
Scin	0	0.545752	0.764	0.288	0	BC
Csrp1	0	0.540248	0.877	0.556	0	BC
Lmna	0	0.535731	0.995	0.913	0	BC
Anxa2	0	0.533791	0.997	0.936	0	BC
Jag2	0	0.531793	0.716	0.143	0	BC
Avpi1	0	0.530026	0.955	0.696	0	BC
Pde4b	0	0.529015	0.752	0.48	0	BC
Rassf1	0	0.522115	0.845	0.568	0	BC
Plet1	0	0.517561	0.754	0.467	0	BC
Fam162a	0	0.515019	0.895	0.608	0	BC
Map2k3	0	0.513883	0.827	0.643	0	BC
Tspo	0	0.511498	0.957	0.686	0	BC
Cdh13	0	0.511056	0.767	0.231	0	BC
Sfr1	0	0.509891	0.94	0.835	0	BC
Pqlc1	0	0.509072	0.807	0.495	0	BC
Calm2	0	0.504587	0.974	0.918	0	BC
Bcam	0	0.50132	0.769	0.256	0	BC
Tns4	0	0.501248	0.837	0.476	0	BC
Dusp7	0	0.500557	0.853	0.599	0	BC
Atf3	4.28455e-279	0.529641	0.93	0.869	8.57381e-275	BC
Stmn1	0	2.08356	0.972	0.355	0	MC
Hmgb2	0	1.8132	0.983	0.727	0	MC
Top2a	0	1.70278	0.775	0.065	0	MC
Mki67	0	1.63093	0.891	0.049	0	MC
Cenpf	0	1.53632	0.775	0.022	0	MC
H2afv	0	1.48599	0.978	0.629	0	MC
H2afz	0	1.39488	0.991	0.886	0	MC
Hmgb1	0	1.39102	0.997	0.926	0	MC
Cenpa	0	1.35664	0.787	0.078	0	MC
Smc4	0	1.33847	0.889	0.322	0	MC
Cks2	0	1.30893	0.882	0.378	0	MC
Hmgn2	0	1.26086	0.962	0.405	0	MC
Krt14	0	1.25685	0.998	0.732	0	MC
Anln	0	1.23129	0.792	0.037	0	MC
Ube2s	0	1.22727	0.978	0.799	0	MC
Prc1	0	1.22304	0.763	0.138	0	MC
Cdca8	0	1.18501	0.818	0.055	0	MC
Krt5	0	1.17264	0.995	0.639	0	MC
Cdca3	0	1.05795	0.739	0.025	0	MC
Ptms	0	1.02619	0.992	0.914	0	MC
Fcgbp	0	1.00176	0.925	0.362	0	MC
Smc2	0	0.994691	0.702	0.095	0	MC
Nucks1	0	0.982205	0.953	0.709	0	MC
Ptma	0	0.954879	1	0.992	0	MC
Selenoh	0	0.936429	0.907	0.384	0	MC
Lockd	0	0.920973	0.72	0.034	0	MC
Dek	0	0.91782	0.947	0.714	0	MC
Ptn	0	0.91032	0.906	0.169	0	MC
Cks1b	0	0.861108	0.763	0.197	0	MC
Tmpo	0	0.853368	0.895	0.495	0	MC
Racgap1	0	0.851926	0.723	0.022	0	MC
Ccdc34	0	0.849643	0.789	0.202	0	MC
Clic1	0	0.804393	0.99	0.894	0	MC
Ran	0	0.751086	0.983	0.842	0	MC
Cenpw	0	0.711335	0.737	0.083	0	MC
Anp32e	0	0.689386	0.837	0.427	0	MC
Ppia	0	0.656621	0.998	0.987	0	MC
Wnt10a	0	0.581074	0.821	0.263	0	MC
H2-Q7	1.21623e-307	0.859762	0.946	0.629	2.4338e-303	MC
Rbm3	1.54485e-293	0.630245	0.988	0.932	3.09141e-289	MC
Itgb4	6.40915e-281	0.596114	0.878	0.373	1.28254e-276	MC
Anp32b	4.05009e-277	0.734315	0.97	0.798	8.10463e-273	MC
Lmna	7.07005e-276	0.725583	0.993	0.927	1.41479e-271	MC
Snrpg	7.51757e-267	0.581282	0.982	0.878	1.50434e-262	MC
Phgdh	1.81155e-263	0.52085	0.808	0.334	3.6251e-259	MC
Rad21	8.80355e-259	0.691681	0.839	0.471	1.76168e-254	MC
Tagln2	5.68586e-258	0.68931	0.987	0.852	1.1378e-253	MC
Cbx3	1.2853e-256	0.662745	0.927	0.613	2.57201e-252	MC
Gapdh	2.24083e-256	0.644532	0.993	0.941	4.48413e-252	MC
Lsm5	5.54828e-252	0.572247	0.842	0.465	1.11027e-247	MC
Wnt4	1.36542e-249	0.718955	0.897	0.493	2.73233e-245	MC
Pkp4	2.50957e-249	0.515634	0.798	0.359	5.02191e-245	MC
Hnrnpa3	4.65669e-248	0.578834	0.991	0.898	9.3185e-244	MC
Lsm3	1.4812e-243	0.536573	0.797	0.395	2.96404e-239	MC
Ddx39	3.13778e-236	0.537468	0.816	0.432	6.27901e-232	MC
Hnrnpa2b1	4.63849e-235	0.535477	0.991	0.93	9.28208e-231	MC
Hmgn5	4.28671e-231	0.512237	0.78	0.363	8.57814e-227	MC
Psmb9	1.36811e-230	0.506404	0.757	0.346	2.73771e-226	MC
Alyref	1.281e-224	0.550653	0.901	0.614	2.5634e-220	MC
Hint1	1.83118e-222	0.525126	0.975	0.906	3.66437e-218	MC
Ywhah	2.11864e-222	0.552935	0.887	0.552	4.23961e-218	MC
Tspo	5.45051e-219	0.675256	0.953	0.732	1.0907e-214	MC
Ezh2	1.92568e-217	0.563918	0.725	0.345	3.85347e-213	MC
Hmgn1	5.3992e-217	0.526444	0.992	0.884	1.08043e-212	MC
Tubb5	6.98605e-216	1.44112	0.888	0.75	1.39798e-211	MC
Oxct1	2.02251e-212	0.539048	0.967	0.755	4.04725e-208	MC
Krt15	4.82352e-202	0.741711	0.99	0.667	9.65235e-198	MC
Tpi1	3.30726e-197	0.628737	0.942	0.723	6.61816e-193	MC
Set	2.11796e-196	0.515449	0.988	0.83	4.23826e-192	MC
Wee1	1.02344e-192	0.533176	0.838	0.448	2.04801e-188	MC
Bub3	4.98396e-192	0.557947	0.782	0.454	9.9734e-188	MC
S100a10	1.38073e-188	0.653187	0.992	0.939	2.76297e-184	MC
Snrpd1	4.66366e-187	0.524814	0.902	0.672	9.33246e-183	MC
Csrp1	6.33054e-186	0.634017	0.897	0.611	1.2668e-181	MC
Fkbp2	1.37781e-184	0.505487	0.909	0.688	2.75713e-180	MC
Tuba1b	1.98915e-183	1.04069	0.888	0.749	3.98048e-179	MC
Hsp90b1	2.04165e-182	0.580543	0.983	0.856	4.08554e-178	MC
Tubb4b	3.2954e-182	0.918574	0.943	0.747	6.59442e-178	MC
Cdkn2d	1.02117e-180	0.633291	0.739	0.396	2.04347e-176	MC
Arl6ip1	3.63572e-180	0.97053	0.908	0.715	7.27545e-176	MC
Col17a1	4.29124e-165	0.57352	0.98	0.634	8.5872e-161	MC
Tppp3	1.90673e-162	0.601696	0.764	0.406	3.81557e-158	MC
Ranbp1	1.59765e-159	0.527559	0.912	0.723	3.19706e-155	MC
Pgk1	1.64555e-155	0.537042	0.912	0.681	3.29291e-151	MC
Epcam	2.40601e-147	0.516221	0.922	0.591	4.81467e-143	MC
H3f3b	9.34298e-147	0.536204	1	0.989	1.86962e-142	MC
Fam162a	3.41382e-129	0.535802	0.9	0.657	6.8314e-125	MC
H1f0	4.62326e-124	0.51114	0.735	0.439	9.25161e-120	MC
Jpt1	8.17121e-121	0.602986	0.827	0.597	1.63514e-116	MC
Higd1a	1.05735e-119	0.519858	0.946	0.754	2.11586e-115	MC
Tpm1	9.15936e-110	0.564111	0.818	0.569	1.83288e-105	MC
Thbs1	1.12156e-106	0.654895	0.772	0.464	2.24436e-102	MC
Ndufa4l2	1.12425e-74	0.679852	0.765	0.536	2.24973e-70	MC
Krt1	0	2.72432	0.99	0.469	0	SC
Krt10	0	2.48132	0.998	0.83	0	SC
Mt4	0	2.46729	0.909	0.186	0	SC
Krt77	0	2.03636	0.966	0.59	0	SC
Krtdap	0	1.84633	0.977	0.688	0	SC
Calm4	0	1.50027	0.98	0.55	0	SC
Fam25c	0	1.46615	0.998	0.632	0	SC
Lypd3	0	1.40219	0.965	0.512	0	SC
Dmkn	0	1.37175	0.999	0.727	0	SC
Fabp5	0	1.35526	0.919	0.39	0	SC
Dsg1a	0	1.34036	0.978	0.45	0	SC
Ly6g6c	0	1.31417	0.9	0.329	0	SC
Sbsn	0	1.27012	0.98	0.629	0	SC
Perp	0	1.19826	1	0.764	0	SC
Lgals3	0	1.1956	0.998	0.886	0	SC
Ly6d	0	1.16434	0.998	0.715	0	SC
Rab25	0	1.15555	0.978	0.469	0	SC
Gltp	0	1.13973	0.989	0.659	0	SC
Clca3a2	0	1.10592	0.944	0.503	0	SC
Serpinb5	0	1.0494	0.992	0.622	0	SC
Jup	0	1.0216	0.995	0.699	0	SC
Anxa8	0	1.01155	0.995	0.614	0	SC
Dsc3	0	1.00997	0.986	0.584	0	SC
Elovl4	0	0.998373	0.843	0.142	0	SC
Lgals7	0	0.968896	0.999	0.843	0	SC
Prdx5	0	0.958794	0.987	0.795	0	SC
Cebpa	0	0.957125	0.866	0.345	0	SC
Dsp	0	0.947397	0.993	0.656	0	SC
Zfp750	0	0.904062	0.848	0.17	0	SC
Pycard	0	0.903124	0.966	0.548	0	SC
Ptgs1	0	0.898163	0.887	0.274	0	SC
Ggct	0	0.889557	0.891	0.332	0	SC
Tmprss4	0	0.884552	0.89	0.176	0	SC
Acer1	0	0.851129	0.835	0.116	0	SC
Tmem45a	0	0.848527	0.983	0.636	0	SC
Tacstd2	0	0.835122	0.991	0.658	0	SC
Eppk1	0	0.831126	0.824	0.387	0	SC
Them5	0	0.824023	0.769	0.115	0	SC
Gata3	0	0.815758	0.953	0.48	0	SC
Npl	0	0.815324	0.863	0.203	0	SC
Trim29	0	0.808339	0.988	0.595	0	SC
Pkp1	0	0.787999	0.982	0.562	0	SC
Sptssa	0	0.784434	0.964	0.706	0	SC
Dapl1	0	0.766975	0.972	0.506	0	SC
Irf6	0	0.751782	0.943	0.549	0	SC
Pdzk1ip1	0	0.739343	0.901	0.342	0	SC
Serpinb2	0	0.726081	0.974	0.709	0	SC
Sfn	0	0.71936	0.998	0.764	0	SC
Fgfbp1	0	0.711715	0.851	0.45	0	SC
Gjb5	0	0.696101	0.76	0.163	0	SC
Fdps	0	0.691621	0.783	0.36	0	SC
Slco3a1	0	0.685912	0.965	0.592	0	SC
Bbox1	0	0.680257	0.915	0.37	0	SC
Oas1f	0	0.672996	0.85	0.264	0	SC
Rplp0	0	0.669648	1	0.99	0	SC
Avpi1	0	0.659339	0.958	0.659	0	SC
Capns2	0	0.659162	0.952	0.497	0	SC
Urah	0	0.64956	0.981	0.573	0	SC
Itm2b	0	0.630255	0.999	0.988	0	SC
Acsl1	0	0.627294	0.868	0.303	0	SC
Cldn1	0	0.622563	0.936	0.556	0	SC
Gcat	0	0.619548	0.775	0.219	0	SC
Pof1b	0	0.611085	0.906	0.379	0	SC
Abca12	0	0.608004	0.772	0.156	0	SC
Ovol1	0	0.6036	0.75	0.341	0	SC
Tprg	0	0.599429	0.723	0.108	0	SC
Klf5	0	0.599323	0.973	0.596	0	SC
Dstn	0	0.598852	0.995	0.894	0	SC
Apoc1	0	0.594863	0.969	0.556	0	SC
Aldh3b2	0	0.590445	0.834	0.206	0	SC
Krt80	0	0.589525	0.936	0.456	0	SC
Ssfa2	0	0.582832	0.887	0.515	0	SC
Bag1	0	0.577176	0.969	0.767	0	SC
Dgcr6	0	0.575485	0.946	0.55	0	SC
Kif21a	0	0.57146	0.892	0.467	0	SC
Evpl	0	0.56546	0.863	0.319	0	SC
Dynlt3	0	0.562154	0.939	0.609	0	SC
Cdkn1a	0	0.561005	0.966	0.76	0	SC
Anxa1	0	0.550225	0.993	0.863	0	SC
Sar1b	0	0.546113	0.893	0.543	0	SC
Dynll1	0	0.545856	0.993	0.909	0	SC
Ybx3	0	0.541127	0.996	0.878	0	SC
Dbi	0	0.535805	0.978	0.868	0	SC
Clca2	0	0.53492	0.835	0.257	0	SC
Pkib	0	0.533139	0.79	0.25	0	SC
Clic3	0	0.532674	0.74	0.197	0	SC
Chit1	0	0.531953	0.843	0.326	0	SC
Rnh1	0	0.530884	0.963	0.745	0	SC
Ezr	0	0.523805	0.963	0.607	0	SC
Cltb	0	0.523402	0.969	0.733	0	SC
S100a14	0	0.520315	0.993	0.652	0	SC
Mif	0	0.512968	0.991	0.812	0	SC
Ppl	0	0.510718	0.943	0.547	0	SC
Vdac1	0	0.506911	0.967	0.717	0	SC
Smagp	0	0.505746	0.888	0.403	0	SC
Nhp2	0	0.503793	0.945	0.611	0	SC
Uchl3	0	0.502629	0.86	0.418	0	SC
Grhl1	0	0.502596	0.802	0.276	0	SC
Hebp2	0	0.500591	0.763	0.263	0	SC
Dusp22	0	0.500151	0.895	0.455	0	SC
Crct1	0	4.84476	0.954	0.168	0	GC
Wfdc21	0	3.74792	0.826	0.051	0	GC
Flg2	0	3.62312	0.967	0.047	0	GC
Cnfn	0	3.05127	0.993	0.061	0	GC
Cysrt1	0	3.031	1	0.254	0	GC
Csta1	0	3.0247	0.97	0.139	0	GC
Klk7	0	2.94454	0.993	0.15	0	GC
Flg	0	2.92629	0.747	0.026	0	GC
Cdsn	0	2.88783	0.997	0.068	0	GC
Ereg	0	2.65048	0.905	0.057	0	GC
Nccrp1	0	2.63249	0.993	0.053	0	GC
Krt23	0	2.62823	0.987	0.065	0	GC
Serpina12	0	2.58671	0.806	0.015	0	GC
Hrnr	0	2.55337	0.954	0.023	0	GC
Chd3os	0	2.39467	0.766	0.052	0	GC
Kprp	0	2.32921	0.977	0.025	0	GC
Lypd5	0	2.10655	0.97	0.028	0	GC
Klk5	0	2.05882	0.931	0.131	0	GC
Il1f5	0	2.01726	0.954	0.164	0	GC
Hal	0	1.97691	0.98	0.166	0	GC
Mboat2	0	1.88329	0.865	0.089	0	GC
Slurp1	0	1.76755	0.75	0.026	0	GC
Dkkl1	0	1.61865	0.789	0.067	0	GC
Elmod1	0	1.55436	0.947	0.165	0	GC
Calml3	0	1.51522	0.974	0.128	0	GC
Ivl	0	1.48136	0.799	0.102	0	GC
Tspan8	0	1.47946	0.803	0.129	0	GC
Fam89a	0	1.46037	0.99	0.202	0	GC
Anxa9	0	1.42656	0.977	0.027	0	GC
Trex2	0	1.38691	0.891	0.053	0	GC
Tgm1	0	1.36573	0.944	0.058	0	GC
Bpifc	0	1.36472	0.878	0.107	0	GC
Alox12b	0	1.34091	0.951	0.043	0	GC
Cldn23	0	1.32156	0.773	0.034	0	GC
Lce6a	0	1.30062	0.734	0.008	0	GC
Gsdma	0	1.28808	0.98	0.091	0	GC
Wfdc5	0	1.27693	0.967	0.041	0	GC
Slc6a14	0	1.25844	0.836	0.097	0	GC
Klk9	0	1.24766	0.74	0.072	0	GC
Nectin3	0	1.24189	0.845	0.081	0	GC
Eps8l1	0	1.21429	0.967	0.193	0	GC
Vgll3	0	1.16626	0.967	0.172	0	GC
Sdr9c7	0	1.16546	0.947	0.018	0	GC
Dnase1l3	0	1.16088	0.865	0.114	0	GC
Cgn	0	1.16025	0.905	0.157	0	GC
Nlrp10	0	1.12071	0.928	0.138	0	GC
Il1f9	0	1.11402	0.859	0.056	0	GC
Atp6v1c2	0	1.09727	0.806	0.097	0	GC
Rab11fip1	0	1.00623	0.941	0.16	0	GC
Abca5	0	1.00478	0.865	0.104	0	GC
C2cd2	0	0.996632	0.974	0.181	0	GC
Hsbp1l1	0	0.968307	0.901	0.042	0	GC
Prss8	0	0.958302	0.855	0.112	0	GC
Gdpd3	0	0.926272	0.908	0.059	0	GC
Dsc1	0	0.87849	0.799	0.079	0	GC
Ptrh1	0	0.876844	0.928	0.135	0	GC
Gal3st1	0	0.847127	0.872	0.094	0	GC
Tmprss11f	0	0.840562	0.855	0.049	0	GC
Aloxe3	0	0.840284	0.914	0.122	0	GC
Map2	0	0.822526	0.908	0.131	0	GC
Teddm3	0	0.818226	0.849	0.056	0	GC
Capn9	0	0.808063	0.842	0.023	0	GC
Xkrx	0	0.807078	0.845	0.026	0	GC
Ano8	0	0.799367	0.852	0.073	0	GC
Slc46a2	0	0.799045	0.78	0.027	0	GC
Sdr16c6	0	0.777371	0.868	0.106	0	GC
Ephx3	0	0.7715	0.924	0.15	0	GC
Faah	0	0.769767	0.714	0.089	0	GC
Cyp2b19	0	0.765233	0.806	0.038	0	GC
Cyfip2	0	0.75606	0.812	0.086	0	GC
Dnase1l2	0	0.737355	0.757	0.023	0	GC
Cited4	0	0.714427	0.717	0.048	0	GC
Acp7	0	0.695333	0.842	0.004	0	GC
Rps6ka6	0	0.690132	0.901	0.081	0	GC
Fndc9	0	0.688589	0.875	0.079	0	GC
Spag1	0	0.657231	0.816	0.043	0	GC
Cpm	0	0.655293	0.73	0.037	0	GC
Slc15a1	0	0.651037	0.737	0.044	0	GC
Blnk	0	0.645245	0.799	0.109	0	GC
Bicdl2	0	0.63651	0.882	0.144	0	GC
Fcho1	0	0.627058	0.911	0.026	0	GC
Rnf222	0	0.596413	0.763	0.01	0	GC
Tead4	0	0.518561	0.704	0.037	0	GC
Abhd12b	0	0.513962	0.77	0.091	0	GC
Cptp	0	0.512269	0.842	0.063	0	GC
Orm1	6.76425e-304	2.64771	0.961	0.227	1.35359e-299	GC
Sp6	3.093e-303	0.546274	0.701	0.092	6.1894e-299	GC
Nrtn	2.82385e-302	1.59335	0.974	0.236	5.6508e-298	GC
Bicdl1	2.20735e-296	0.57281	0.898	0.162	4.41714e-292	GC
Laptm4b	2.01965e-293	1.1375	0.938	0.209	4.04153e-289	GC
Kctd5	4.25105e-293	0.918577	0.918	0.177	8.50678e-289	GC
Dgat2	1.45619e-288	1.71754	0.941	0.231	2.91398e-284	GC
Syngr1	8.90013e-287	0.526605	0.789	0.123	1.78101e-282	GC
Agpat5	3.26114e-277	1.8756	0.964	0.266	6.52586e-273	GC
Ttc9	1.21471e-275	0.807247	0.836	0.147	2.43075e-271	GC
Klk8	2.39665e-275	1.64757	0.987	0.274	4.79594e-271	GC
Cnn3	2.47075e-274	1.19513	0.928	0.203	4.94421e-270	GC
Thop1	1.52401e-272	0.944711	0.898	0.194	3.0497e-268	GC
Tmem54	6.1299e-272	1.47572	0.98	0.29	1.22665e-267	GC
Lipm	4.51297e-270	1.01779	0.967	0.256	9.0309e-266	GC
Asprv1	9.45924e-264	3.60056	1	0.338	1.89289e-259	GC
Smpd1	1.257e-263	0.95356	0.845	0.168	2.51537e-259	GC
Prdm1	6.06414e-262	1.05372	0.878	0.172	1.2135e-257	GC
Serpinb7	4.36001e-259	1.95419	0.938	0.255	8.72482e-255	GC
Kctd11	2.69047e-258	1.4869	0.938	0.216	5.3839e-254	GC
Tmem40	3.4696e-258	0.911105	0.964	0.24	6.94301e-254	GC
Clic3	5.52746e-257	1.85565	0.997	0.35	1.1061e-252	GC
Cers3	1.52161e-255	0.649203	0.878	0.171	3.0449e-251	GC
Spink5	1.96143e-254	2.687	0.98	0.317	3.92501e-250	GC
Nipal4	9.88082e-254	0.655293	0.924	0.199	1.97725e-249	GC
Sdcbp2	1.04399e-250	1.3637	0.816	0.16	2.08912e-246	GC
Ypel2	9.68941e-250	0.833051	0.872	0.181	1.93895e-245	GC
Ank	1.58578e-248	0.905749	0.938	0.235	3.1733e-244	GC
Osbpl1a	6.52924e-246	0.967142	0.947	0.236	1.30657e-241	GC
March8	7.13541e-245	0.503177	0.776	0.126	1.42787e-240	GC
Ano9	4.23081e-244	1.18556	0.862	0.193	8.46628e-240	GC
Dhcr7	3.78948e-243	1.01177	0.941	0.25	7.58312e-239	GC
Slc35e4	4.1991e-241	0.807876	0.78	0.141	8.40282e-237	GC
Tuba8	9.13731e-235	0.790664	0.914	0.225	1.82847e-230	GC
Gan	1.83221e-232	1.49286	0.977	0.336	3.66644e-228	GC
Pla2g16	1.53535e-228	0.879279	0.875	0.198	3.07239e-224	GC
Defb1	6.62939e-227	1.34499	0.957	0.271	1.32661e-222	GC
Fam110a	3.45243e-223	1.481	0.938	0.283	6.90866e-219	GC
Casp14	8.4931e-223	1.02038	0.938	0.23	1.69955e-218	GC
Psapl1	2.22214e-216	1.73179	0.865	0.238	4.44673e-212	GC
Abca12	2.30696e-213	1.13546	0.98	0.33	4.61647e-209	GC
Elovl6	1.83743e-211	0.75103	0.885	0.225	3.67689e-207	GC
Skint10	1.86939e-211	1.07333	0.711	0.141	3.74084e-207	GC
Fam46b	2.0088e-210	0.631835	0.888	0.201	4.01981e-206	GC
Fhdc1	6.45203e-209	0.569434	0.862	0.192	1.29112e-204	GC
Gpr87	8.62142e-209	1.02561	0.911	0.283	1.72523e-204	GC
Tex264	1.57417e-208	1.48103	0.987	0.407	3.15007e-204	GC
Lgalsl	3.20906e-208	1.16605	0.964	0.322	6.42165e-204	GC
Pcdh1	7.43702e-208	0.90094	0.921	0.253	1.48822e-203	GC
Skint3	7.02143e-207	0.845169	0.77	0.159	1.40506e-202	GC
Nectin4	3.55504e-203	0.836037	0.98	0.3	7.11399e-199	GC
Cds1	1.44157e-201	0.845668	0.947	0.284	2.88474e-197	GC
Pof1b	9.07859e-200	1.57861	1	0.529	1.81672e-195	GC
Cyb5r4	3.27283e-197	0.587135	0.934	0.268	6.54925e-193	GC
Zdhhc9	1.04939e-196	0.718398	0.898	0.216	2.09993e-192	GC
Lce1m	6.82857e-196	5.19543	0.727	0.154	1.36646e-191	GC
Calm4	3.33991e-195	2.33597	1	0.672	6.68348e-191	GC
Sbsn	7.56496e-194	2.70477	1	0.729	1.51382e-189	GC
Homer2	1.15219e-193	1.01597	0.885	0.243	2.30564e-189	GC
Fam25c	2.32145e-192	2.24334	1	0.736	4.64546e-188	GC
Epn3	6.13761e-192	0.847406	0.895	0.247	1.2282e-187	GC
Prkch	2.44286e-190	0.570097	0.914	0.247	4.8884e-186	GC
Ide	1.9566e-188	1.61141	0.954	0.365	3.91536e-184	GC
Cd82	9.01816e-188	1.05164	0.895	0.267	1.80462e-183	GC
Vasn	1.21146e-186	0.571704	0.852	0.183	2.42426e-182	GC
Csnk2a2	4.92252e-186	1.71079	0.993	0.612	9.85045e-182	GC
Hebp2	1.1089e-184	1.48482	0.961	0.404	2.21903e-180	GC
Rnf208	1.39768e-184	0.513051	0.872	0.212	2.79689e-180	GC
Nipal1	2.87124e-183	0.696377	0.842	0.205	5.74564e-179	GC
Gjb4	3.2307e-181	1.09868	0.918	0.298	6.46495e-177	GC
Ndufa4	6.83168e-181	1.93877	0.997	0.859	1.36709e-176	GC
Krtdap	1.3404e-180	2.49159	1	0.77	2.68227e-176	GC
Pla2g2f	1.74898e-180	1.53214	0.974	0.402	3.49989e-176	GC
Krt80	7.17368e-179	1.63176	1	0.593	1.43553e-174	GC
Dmkn	7.26305e-179	2.03693	1	0.805	1.45341e-174	GC
Cobl	9.04244e-179	0.865114	0.938	0.294	1.80948e-174	GC
Ppif	1.59104e-176	1.14876	0.832	0.231	3.18382e-172	GC
Elovl4	4.31034e-175	1.4431	0.931	0.341	8.62543e-171	GC
Elovl1	1.26976e-174	2.15731	0.977	0.564	2.54092e-170	GC
Blmh	1.46616e-174	1.34915	0.947	0.461	2.93394e-170	GC
Plk3	1.25195e-173	1.00897	0.852	0.234	2.50528e-169	GC
Yod1	1.11134e-172	1.60779	0.938	0.378	2.2239e-168	GC
Ctnnbip1	4.1509e-172	1.82616	0.98	0.452	8.30636e-168	GC
Cst6	3.58882e-171	1.14661	0.977	0.492	7.18158e-167	GC
Slc19a2	1.32569e-170	0.509147	0.822	0.202	2.65283e-166	GC
Cln8	5.56902e-169	0.690653	0.921	0.273	1.11442e-164	GC
Ugcg	7.23035e-168	1.07234	0.98	0.435	1.44687e-163	GC
Mid1ip1	1.05589e-167	0.786477	0.898	0.274	2.11294e-163	GC
Rarres1	3.46052e-167	1.23715	0.898	0.339	6.92484e-163	GC
Dhrs1	4.38423e-164	0.750701	0.944	0.326	8.77329e-160	GC
Mxd1	9.7537e-164	0.812931	0.924	0.294	1.95181e-159	GC
Dexi	5.01064e-163	0.58039	0.862	0.239	1.00268e-158	GC
Sult2b1	9.21277e-162	0.933755	0.895	0.284	1.84357e-157	GC
Psmd8	1.41181e-161	1.06722	0.993	0.809	2.82517e-157	GC
Lor	2.34822e-161	5.68624	0.947	0.474	4.69903e-157	GC
Ptpn21	4.685e-161	0.702435	0.78	0.207	9.37516e-157	GC
Id4	7.62032e-158	0.691511	0.72	0.159	1.5249e-153	GC
Prdx5	1.13284e-157	1.50087	0.993	0.85	2.26694e-153	GC
Minpp1	1.13528e-156	0.661927	0.734	0.168	2.27181e-152	GC
Mapk3	2.56464e-156	0.968987	0.984	0.523	5.1321e-152	GC
Tuft1	6.65734e-156	0.675741	0.97	0.37	1.3322e-151	GC
Srpk1	7.55896e-153	1.55526	0.951	0.542	1.51262e-148	GC
Tmprss13	5.4288e-150	0.856128	0.875	0.278	1.08636e-145	GC
Ybx3	1.31582e-149	1.40281	1	0.912	2.63309e-145	GC
Myo6	6.14256e-149	0.729951	0.888	0.301	1.22919e-144	GC
Dpp3	1.15232e-147	0.555031	0.872	0.3	2.3059e-143	GC
Me1	3.36763e-147	0.727761	0.951	0.359	6.73897e-143	GC
Grk2	8.53807e-147	0.861406	0.924	0.399	1.70855e-142	GC
Agpat4	1.75378e-146	1.04359	0.849	0.308	3.50949e-142	GC
Rhou	3.4506e-146	0.556342	0.849	0.256	6.90499e-142	GC
Rassf7	5.31066e-146	0.696692	0.743	0.182	1.06272e-141	GC
Map1lc3a	9.15711e-146	1.25033	0.997	0.841	1.83243e-141	GC
Tprg	9.46826e-146	0.798808	0.862	0.283	1.89469e-141	GC
Gltp	1.18652e-144	1.2586	0.997	0.753	2.37435e-140	GC
Itpkb	1.34098e-144	0.6221	0.908	0.287	2.68344e-140	GC
Ubtd1	2.53438e-142	0.61395	0.865	0.275	5.07155e-138	GC
Serpinb8	9.43597e-142	0.977775	0.954	0.436	1.88823e-137	GC
Desi1	1.51456e-141	0.872422	0.918	0.417	3.03079e-137	GC
Mpzl3	6.53759e-141	0.697882	0.961	0.385	1.30824e-136	GC
Ggct	1.03664e-140	1.68324	0.964	0.491	2.07442e-136	GC
Adipor2	7.97776e-140	0.673884	0.964	0.427	1.59643e-135	GC
Gabarapl2	1.41763e-139	1.51205	0.977	0.753	2.83682e-135	GC
Grhl3	8.10907e-139	0.556122	0.776	0.206	1.62271e-134	GC
Otud1	1.65083e-138	0.631518	0.842	0.251	3.30347e-134	GC
Mxi1	6.27233e-138	0.596892	0.954	0.405	1.25516e-133	GC
Mfsd14b	7.22728e-138	0.976776	0.908	0.435	1.44625e-133	GC
Dusp14	2.49147e-137	1.11019	0.743	0.23	4.98568e-133	GC
Hars	2.67272e-137	0.549029	0.868	0.309	5.34837e-133	GC
Sec11c	3.40085e-137	1.10322	0.911	0.435	6.80544e-133	GC
Actn1	8.09606e-137	0.963021	0.714	0.178	1.6201e-132	GC
Krt78	2.63732e-133	0.985576	0.707	0.19	5.27753e-129	GC
D8Ertd738e	1.55851e-132	1.30083	0.987	0.795	3.11873e-128	GC
Ssfa2	3.031e-132	1.04177	0.984	0.62	6.06533e-128	GC
Arrdc4	1.15391e-131	0.730895	0.944	0.379	2.30909e-127	GC
Msrb1	2.21814e-131	1.09785	0.97	0.529	4.43872e-127	GC
Ift20	3.12321e-131	0.910633	0.977	0.632	6.24986e-127	GC
Rnf11	2.3844e-129	1.16792	0.977	0.608	4.77142e-125	GC
Cited2	4.99322e-129	1.0758	0.98	0.486	9.99193e-125	GC
Acsbg1	1.10216e-127	0.602293	0.934	0.389	2.20553e-123	GC
Pepd	1.10996e-127	0.671889	0.77	0.249	2.22114e-123	GC
Nrd1	2.79064e-125	1.26411	0.97	0.51	5.58435e-121	GC
Csnk2b	3.13096e-125	1.11788	0.957	0.666	6.26537e-121	GC
Efna3	1.37329e-124	0.854116	0.845	0.339	2.74809e-120	GC
Smap2	5.193e-124	0.992176	0.806	0.254	1.03917e-119	GC
Fis1	5.781e-124	0.739556	0.964	0.634	1.15684e-119	GC
Ppl	8.49146e-124	1.01936	0.974	0.66	1.69923e-119	GC
Fam129b	3.5716e-122	0.817254	0.947	0.568	7.14714e-118	GC
Pdzd11	4.13447e-121	0.620517	0.852	0.328	8.2735e-117	GC
Gramd3	2.6134e-120	0.714221	0.941	0.433	5.22967e-116	GC
Them5	2.82904e-120	0.861097	0.836	0.301	5.66119e-116	GC
Plekhn1	9.87473e-120	0.550804	0.911	0.364	1.97603e-115	GC
Suds3	1.05911e-119	0.590951	0.954	0.501	2.11939e-115	GC
Dapl1	3.57113e-119	1.57483	0.99	0.639	7.14619e-115	GC
Gnai3	3.85893e-119	0.80924	0.974	0.696	7.72211e-115	GC
Rmnd5a	4.99325e-117	0.74125	0.928	0.435	9.992e-113	GC
Cltb	7.22557e-117	0.85423	0.98	0.8	1.44591e-112	GC
Emb	3.18566e-116	0.834181	0.885	0.369	6.37482e-112	GC
Plxdc2	3.7569e-116	1.01008	0.905	0.465	7.51793e-112	GC
Sucla2	6.30874e-114	0.612313	0.905	0.42	1.26244e-109	GC
Pmvk	1.78109e-113	0.780153	0.783	0.284	3.56415e-109	GC
Tob1	2.88223e-112	1.14911	0.951	0.525	5.76762e-108	GC
Susd2	1.23375e-111	1.08	0.836	0.388	2.46887e-107	GC
Sqle	8.09101e-111	0.686521	0.799	0.302	1.61909e-106	GC
Zfp706	9.43366e-111	1.37312	0.99	0.813	1.88777e-106	GC
Hras	1.36268e-110	0.760045	0.987	0.766	2.72685e-106	GC
Fam213b	7.84358e-110	0.849769	0.924	0.401	1.56958e-105	GC
Pld3	1.74001e-109	0.515075	0.924	0.407	3.48193e-105	GC
Pdzk1ip1	5.29221e-109	1.48203	0.868	0.502	1.05902e-104	GC
Kif1c	7.70418e-109	0.537846	0.941	0.424	1.54168e-104	GC
Hspb1	4.64432e-108	1.45836	0.993	0.885	9.29374e-104	GC
Sphk1	1.06572e-107	0.503679	0.72	0.234	2.13262e-103	GC
Glrx2	1.1275e-107	0.529407	0.928	0.453	2.25625e-103	GC
Tesc	1.74543e-107	0.567785	0.76	0.22	3.49277e-103	GC
Lsr	4.32767e-106	0.785406	0.898	0.435	8.6601e-102	GC
Krt77	1.24565e-104	1.95592	0.974	0.697	2.49268e-100	GC
Pgrmc2	1.3134e-104	0.52132	0.957	0.474	2.62825e-100	GC
Trim2	1.07917e-103	1.34654	0.789	0.382	2.15952e-99	GC
Tead1	1.1061e-102	0.550608	0.895	0.363	2.21341e-98	GC
Ube2k	2.07471e-102	0.700169	0.967	0.698	4.1517e-98	GC
Msmo1	2.73916e-102	1.13101	0.862	0.451	5.48134e-98	GC
Hspb8	3.86452e-102	1.10122	0.947	0.63	7.73329e-98	GC
Chmp2a	3.91329e-102	0.57857	0.99	0.813	7.83088e-98	GC
Spsb3	4.21842e-102	0.624044	0.809	0.269	8.44148e-98	GC
Amotl2	2.71719e-100	0.664768	0.816	0.299	5.43736e-96	GC
Cpe	7.81955e-100	0.761347	0.763	0.277	1.56477e-95	GC
Chmp5	5.36083e-99	0.608925	0.97	0.683	1.07276e-94	GC
Max	6.40894e-99	0.67206	0.911	0.407	1.28249e-94	GC
H2afj	9.12531e-99	0.616918	0.987	0.817	1.82607e-94	GC
Ndfip2	2.0305e-98	0.801199	0.97	0.733	4.06324e-94	GC
Golga7	2.4928e-98	0.582807	0.964	0.557	4.98834e-94	GC
Paip2	5.27237e-98	0.711454	0.977	0.835	1.05505e-93	GC
Adipor1	2.43758e-97	0.557903	0.99	0.723	4.87785e-93	GC
Arhgef5	1.13111e-95	0.649867	0.961	0.528	2.26347e-91	GC
Pak3	1.58347e-95	0.508059	0.77	0.282	3.16868e-91	GC
Bnip3l	2.97123e-95	1.16166	0.99	0.759	5.94572e-91	GC
Mall	1.18269e-94	0.502406	0.885	0.369	2.36668e-90	GC
Rhov	1.56643e-94	0.508788	0.743	0.251	3.13458e-90	GC
Ly6g6c	3.3375e-94	1.79561	0.901	0.492	6.67867e-90	GC
Ptgr1	1.29961e-93	0.811359	0.74	0.312	2.60065e-89	GC
Fdft1	7.72172e-93	0.507225	0.852	0.355	1.54519e-88	GC
Map2k2	2.69572e-92	0.547118	0.961	0.642	5.3944e-88	GC
Ctsd	4.24733e-92	0.668525	0.98	0.791	8.49933e-88	GC
Sc5d	6.188e-92	0.664649	0.799	0.343	1.23828e-87	GC
Hmgcr	8.30244e-92	0.53752	0.776	0.31	1.6614e-87	GC
Daam1	5.45981e-91	0.579027	0.944	0.465	1.09256e-86	GC
F3	5.7461e-91	1.35068	0.734	0.287	1.14985e-86	GC
Rgs2	8.01897e-91	1.06212	0.783	0.337	1.60468e-86	GC
Guk1	2.5234e-90	0.550562	0.905	0.478	5.04957e-86	GC
Abhd17c	1.18775e-89	0.510851	0.77	0.285	2.3768e-85	GC
Ube2b	2.30516e-89	0.534247	0.99	0.847	4.61285e-85	GC
Susd6	9.60693e-89	0.595839	0.905	0.446	1.92244e-84	GC
Pfdn1	2.46579e-88	0.560292	0.931	0.599	4.93429e-84	GC
Csnk2a1	2.84584e-88	0.617484	0.921	0.573	5.69481e-84	GC
Ubqln1	3.76048e-87	0.519993	0.928	0.516	7.52509e-83	GC
Ndel1	4.24558e-87	0.582764	1	0.821	8.49582e-83	GC
Psmc5	8.44118e-87	0.580476	0.947	0.672	1.68917e-82	GC
Sec62	1.00464e-86	0.660313	0.997	0.866	2.01038e-82	GC
Cyp51	6.16445e-85	0.638455	0.829	0.373	1.23357e-80	GC
Fam84a	1.69773e-84	0.693404	0.727	0.263	3.39732e-80	GC
Pdlim2	2.39002e-84	0.568095	0.934	0.524	4.78266e-80	GC
Hook3	8.13491e-84	0.506474	0.931	0.496	1.62788e-79	GC
Ehf	1.31059e-83	0.594402	0.757	0.284	2.62262e-79	GC
Itm2b	1.25535e-82	0.74687	0.99	0.991	2.51209e-78	GC
Ube2n	4.47396e-82	0.570807	0.98	0.723	8.95283e-78	GC
Zfand6	7.60465e-82	1.53834	0.961	0.564	1.52177e-77	GC
Baiap2	4.53886e-81	0.659702	0.829	0.428	9.08272e-77	GC
Cldn4	4.88853e-81	0.830967	0.77	0.316	9.78245e-77	GC
Hdgf	5.20289e-80	0.653405	0.97	0.849	1.04115e-75	GC
Ypel3	5.65975e-79	0.655917	0.944	0.553	1.13257e-74	GC
Prdx2	1.01921e-77	0.740403	0.961	0.867	2.03954e-73	GC
Gstm5	1.58571e-77	0.690314	0.819	0.38	3.17316e-73	GC
Calm1	1.70269e-77	1.09526	0.967	0.938	3.40724e-73	GC
Mprip	1.70269e-77	0.558821	0.98	0.619	3.40724e-73	GC
Adgrl2	3.24749e-77	0.689256	0.77	0.306	6.49856e-73	GC
Tubb4b	6.15124e-77	0.705908	0.977	0.751	1.23092e-72	GC
Mapk13	1.42446e-76	1.12934	0.888	0.435	2.85049e-72	GC
Slc6a8	1.92849e-76	0.517869	0.934	0.502	3.85911e-72	GC
Sptssa	4.38601e-76	0.752634	0.961	0.78	8.77684e-72	GC
Stx12	6.68152e-76	0.528457	0.944	0.577	1.33704e-71	GC
Tpm1	9.62183e-75	0.538575	0.951	0.573	1.92542e-70	GC
Ubl3	1.16157e-74	1.11593	0.947	0.549	2.32442e-70	GC
Pdzd2	1.54258e-74	0.566725	0.852	0.379	3.08687e-70	GC
Il1rn	1.21076e-73	0.953117	0.829	0.441	2.42285e-69	GC
Sem1	2.6593e-73	0.552485	0.97	0.959	5.32152e-69	GC
Sprr1a	1.32068e-71	1.61368	0.783	0.369	2.64282e-67	GC
Gdpd2	2.85939e-71	0.55668	0.737	0.334	5.72192e-67	GC
Atp5d	6.09136e-70	0.524759	0.984	0.906	1.21894e-65	GC
H2-T22	1.92528e-69	0.698902	0.872	0.562	3.85269e-65	GC
Acpp	6.01679e-69	0.862466	0.921	0.54	1.20402e-64	GC
Rab11a	6.89807e-69	0.632023	0.947	0.775	1.38037e-64	GC
Mlf2	1.99011e-68	0.529816	0.957	0.639	3.98241e-64	GC
Noct	2.06581e-68	0.575782	0.878	0.446	4.13389e-64	GC
Ormdl2	1.39478e-67	0.504965	0.849	0.501	2.7911e-63	GC
Fuca1	1.61343e-67	0.523771	0.882	0.506	3.22863e-63	GC
Casz1	4.59158e-67	0.553595	0.961	0.603	9.18822e-63	GC
Rbbp6	6.08916e-67	1.03851	0.947	0.655	1.2185e-62	GC
Pa2g4	1.22041e-66	0.518884	0.957	0.635	2.44217e-62	GC
Oser1	4.34859e-66	0.584764	0.924	0.535	8.70196e-62	GC
Epcam	4.53306e-66	0.793301	0.947	0.597	9.0711e-62	GC
Atp6v0e	4.54427e-66	0.500259	0.98	0.87	9.09354e-62	GC
Ctsh	1.1931e-65	0.538362	0.964	0.705	2.38752e-61	GC
Wipi2	1.94989e-65	0.560939	0.849	0.392	3.90192e-61	GC
Grhl1	2.02703e-65	0.510924	0.816	0.426	4.0563e-61	GC
Ube2r2	3.71434e-64	0.934239	0.947	0.598	7.43277e-60	GC
Hmgcs1	2.63732e-63	0.565532	0.97	0.685	5.27754e-59	GC
Eps8l2	8.13585e-63	0.520384	0.845	0.375	1.62807e-58	GC
Cul3	7.27012e-62	0.794804	0.967	0.692	1.45482e-57	GC
Rab5a	8.59178e-62	0.948267	0.967	0.687	1.7193e-57	GC
Hopx	1.1228e-61	1.2361	0.862	0.637	2.24684e-57	GC
Fdps	1.34479e-61	1.33336	0.809	0.48	2.69106e-57	GC
Emp2	4.01987e-61	0.89269	0.928	0.729	8.04417e-57	GC
Rora	3.56794e-60	0.591156	0.957	0.763	7.13981e-56	GC
Ier5	2.40419e-59	0.510333	0.957	0.621	4.81102e-55	GC
Myo18a	7.7583e-59	0.502049	0.737	0.385	1.55251e-54	GC
Hexb	2.62367e-58	0.54988	0.783	0.334	5.25023e-54	GC
Trim29	5.89326e-58	0.57001	0.977	0.707	1.1793e-53	GC
Wdr26	4.08275e-56	0.704428	0.954	0.657	8.17e-52	GC
Maff	1.74449e-55	0.525102	0.924	0.549	3.4909e-51	GC
Gng12	1.16587e-52	0.623284	0.947	0.731	2.33303e-48	GC
March7	7.13939e-52	0.542442	0.987	0.703	1.42866e-47	GC
Krt10	3.85914e-51	1.16319	0.99	0.878	7.72252e-47	GC
Tuba4a	3.23226e-50	0.547136	0.891	0.587	6.46808e-46	GC
Tubb2a	1.36572e-47	1.02793	0.786	0.503	2.73295e-43	GC
Eppk1	1.01934e-45	0.817173	0.809	0.512	2.0398e-41	GC
Ctsl	5.22266e-45	1.66844	0.905	0.628	1.04511e-40	GC
Dynll1	1.40545e-44	0.984394	0.954	0.933	2.81245e-40	GC
Hectd1	1.11814e-43	0.5668	0.951	0.688	2.23751e-39	GC
Chic2	2.26966e-43	0.915221	0.941	0.668	4.54181e-39	GC
Perp	2.30343e-43	0.590509	0.99	0.831	4.60939e-39	GC
Tmem43	1.38669e-42	0.563037	0.77	0.527	2.77491e-38	GC
Ggh	2.44774e-42	0.553106	0.868	0.625	4.89818e-38	GC
S100a14	6.0888e-37	0.502612	0.98	0.75	1.21843e-32	GC
Calm2	2.65864e-35	0.918336	0.891	0.929	5.3202e-31	GC
Txnrd1	5.2088e-35	0.525266	0.901	0.523	1.04233e-30	GC
Ppp1cc	3.47542e-34	0.511729	0.905	0.644	6.95466e-30	GC
Dsg1a	8.71406e-33	0.567691	0.875	0.602	1.74377e-28	GC
Dstn	1.37918e-30	0.752427	0.97	0.923	2.75987e-26	GC
Krt17	1.75868e-28	0.754393	0.727	0.445	3.5193e-24	GC
Tmem45a	9.64174e-26	0.690663	0.836	0.736	1.92941e-21	GC
Ube2d3	1.57951e-21	0.58216	0.993	0.943	3.16075e-17	GC
Krt17	0	2.55511	0.816	0.392	0	UHF
Ccl27a	0	1.30887	0.854	0.577	0	UHF
Sox9	0	1.29069	0.82	0.134	0	UHF
Aqp3	0	1.21743	0.907	0.39	0	UHF
Defb1	0	1.07633	0.777	0.202	0	UHF
Egr2	0	0.944714	0.762	0.244	0	UHF
Epcam	0	0.795423	0.907	0.554	0	UHF
Plet1	0	0.751596	0.759	0.487	0	UHF
Apoc1	0	0.737994	0.979	0.632	0	UHF
Adgrl2	0	0.73523	0.767	0.242	0	UHF
Cxadr	0	0.661418	0.912	0.587	0	UHF
Tmem45a	0	0.649434	0.969	0.702	0	UHF
Lgals7	0	0.625695	1	0.872	0	UHF
Reep5	0	0.576305	0.965	0.857	0	UHF
Vdr	0	0.573634	0.814	0.421	0	UHF
Fxyd3	0	0.5688	0.993	0.715	0	UHF
Ahr	0	0.564404	0.829	0.51	0	UHF
Retreg1	0	0.561275	0.767	0.437	0	UHF
Pdzk1ip1	0	0.539632	0.747	0.469	0	UHF
Emp2	0	0.53084	0.934	0.7	0	UHF
Susd2	0	0.526703	0.741	0.34	0	UHF
Klc3	0	0.526551	0.828	0.512	0	UHF
Casz1	0	0.525656	0.887	0.564	0	UHF
H2-Q7	0	0.522896	0.894	0.599	0	UHF
Afdn	0	0.513652	0.847	0.564	0	UHF
Klf4	0	0.503583	0.973	0.914	0	UHF
Apoe	2.25659e-299	0.561767	0.985	0.898	4.51567e-295	UHF
Dbi	2.64695e-295	0.594332	0.944	0.894	5.2968e-291	UHF
Dapl1	2.84112e-146	0.702825	0.78	0.621	5.68536e-142	UHF
Ier3	3.5118e-146	0.647682	0.834	0.781	7.02747e-142	UHF
Cstb	4.12703e-93	0.634371	0.932	0.873	8.2586e-89	UHF
Ctgf	0	2.75261	0.736	0.053	0	HFB
Ptn	0	2.59407	0.981	0.167	0	HFB
Postn	0	1.82631	0.861	0.186	0	HFB
Cxcl14	0	1.78885	0.881	0.509	0	HFB
Lhx2	0	1.6912	0.887	0.025	0	HFB
Krt15	0	1.65283	0.957	0.668	0	HFB
Sox9	0	1.63233	0.897	0.203	0	HFB
S100a6	0	1.61298	0.996	0.781	0	HFB
Fst	0	1.51709	0.716	0.254	0	HFB
Nfib	0	1.49857	0.988	0.792	0	HFB
Calml3	0	1.45803	0.844	0.114	0	HFB
Tgm5	0	1.37169	0.769	0.07	0	HFB
Actn1	0	1.18755	0.826	0.163	0	HFB
Aqp3	0	1.15869	0.937	0.443	0	HFB
Nudt4	0	1.14104	0.772	0.3	0	HFB
Sostdc1	0	1.13067	0.747	0.141	0	HFB
C1qtnf12	0	1.08816	0.781	0.253	0	HFB
Col17a1	0	1.05265	0.962	0.635	0	HFB
Tenm2	0	1.01304	0.711	0.155	0	HFB
Golim4	0	0.979178	0.905	0.616	0	HFB
Gas1	0	0.950192	0.78	0.269	0	HFB
App	0	0.931317	0.959	0.863	0	HFB
Tfap2b	0	0.920724	0.721	0.278	0	HFB
Fxyd3	2.15087e-299	0.787744	0.987	0.744	4.30411e-295	HFB
Cd34	9.8478e-292	0.552999	0.748	0.205	1.97064e-287	HFB
Slc38a2	3.89971e-291	1.46273	0.957	0.913	7.80371e-287	HFB
Bcam	1.13232e-276	0.77071	0.756	0.344	2.26588e-272	HFB
Palld	1.72841e-274	0.792462	0.745	0.311	3.45872e-270	HFB
Lamb3	4.11208e-270	0.723054	0.763	0.318	8.22868e-266	HFB
Clstn1	2.62061e-260	0.74065	0.799	0.47	5.24411e-256	HFB
Slc6a6	3.07352e-259	1.32963	0.851	0.542	6.15041e-255	HFB
Id2	8.75219e-256	1.03978	0.71	0.295	1.7514e-251	HFB
Id1	2.97278e-251	1.18297	0.736	0.339	5.94882e-247	HFB
Tcf12	1.33137e-250	0.778939	0.808	0.5	2.66419e-246	HFB
Afdn	7.7318e-248	0.897484	0.844	0.593	1.54721e-243	HFB
Foxp1	2.36483e-236	0.908185	0.849	0.609	4.73227e-232	HFB
Tcf7l2	2.51177e-236	0.716278	0.72	0.358	5.0263e-232	HFB
Dst	3.39422e-229	0.925917	0.954	0.745	6.79217e-225	HFB
Ubb	4.80772e-221	0.652415	0.992	0.986	9.62072e-217	HFB
Apoe	7.70719e-220	0.718607	0.993	0.907	1.54229e-215	HFB
Ptprf	4.78831e-212	0.704884	0.894	0.648	9.58189e-208	HFB
Pik3r1	1.04515e-210	0.874193	0.808	0.518	2.09144e-206	HFB
Hopx	1.85334e-210	0.663717	0.887	0.631	3.70873e-206	HFB
Ddr1	6.86867e-192	0.631698	0.809	0.555	1.37449e-187	HFB
Il11ra1	1.36618e-186	0.555362	0.739	0.352	2.73386e-182	HFB
mt-Cytb	1.20144e-182	0.543805	0.998	0.996	2.40421e-178	HFB
Tob1	3.6504e-181	1.03982	0.755	0.522	7.30482e-177	HFB
Tns1	1.11739e-175	0.564002	0.717	0.36	2.23601e-171	HFB
Itgb4	2.93828e-173	0.55038	0.739	0.377	5.87979e-169	HFB
Krt5	8.26689e-172	0.637321	0.994	0.639	1.65429e-167	HFB
Crim1	4.66973e-169	0.622973	0.711	0.429	9.34459e-165	HFB
Ndufa11	4.21132e-167	0.750006	0.851	0.754	8.42727e-163	HFB
Macf1	2.48777e-165	0.648046	0.82	0.636	4.97827e-161	HFB
Nxn	1.39035e-161	0.550005	0.719	0.464	2.78224e-157	HFB
Hspb1	1.88082e-159	1.00915	0.981	0.883	3.7637e-155	HFB
Krt17	9.34351e-153	0.935452	0.751	0.438	1.86973e-148	HFB
Atp1a1	2.47106e-146	0.610943	0.859	0.741	4.94483e-142	HFB
Aplp2	2.76284e-146	0.522581	0.878	0.788	5.52872e-142	HFB
Id3	3.32837e-144	0.756666	0.926	0.797	6.66041e-140	HFB
Sdc1	4.37911e-144	0.602551	0.893	0.684	8.76304e-140	HFB
Nfil3	1.97286e-143	0.633349	0.702	0.447	3.9479e-139	HFB
Tacc2	1.33631e-142	0.572319	0.749	0.549	2.67408e-138	HFB
Palmd	1.43898e-140	0.645216	0.785	0.525	2.87955e-136	HFB
Hsp90aa1	9.19786e-140	0.732507	0.967	0.951	1.84058e-135	HFB
Tnrc6c	1.7698e-137	0.566672	0.735	0.521	3.54154e-133	HFB
Ctnnb1	8.08838e-137	0.506845	0.878	0.813	1.61857e-132	HFB
Vdr	5.15956e-132	0.546814	0.724	0.465	1.03248e-127	HFB
Sgk1	2.51879e-131	1.01505	0.714	0.49	5.04035e-127	HFB
Crip1	4.33435e-127	0.626562	0.85	0.534	8.67347e-123	HFB
Txnip	2.08722e-123	1.0303	0.861	0.686	4.17674e-119	HFB
Cav1	2.88422e-108	0.521533	0.714	0.491	5.77161e-104	HFB
Irx2	3.17937e-108	0.513643	0.718	0.519	6.36225e-104	HFB
Btg2	3.08918e-97	0.973669	0.894	0.891	6.18175e-93	HFB
Trp63	6.27746e-96	0.50215	0.853	0.635	1.25618e-91	HFB
Lmna	1.07066e-93	0.562003	0.961	0.928	2.1425e-89	HFB
Iffo2	1.77062e-90	0.560322	0.759	0.575	3.54318e-86	HFB
Hspb8	1.37404e-88	0.555005	0.767	0.629	2.74959e-84	HFB
Fos	6.59241e-88	1.05122	0.895	0.906	1.31921e-83	HFB
Egr1	1.85722e-87	0.934295	0.824	0.802	3.71649e-83	HFB
Klf4	2.32959e-80	0.825188	0.94	0.921	4.66174e-76	HFB
Fosb	2.51873e-75	0.925614	0.846	0.887	5.04022e-71	HFB
Ier3	1.54016e-74	0.969211	0.844	0.786	3.08202e-70	HFB
Atf3	2.689e-72	0.951927	0.854	0.882	5.38097e-68	HFB
Epcam	4.62135e-67	0.509832	0.786	0.595	9.24777e-63	HFB
Tsc22d3	2.90706e-59	0.668115	0.727	0.665	5.81732e-55	HFB
Sdc4	3.81746e-54	0.505792	0.966	0.907	7.63911e-50	HFB
Dnajb1	1.65971e-40	0.727725	0.815	0.799	3.32125e-36	HFB
Azin1	8.66348e-39	0.727972	0.717	0.716	1.73365e-34	HFB
Nr4a1	2.66973e-30	0.642957	0.737	0.738	5.3424e-26	HFB
Jun	1.8426e-25	0.507407	0.885	0.922	3.68722e-21	HFB
Ier2	7.66427e-20	0.525424	0.758	0.792	1.5337e-15	HFB
Ptn	0	1.22944	0.767	0.179	0	GL
Lap3	1.8673e-288	1.10548	0.806	0.312	3.73666e-284	GL
Sox4	4.4672e-269	1.10091	0.754	0.259	8.93932e-265	GL
Set	4.75347e-202	0.861915	0.96	0.832	9.51216e-198	GL
Stmn1	1.36252e-194	1.56361	0.757	0.364	2.72655e-190	GL
Npm1	2.34141e-193	0.866416	0.99	0.948	4.68539e-189	GL
Anp32b	1.9141e-191	0.864496	0.943	0.8	3.83031e-187	GL
Nap1l1	1.37569e-184	0.851705	0.9	0.713	2.75288e-180	GL
Snrpg	2.93287e-184	0.73064	0.968	0.88	5.86896e-180	GL
Snrpf	3.14457e-180	0.743254	0.95	0.854	6.29259e-176	GL
Hspe1	3.13317e-179	0.792628	0.95	0.887	6.26979e-175	GL
Cdk4	5.80606e-172	0.720509	0.851	0.585	1.16185e-167	GL
Hmgb1	1.89178e-171	1.05401	0.978	0.927	3.78565e-167	GL
Rcc2	3.49374e-165	0.612156	0.801	0.446	6.99132e-161	GL
Hnrnpa1	2.12582e-162	0.728438	0.941	0.86	4.25399e-158	GL
Ppia	1.06376e-161	0.672559	0.996	0.987	2.12868e-157	GL
Rpl22l1	8.15508e-159	0.559631	0.982	0.953	1.63191e-154	GL
Hspd1	3.10083e-152	0.740147	0.884	0.699	6.20507e-148	GL
mt-Co3	5.3955e-152	0.564646	0.999	0.999	1.07969e-147	GL
Snrpe	1.25661e-151	0.711157	0.944	0.839	2.5146e-147	GL
Id1	5.31369e-149	1.20696	0.742	0.343	1.06332e-144	GL
Siva1	1.03641e-148	0.603519	0.717	0.347	2.07396e-144	GL
Gja1	1.95223e-148	0.975492	0.869	0.587	3.90661e-144	GL
Prmt1	2.14736e-148	0.609416	0.81	0.535	4.29709e-144	GL
Ptma	3.27843e-147	0.77666	0.996	0.992	6.56046e-143	GL
Krt17	5.7377e-141	0.653074	0.817	0.44	1.14817e-136	GL
Eef1g	6.88057e-141	0.522471	0.963	0.929	1.37687e-136	GL
mt-Cytb	3.33042e-138	0.581388	0.997	0.996	6.66451e-134	GL
Fkbp4	4.24437e-134	0.648783	0.845	0.634	8.49342e-130	GL
Tubb5	7.68115e-132	1.01464	0.9	0.751	1.53707e-127	GL
Atp5b	2.94914e-130	0.610572	0.962	0.919	5.90152e-126	GL
C1qbp	3.94437e-128	0.613669	0.825	0.597	7.89308e-124	GL
Id2	3.28899e-127	0.670935	0.703	0.299	6.5816e-123	GL
Hnrnpa2b1	2.48333e-126	0.577313	0.973	0.931	4.96938e-122	GL
Selenoh	2.14518e-121	0.637192	0.705	0.393	4.29271e-117	GL
Ccnd1	7.09742e-119	0.6346	0.704	0.322	1.42026e-114	GL
Snrpd2	4.26827e-115	0.526181	0.912	0.815	8.54123e-111	GL
H2afz	5.70086e-115	1.03391	0.935	0.888	1.1408e-110	GL
Ctnnb1	1.28518e-113	0.547918	0.918	0.812	2.57178e-109	GL
Slc25a5	2.52502e-107	0.608292	0.954	0.889	5.05283e-103	GL
Hnrnpa3	4.34288e-103	0.537554	0.954	0.9	8.69054e-99	GL
Erh	1.1803e-100	0.588677	0.775	0.598	2.36189e-96	GL
Ybx1	2.14568e-100	0.546754	0.963	0.95	4.29372e-96	GL
Pdap1	1.53406e-99	0.506835	0.872	0.728	3.0698e-95	GL
Cbx3	2.7447e-99	0.580134	0.822	0.618	5.49242e-95	GL
Ncl	5.13459e-99	0.54339	0.963	0.893	1.02748e-94	GL
Srsf3	5.13282e-97	0.506581	0.943	0.868	1.02713e-92	GL
Snrpd3	3.07018e-95	0.503061	0.826	0.666	6.14374e-91	GL
Ran	1.14271e-92	0.663803	0.909	0.845	2.28668e-88	GL
Ranbp1	2.3073e-89	0.670148	0.838	0.726	4.61714e-85	GL
Hmgb2	5.8295e-87	1.08659	0.869	0.732	1.16654e-82	GL
Snrpd1	1.26873e-78	0.547687	0.822	0.675	2.53886e-74	GL
Nme1	5.5936e-77	0.648636	0.832	0.756	1.11933e-72	GL
Dek	7.65475e-75	0.571374	0.831	0.719	1.53179e-70	GL
Rexo2	8.30015e-66	0.632313	0.748	0.601	1.66094e-61	GL
Id3	3.32088e-60	0.699627	0.89	0.799	6.64541e-56	GL
Fabp5	2.07209e-59	1.11232	0.736	0.54	4.14647e-55	GL
Nfib	4.021e-56	0.509386	0.891	0.796	8.04641e-52	GL
Tuba1b	9.10116e-52	0.612998	0.837	0.751	1.82123e-47	GL
Ccnd2	5.47763e-49	0.637023	0.742	0.543	1.09613e-44	GL
Ucp2	1.08309e-13	0.506271	0.764	0.671	2.16737e-09	GL
Igfbp2	0	0.9649	0.727	0.008	0	SG
Avpr1a	0	0.886553	0.785	0.036	0	SG
Pparg	0	0.731932	0.711	0.017	0	SG
Cers4	1.24849e-250	2.34524	0.802	0.065	2.49835e-246	SG
Aadac	1.80707e-194	1.0524	0.777	0.077	3.61613e-190	SG
Chchd10	3.82763e-148	1.42466	0.826	0.121	7.65946e-144	SG
Hmgcs2	2.94206e-137	0.966742	0.719	0.09	5.88735e-133	SG
Nrp2	8.83454e-135	0.509859	0.752	0.088	1.76788e-130	SG
Slc16a1	9.25037e-132	0.985282	0.884	0.151	1.85109e-127	SG
Ldhb	7.12027e-131	1.68982	0.909	0.189	1.42484e-126	SG
Gstz1	1.58054e-126	0.732763	0.785	0.12	3.16282e-122	SG
Aco1	1.24992e-125	0.666882	0.744	0.106	2.50121e-121	SG
Fam213a	4.77006e-118	1.42753	0.884	0.184	9.54537e-114	SG
Plin2	3.01077e-114	2.23631	0.959	0.246	6.02484e-110	SG
Decr1	1.50712e-112	0.806556	0.835	0.16	3.0159e-108	SG
Dhcr24	2.08382e-112	1.78537	0.727	0.116	4.16994e-108	SG
Mgst1	1.53758e-111	2.42971	0.992	0.29	3.07686e-107	SG
Alad	4.62298e-111	0.836402	0.876	0.183	9.25104e-107	SG
Coq6	5.2476e-104	0.662237	0.719	0.12	1.0501e-99	SG
Angptl4	1.48801e-100	1.53766	0.884	0.193	2.97766e-96	SG
Clmp	4.37757e-98	0.786574	0.81	0.138	8.75996e-94	SG
Rbm47	2.74813e-89	0.513177	0.719	0.126	5.49928e-85	SG
C1qtnf12	1.02225e-88	1.03115	0.942	0.266	2.04563e-84	SG
Psph	1.56572e-87	1.97461	0.876	0.272	3.13316e-83	SG
Arhgap24	2.49277e-87	0.652459	0.793	0.154	4.98827e-83	SG
Acp5	3.07997e-87	1.28855	0.909	0.294	6.16333e-83	SG
Scd1	1.03816e-83	2.76017	0.975	0.444	2.07745e-79	SG
Igfbp4	1.27792e-80	0.931563	0.95	0.231	2.55724e-76	SG
Cbr1	2.98768e-78	1.18516	0.86	0.267	5.97866e-74	SG
Eci2	1.39827e-77	1.18369	0.909	0.324	2.79808e-73	SG
Srebf1	5.48655e-77	1.06234	0.901	0.305	1.09791e-72	SG
Acsl4	1.38575e-76	0.670921	0.769	0.169	2.77303e-72	SG
Prlr	2.01616e-76	0.962313	0.802	0.215	4.03453e-72	SG
Gclm	3.48027e-74	0.701138	0.843	0.229	6.96437e-70	SG
Aldh6a1	4.07939e-72	0.586821	0.727	0.168	8.16327e-68	SG
Acsbg1	9.45886e-72	1.44877	0.901	0.392	1.89281e-67	SG
Impa2	3.41569e-70	0.507953	0.711	0.162	6.83514e-66	SG
Echdc1	7.46138e-70	1.11346	0.702	0.171	1.4931e-65	SG
Lpl	9.37413e-70	0.947558	0.876	0.197	1.87586e-65	SG
Elovl6	1.86343e-69	2.28851	0.785	0.229	3.72892e-65	SG
Cisd1	1.64966e-66	1.37104	0.95	0.485	3.30114e-62	SG
Gpx4	1.96327e-66	1.2735	0.983	0.852	3.9287e-62	SG
Pxmp4	6.33442e-65	0.669235	0.785	0.215	1.26758e-60	SG
Abca1	1.15018e-64	0.719938	0.876	0.265	2.30162e-60	SG
Lap3	2.43068e-64	0.825288	0.868	0.319	4.86403e-60	SG
Emb	6.95129e-64	1.15564	0.901	0.372	1.39102e-59	SG
Acad9	1.65994e-63	1.18926	0.893	0.402	3.32171e-59	SG
Ech1	2.00447e-63	1.07611	0.975	0.607	4.01114e-59	SG
Apoc1	2.5408e-63	1.42051	0.992	0.676	5.08439e-59	SG
Secisbp2l	3.81668e-62	1.17031	0.785	0.244	7.63756e-58	SG
Phgdh	3.85357e-62	0.987821	0.876	0.346	7.71138e-58	SG
Mgll	8.0325e-62	1.30398	0.893	0.338	1.60738e-57	SG
Acot1	1.13412e-61	0.944516	0.826	0.263	2.26948e-57	SG
Tkt	1.76168e-61	1.29708	0.959	0.671	3.52529e-57	SG
Efnb2	2.57415e-61	1.00857	0.868	0.326	5.15113e-57	SG
Hmgcr	1.14462e-60	1.27842	0.826	0.312	2.29051e-56	SG
Ermp1	6.59783e-60	1.1005	0.736	0.226	1.32029e-55	SG
Apoe	4.60136e-59	1.266	1	0.909	9.20778e-55	SG
Scp2	6.96794e-59	1.42327	0.975	0.794	1.39435e-54	SG
Sod1	1.04204e-58	0.806016	0.942	0.383	2.08522e-54	SG
Marc2	1.65312e-58	0.93105	0.95	0.601	3.30805e-54	SG
Cox8a	1.96374e-58	0.936089	0.975	0.959	3.92963e-54	SG
Atp5b	9.70446e-58	0.955094	0.992	0.92	1.94196e-53	SG
Mpc1	2.79234e-57	1.08795	0.967	0.68	5.58775e-53	SG
mt-Cytb	3.08345e-57	0.980467	1	0.996	6.1703e-53	SG
mt-Co1	1.4586e-56	0.816258	1	0.999	2.9188e-52	SG
Hspe1	1.7331e-56	1.15666	0.983	0.888	3.46811e-52	SG
Mpc2	2.31614e-56	1.25131	0.992	0.773	4.63483e-52	SG
Cyb5b	8.31837e-56	0.868061	0.818	0.299	1.66459e-51	SG
Hadh	8.9299e-56	1.0037	0.959	0.576	1.78696e-51	SG
Hspd1	1.73374e-55	1.14497	0.942	0.702	3.46939e-51	SG
Acbd6	2.25371e-55	1.5505	0.926	0.53	4.50991e-51	SG
Cat	2.9296e-55	1.12915	0.901	0.433	5.86242e-51	SG
Hacd3	7.59514e-55	0.534205	0.76	0.232	1.51986e-50	SG
Cox4i1	5.26094e-54	0.704778	1	0.972	1.05277e-49	SG
mt-Co2	8.3518e-54	0.840271	1	0.998	1.67128e-49	SG
Tecr	1.57341e-53	1.42688	0.983	0.802	3.14854e-49	SG
Psat1	2.08526e-53	0.615857	0.851	0.328	4.17281e-49	SG
Oxct1	6.2741e-53	1.04857	0.967	0.76	1.25551e-48	SG
Ptprs	2.73765e-52	0.910073	0.851	0.33	5.47832e-48	SG
mt-Atp6	6.58859e-52	0.784115	1	0.999	1.31844e-47	SG
Rassf9	2.29244e-51	0.721522	0.702	0.194	4.58741e-47	SG
Rgcc	2.82771e-50	1.005	0.917	0.387	5.65852e-46	SG
Hsd17b4	3.54662e-50	0.749186	0.826	0.326	7.09714e-46	SG
Dgat2	3.8814e-50	0.802972	0.744	0.236	7.76707e-46	SG
mt-Co3	5.84318e-50	0.754522	1	0.999	1.16928e-45	SG
Pla2g12a	5.20501e-49	0.563886	0.711	0.231	1.04157e-44	SG
Idh1	9.62206e-49	0.642817	0.769	0.259	1.92547e-44	SG
Echs1	1.54896e-48	0.82421	0.934	0.577	3.09962e-44	SG
Tfap2b	2.12448e-48	0.671247	0.802	0.289	4.25129e-44	SG
Atp5a1	4.27421e-48	0.702642	0.975	0.896	8.55313e-44	SG
Auts2	1.05305e-47	0.8934	0.876	0.42	2.10726e-43	SG
Lpcat3	1.22996e-47	0.876563	0.777	0.31	2.46127e-43	SG
Ybx1	1.4854e-47	0.724139	0.992	0.95	2.97243e-43	SG
Fitm2	2.07828e-47	0.54462	0.719	0.238	4.15884e-43	SG
Hadha	7.44675e-47	0.883909	0.926	0.608	1.49017e-42	SG
Ndufb9	9.87879e-47	0.824178	0.967	0.834	1.97685e-42	SG
Slc25a5	3.51121e-46	0.818189	0.983	0.89	7.02628e-42	SG
Aldoa	4.83044e-46	0.960616	0.983	0.893	9.66619e-42	SG
Tmcc3	8.10216e-46	0.872544	0.835	0.353	1.62132e-41	SG
Atp5g3	9.16674e-46	0.786116	0.967	0.815	1.83436e-41	SG
mt-Nd4	9.7914e-46	0.747224	1	0.995	1.95936e-41	SG
Hibadh	1.01905e-45	0.772297	0.851	0.391	2.03922e-41	SG
Slc25a1	6.4567e-45	0.942304	0.752	0.305	1.29205e-40	SG
Cox6c	1.07643e-44	0.623407	1	0.958	2.15405e-40	SG
C1qbp	2.96014e-44	0.71371	0.926	0.6	5.92354e-40	SG
Pank1	4.9764e-44	0.844306	0.702	0.256	9.95828e-40	SG
Nfib	2.75148e-43	0.944223	0.975	0.797	5.50599e-39	SG
Irx2	3.70711e-43	0.751214	0.95	0.523	7.4183e-39	SG
Glrx5	4.34787e-43	0.865398	0.917	0.554	8.70052e-39	SG
Hsd17b12	1.72432e-42	1.31476	0.876	0.533	3.45055e-38	SG
Hsd17b10	1.89905e-42	0.772158	0.884	0.551	3.8002e-38	SG
Cyc1	6.22615e-42	0.747759	0.917	0.602	1.24591e-37	SG
Cox7b	1.26934e-41	0.777656	0.967	0.879	2.54007e-37	SG
Map1lc3a	4.54751e-41	0.755865	0.967	0.842	9.10002e-37	SG
Cox7c	8.06287e-41	0.61705	0.992	0.961	1.61346e-36	SG
Stmn1	2.31378e-40	0.667274	0.818	0.37	4.63011e-36	SG
Ucp2	2.52388e-40	0.952832	0.934	0.672	5.05054e-36	SG
Hacd2	3.05972e-40	1.46923	0.868	0.517	6.1228e-36	SG
Ppia	1.10565e-39	0.578353	1	0.987	2.21252e-35	SG
Cox5b	1.70039e-39	0.744728	0.975	0.898	3.40264e-35	SG
Hadhb	1.95383e-39	0.622212	0.917	0.573	3.90982e-35	SG
Mpp6	2.33972e-38	0.544189	0.81	0.335	4.68202e-34	SG
Fkbp5	2.60971e-38	0.560958	0.777	0.296	5.22228e-34	SG
mt-Nd5	2.63022e-38	0.725431	1	0.918	5.26333e-34	SG
Acaa1a	3.33893e-38	0.854123	0.86	0.538	6.68153e-34	SG
Mdh1	6.07285e-38	0.933455	0.926	0.697	1.21524e-33	SG
Atp5o.1	1.05452e-37	0.736805	0.959	0.846	2.11021e-33	SG
Etfb	2.68919e-37	0.657658	0.917	0.699	5.38134e-33	SG
Ndufa12	2.0545e-36	0.603355	0.959	0.714	4.11126e-32	SG
Ppa1	2.3597e-36	0.861829	0.86	0.479	4.72199e-32	SG
Ndufab1	4.76566e-36	0.770799	0.893	0.689	9.53657e-32	SG
Atp5c1	6.21634e-36	0.587213	0.975	0.877	1.24395e-31	SG
Egr3	6.87128e-36	0.961998	0.843	0.422	1.37501e-31	SG
Idh3g	1.14344e-35	0.54274	0.86	0.449	2.28813e-31	SG
Ndufc2	2.52382e-35	0.611901	0.909	0.732	5.05041e-31	SG
Acadm	3.2383e-35	0.811804	0.843	0.492	6.48016e-31	SG
Phb2	4.07119e-35	0.585476	0.942	0.731	8.14685e-31	SG
Uqcrc2	4.35792e-35	0.61019	0.917	0.664	8.72064e-31	SG
Atp5l	5.35148e-35	0.512826	0.983	0.956	1.07088e-30	SG
Suclg1	1.43542e-34	0.576615	0.826	0.481	2.87242e-30	SG
Atp5j	4.54746e-34	0.618089	0.975	0.898	9.09991e-30	SG
Taldo1	4.57851e-34	0.878212	0.926	0.736	9.16206e-30	SG
Aldh2	9.72453e-34	0.710236	0.959	0.805	1.94597e-29	SG
Uqcr10	3.23645e-33	0.669794	0.95	0.842	6.47645e-29	SG
Reep5	6.11939e-33	0.720339	0.983	0.871	1.22455e-28	SG
mt-Nd2	8.1202e-33	0.597188	1	0.994	1.62493e-28	SG
Acaa2	9.24326e-33	0.862352	0.868	0.637	1.84967e-28	SG
Me1	1.25698e-32	0.635153	0.81	0.363	2.51534e-28	SG
Fgfbp1	4.77373e-32	0.957356	0.893	0.566	9.5527e-28	SG
Atp5f1	7.23969e-32	0.534629	0.967	0.872	1.44873e-27	SG
Ndufs2	8.7308e-32	0.518431	0.95	0.683	1.74712e-27	SG
Atp5g1	1.37742e-31	0.679375	0.967	0.851	2.75636e-27	SG
Hspa9	1.43406e-31	0.560195	0.926	0.686	2.86969e-27	SG
Ndufb5	1.66965e-31	0.532134	0.975	0.828	3.34113e-27	SG
Ndufa5	3.41149e-31	0.59103	0.901	0.669	6.82673e-27	SG
Nadk	3.65927e-31	0.587486	0.802	0.421	7.32258e-27	SG
Mdh2	4.09837e-31	0.630334	0.926	0.742	8.20125e-27	SG
Atpif1	6.88798e-31	0.664246	0.967	0.9	1.37835e-26	SG
Tomm40	2.73816e-30	0.5504	0.785	0.437	5.47933e-26	SG
Acox1	9.49346e-30	0.595782	0.702	0.306	1.89974e-25	SG
Abcd3	1.02646e-29	0.648327	0.802	0.475	2.05404e-25	SG
Acsl5	1.81822e-29	0.916081	0.802	0.492	3.63845e-25	SG
Uqcrb	2.46299e-29	0.533089	0.975	0.898	4.92869e-25	SG
Ndufb8	2.62392e-29	0.58896	0.967	0.784	5.25072e-25	SG
Ndufa10	2.84965e-29	0.580523	0.909	0.659	5.70244e-25	SG
Cox6b1	3.02794e-29	0.549183	0.983	0.926	6.05922e-25	SG
Ndufa4	4.5039e-29	0.594297	0.967	0.86	9.01275e-25	SG
Ndufv1	7.95642e-29	0.528306	0.835	0.543	1.59216e-24	SG
Mrpl12	9.70004e-29	0.516719	0.835	0.517	1.94108e-24	SG
Ndufv2	3.68274e-28	0.506637	0.893	0.612	7.36953e-24	SG
Atp5j2	1.32013e-27	0.512086	0.967	0.92	2.64171e-23	SG
Uqcr11	3.89363e-27	0.622846	0.975	0.884	7.79153e-23	SG
Ndufs7	8.26292e-27	0.531421	0.893	0.653	1.65349e-22	SG
Cox5a	1.61976e-26	0.526195	0.95	0.828	3.24131e-22	SG
Vmp1	2.58819e-26	0.680586	0.876	0.573	5.17922e-22	SG
Uqcrq	3.13407e-26	0.661394	0.942	0.867	6.27159e-22	SG
Idi1	5.80206e-26	0.960522	0.769	0.391	1.16105e-21	SG
Ndufb3	1.68193e-25	0.50016	0.917	0.738	3.36571e-21	SG
Cox6a1	6.05564e-25	0.512842	0.983	0.872	1.21179e-20	SG
mt-Nd1	6.3669e-25	0.509045	1	0.994	1.27408e-20	SG
Plgrkt	1.25931e-24	0.517388	0.818	0.502	2.52001e-20	SG
Acadl	2.20057e-24	0.60917	0.802	0.525	4.40356e-20	SG
Minos1	6.04146e-24	0.522134	0.926	0.843	1.20896e-19	SG
Atp5k	1.81367e-23	0.573484	0.934	0.844	3.62934e-19	SG
Psme2	8.81202e-23	0.713962	0.868	0.662	1.76337e-18	SG
Rab9	1.30922e-22	0.53242	0.818	0.534	2.61987e-18	SG
Bcap31	2.82958e-22	0.629016	0.917	0.771	5.66227e-18	SG
Dag1	2.8264e-21	0.524542	0.843	0.501	5.6559e-17	SG
Bscl2	8.02668e-21	0.597151	0.752	0.478	1.60622e-16	SG
Cebpb	8.29703e-21	0.500065	1	0.913	1.66032e-16	SG
Eif4ebp1	9.01555e-21	0.544838	0.769	0.379	1.8041e-16	SG
Arl4a	5.05794e-20	0.668073	0.917	0.771	1.01214e-15	SG
Fdps	1.3468e-19	0.870396	0.802	0.482	2.69508e-15	SG
Hist1h2bc	2.3588e-19	0.571547	0.736	0.408	4.7202e-15	SG
Dnaja1	3.90908e-16	0.51147	0.967	0.877	7.82246e-12	SG
Fabp5	3.32471e-14	1.98043	0.81	0.543	6.65307e-10	SG
Msmo1	5.88115e-14	1.10015	0.702	0.454	1.17688e-09	SG
Hmgcs1	7.16308e-14	0.692587	0.86	0.686	1.4334e-09	SG
Efhd2	9.01156e-12	0.545589	0.769	0.531	1.8033e-07	SG
Oat	4.15897e-10	0.909244	0.851	0.703	8.32251e-06	SG
Txnip	1.42292e-08	0.761851	0.884	0.69	0.00028474	SG
Cd74	0	3.36707	0.944	0.183	0	Mac1
H2-Eb1	0	3.24146	0.897	0.148	0	Mac1
H2-Ab1	0	3.21665	0.897	0.138	0	Mac1
H2-Aa	0	3.18991	0.901	0.151	0	Mac1
Lyz2	0	3.13839	0.957	0.114	0	Mac1
Srgn	0	2.71878	0.964	0.1	0	Mac1
Cd52	0	2.49824	0.976	0.055	0	Mac1
Cd14	0	2.43345	0.791	0.07	0	Mac1
Tyrobp	0	2.30947	0.989	0.08	0	Mac1
Fcer1g	0	2.10732	0.98	0.097	0	Mac1
Ctss	0	2.08598	0.945	0.072	0	Mac1
Fxyd5	0	2.04714	0.967	0.11	0	Mac1
Ccl9	0	1.99735	0.84	0.07	0	Mac1
Ccl6	0	1.95088	0.807	0.075	0	Mac1
Cytip	0	1.90694	0.795	0.03	0	Mac1
H2-DMa	0	1.88893	0.862	0.058	0	Mac1
Laptm5	0	1.87603	0.975	0.086	0	Mac1
Slfn2	0	1.86183	0.842	0.076	0	Mac1
Lsp1	0	1.84255	0.879	0.139	0	Mac1
Alox5ap	0	1.82813	0.94	0.067	0	Mac1
Tmsb4x	0	1.82812	0.998	0.993	0	Mac1
Cyba	0	1.80999	0.955	0.224	0	Mac1
S100a4	0	1.80452	0.84	0.259	0	Mac1
Lilr4b	0	1.7919	0.818	0.053	0	Mac1
H2-DMb1	0	1.7833	0.852	0.098	0	Mac1
Cd83	0	1.76346	0.776	0.083	0	Mac1
Ftl1	0	1.75324	0.997	0.733	0	Mac1
Crip1	0	1.72959	0.933	0.533	0	Mac1
Wfdc17	0	1.72218	0.85	0.072	0	Mac1
Coro1a	0	1.69561	0.877	0.052	0	Mac1
Psap	0	1.63059	0.968	0.861	0	Mac1
Cybb	0	1.59909	0.757	0.049	0	Mac1
Ptprc	0	1.58468	0.929	0.065	0	Mac1
Ctsz	0	1.55067	0.931	0.28	0	Mac1
Ccr2	0	1.54276	0.718	0.014	0	Mac1
Zeb2	0	1.54168	0.89	0.234	0	Mac1
Plek	0	1.53906	0.802	0.06	0	Mac1
Cd53	0	1.51224	0.899	0.067	0	Mac1
Lcp1	0	1.46263	0.897	0.071	0	Mac1
Plin2	0	1.41339	0.732	0.236	0	Mac1
Cotl1	0	1.38331	0.812	0.247	0	Mac1
Npc2	0	1.37011	0.944	0.799	0	Mac1
Mpeg1	0	1.3586	0.747	0.026	0	Mac1
Spi1	0	1.35232	0.838	0.053	0	Mac1
Vim	0	1.35043	0.929	0.339	0	Mac1
Arpc1b	0	1.34602	0.965	0.697	0	Mac1
Tmem176b	0	1.32261	0.763	0.236	0	Mac1
Csf2ra	0	1.31854	0.797	0.053	0	Mac1
Tmem176a	0	1.28769	0.73	0.137	0	Mac1
Ly86	0	1.26612	0.805	0.051	0	Mac1
Cfp	0	1.25985	0.705	0.067	0	Mac1
Sh3bgrl3	0	1.22972	0.969	0.856	0	Mac1
Cd68	0	1.2136	0.791	0.079	0	Mac1
Slc38a1	0	1.20197	0.716	0.04	0	Mac1
Emp3	0	1.1705	0.897	0.255	0	Mac1
Syk	0	1.14779	0.764	0.109	0	Mac1
Ifi27l2a	0	1.1406	0.838	0.287	0	Mac1
Efhd2	0	1.13246	0.918	0.522	0	Mac1
Ptpn18	0	1.12393	0.798	0.073	0	Mac1
Fcgr2b	0	1.11632	0.761	0.062	0	Mac1
Selplg	0	1.11496	0.754	0.047	0	Mac1
Ucp2	0	1.09784	0.933	0.666	0	Mac1
Unc93b1	0	1.09616	0.765	0.137	0	Mac1
Cd86	0	1.08075	0.706	0.041	0	Mac1
Tm6sf1	0	1.06762	0.777	0.064	0	Mac1
Ncf2	0	1.06551	0.728	0.04	0	Mac1
Pld4	0	1.0495	0.734	0.047	0	Mac1
Lyn	0	1.04676	0.731	0.049	0	Mac1
Pid1	0	1.04386	0.729	0.157	0	Mac1
Ctsc	0	0.984833	0.807	0.336	0	Mac1
Prcp	0	0.90878	0.755	0.259	0	Mac1
Tgfb1	0	0.903107	0.743	0.222	0	Mac1
Fam49b	0	0.857959	0.762	0.314	0	Mac1
Hexa	0	0.82857	0.777	0.22	0	Mac1
Rgs10	0	0.806585	0.708	0.222	0	Mac1
Arhgdib	2.82556e-301	0.949741	0.897	0.51	5.65423e-297	Mac1
Gnai2	6.7354e-300	0.859507	0.951	0.85	1.34782e-295	Mac1
Actb	1.75024e-293	0.959801	1	0.997	3.5024e-289	Mac1
Sh3bgrl	3.71452e-285	0.750712	0.757	0.293	7.43313e-281	Mac1
H2-D1	8.75945e-281	0.704716	0.998	0.979	1.75285e-276	Mac1
Arpc3	4.74336e-277	0.790538	0.943	0.893	9.49193e-273	Mac1
Cst3	5.98936e-277	1.12845	0.981	0.976	1.19853e-272	Mac1
Kctd12	8.93299e-271	0.914231	0.805	0.348	1.78758e-266	Mac1
Picalm	3.85676e-264	0.987404	0.894	0.685	7.71776e-260	Mac1
Mcl1	3.8803e-260	0.999233	0.97	0.907	7.76487e-256	Mac1
Lgmn	1.72985e-248	1.19056	0.734	0.319	3.4616e-244	Mac1
Plbd1	1.24589e-247	1.02735	0.779	0.46	2.49314e-243	Mac1
Cdc42	2.15465e-245	0.671618	0.952	0.921	4.31167e-241	Mac1
Fth1	1.04503e-240	1.29841	0.999	0.972	2.09121e-236	Mac1
Sdcbp	1.0644e-238	0.914248	0.884	0.57	2.12998e-234	Mac1
Calm1	9.68142e-216	0.752633	0.971	0.937	1.93735e-211	Mac1
Grb2	1.04293e-214	0.805248	0.819	0.58	2.08701e-210	Mac1
Pim1	1.95723e-212	1.03473	0.927	0.781	3.91661e-208	Mac1
Rbpj	7.76644e-209	0.865061	0.789	0.495	1.55414e-204	Mac1
Capzb	1.05336e-201	0.660612	0.908	0.847	2.10788e-197	Mac1
Atp2b1	1.54084e-197	0.919366	0.889	0.731	3.08337e-193	Mac1
Samhd1	3.01327e-195	0.777613	0.711	0.337	6.02985e-191	Mac1
Pfn1	3.44272e-194	0.688298	0.969	0.941	6.88922e-190	Mac1
H2afz	1.94052e-191	1.00039	0.913	0.888	3.88317e-187	Mac1
Rab8b	7.84623e-191	0.884245	0.736	0.434	1.57011e-186	Mac1
Ubl3	3.01091e-190	0.719668	0.795	0.546	6.02512e-186	Mac1
Ifitm2	9.12262e-187	0.972562	0.93	0.776	1.82553e-182	Mac1
Lgals1	3.73458e-177	0.64668	0.776	0.302	7.47328e-173	Mac1
Tmsb10	3.32931e-170	0.749268	0.917	0.69	6.66227e-166	Mac1
Serinc3	4.01341e-170	0.701077	0.867	0.668	8.03123e-166	Mac1
Ctsh	2.46128e-167	0.697004	0.87	0.703	4.92527e-163	Mac1
Ctsa	1.55142e-165	0.668121	0.724	0.43	3.10456e-161	Mac1
Zyx	8.71654e-160	0.757585	0.735	0.454	1.74427e-155	Mac1
Arpc2	1.5924e-159	0.513289	0.957	0.927	3.18655e-155	Mac1
Rnf149	2.18777e-158	1.19034	0.72	0.492	4.37795e-154	Mac1
Cfl1	1.08876e-156	0.536887	0.966	0.94	2.17871e-152	Mac1
Ier5	2.69664e-156	0.779562	0.862	0.617	5.39624e-152	Mac1
Grn	8.06839e-155	0.704817	0.774	0.473	1.61457e-150	Mac1
Snx5	6.70112e-140	0.654907	0.739	0.514	1.34096e-135	Mac1
Dazap2	3.259e-139	0.554607	0.831	0.718	6.52158e-135	Mac1
Ctsb	4.46319e-136	0.926544	0.901	0.894	8.9313e-132	Mac1
Gapdh	1.2146e-134	0.561584	0.947	0.943	2.43054e-130	Mac1
Mapkapk2	9.46439e-131	0.640346	0.738	0.542	1.89392e-126	Mac1
Cd44	8.71934e-125	0.814501	0.842	0.67	1.74483e-120	Mac1
Btg1	7.24669e-121	0.931379	0.948	0.939	1.45013e-116	Mac1
Gpx1	7.79333e-121	0.850793	0.9	0.907	1.55952e-116	Mac1
Arpc4	1.06017e-119	0.576613	0.806	0.738	2.1215e-115	Mac1
Arhgdia	2.02931e-119	0.533346	0.83	0.768	4.06086e-115	Mac1
Msn	2.34738e-118	0.559026	0.774	0.529	4.69734e-114	Mac1
Erp29	4.98104e-118	0.5548	0.811	0.713	9.96756e-114	Mac1
Psmb8	6.71692e-118	0.658056	0.727	0.536	1.34412e-113	Mac1
Ehd1	6.51672e-117	0.796791	0.74	0.582	1.30406e-112	Mac1
Rel	1.36323e-116	0.869397	0.785	0.646	2.72797e-112	Mac1
Spag9	3.05806e-116	0.730772	0.852	0.799	6.11948e-112	Mac1
Pitpna	9.8581e-116	0.548797	0.775	0.664	1.9727e-111	Mac1
Tspo	1.19846e-114	0.56075	0.884	0.735	2.39824e-110	Mac1
Irf2bp2	6.32313e-114	0.768936	0.762	0.594	1.26532e-109	Mac1
Akap13	1.21798e-113	0.598536	0.78	0.59	2.4373e-109	Mac1
Arpc5	7.21486e-111	0.53509	0.854	0.828	1.44377e-106	Mac1
Iqgap1	2.43399e-110	0.522456	0.955	0.894	4.87066e-106	Mac1
Rap1a	2.8311e-109	0.521307	0.766	0.626	5.66532e-105	Mac1
Etv3	1.54073e-107	0.985063	0.753	0.618	3.08316e-103	Mac1
B2m	7.67349e-107	0.564044	0.991	0.98	1.53554e-102	Mac1
Sec61b	1.21419e-106	0.505177	0.866	0.851	2.42973e-102	Mac1
Capza2	2.44899e-104	0.536206	0.845	0.809	4.90067e-100	Mac1
Tpd52	5.59952e-101	0.831733	0.759	0.615	1.12052e-96	Mac1
Gna13	6.09028e-101	0.679009	0.743	0.632	1.21873e-96	Mac1
Cebpb	1.48645e-100	1.01564	0.886	0.914	2.97453e-96	Mac1
Rap1b	8.94251e-100	0.534089	0.88	0.838	1.78949e-95	Mac1
Shisa5	5.4732e-99	0.503517	0.747	0.593	1.09524e-94	Mac1
Mbnl1	3.45039e-97	0.512769	0.862	0.815	6.90458e-93	Mac1
Nfe2l2	5.80465e-94	0.711918	0.765	0.68	1.16157e-89	Mac1
Wnk1	2.88111e-93	0.673014	0.82	0.779	5.76539e-89	Mac1
Cox17	5.44858e-93	0.609968	0.702	0.562	1.09032e-88	Mac1
BC005537	1.07667e-90	0.577303	0.775	0.676	2.15452e-86	Mac1
Marcks	1.61329e-87	0.601177	0.895	0.76	3.22835e-83	Mac1
Foxp1	8.46894e-85	0.595041	0.737	0.613	1.69472e-80	Mac1
Kdm7a	1.61006e-82	0.565881	0.708	0.556	3.22189e-78	Mac1
Prkcd	5.11644e-80	0.536907	0.721	0.582	1.02385e-75	Mac1
H2-T23	1.27258e-78	0.516149	0.789	0.713	2.54656e-74	Mac1
Tagln2	1.64511e-77	0.552931	0.879	0.856	3.29203e-73	Mac1
Litaf	1.90797e-77	0.537006	0.838	0.811	3.81804e-73	Mac1
Serp1	2.10834e-76	0.52669	0.78	0.74	4.219e-72	Mac1
Hspa5	9.51762e-75	0.58412	0.941	0.93	1.90457e-70	Mac1
Slc3a2	5.03468e-67	0.536125	0.757	0.727	1.00749e-62	Mac1
Fosl2	3.38484e-65	0.557686	0.745	0.682	6.77341e-61	Mac1
Kdm6b	2.06591e-64	0.627996	0.791	0.754	4.13409e-60	Mac1
Taldo1	1.16237e-56	0.518465	0.76	0.736	2.32602e-52	Mac1
Ifitm3	1.51294e-53	0.671917	0.85	0.79	3.02755e-49	Mac1
Tubb5	6.95442e-52	0.583105	0.777	0.753	1.39165e-47	Mac1
Sub1	8.49254e-46	0.532018	0.857	0.868	1.69944e-41	Mac1
Bach1	6.02316e-45	0.589468	0.715	0.674	1.20529e-40	Mac1
Map4k4	4.94939e-43	0.647152	0.709	0.718	9.90423e-39	Mac1
Nfkb1	3.17675e-31	0.507616	0.768	0.799	6.357e-27	Mac1
Ccl8	0	4.21346	0.822	0.1	0	Mac2
C1qa	0	3.4367	0.905	0.031	0	Mac2
Pf4	0	3.28906	0.871	0.027	0	Mac2
C1qb	0	3.22297	0.904	0.036	0	Mac2
C1qc	0	3.08516	0.889	0.025	0	Mac2
F13a1	0	3.03096	0.905	0.026	0	Mac2
Hmox1	0	2.97956	0.84	0.158	0	Mac2
Mrc1	0	2.92399	0.902	0.032	0	Mac2
Selenop	0	2.80358	0.906	0.552	0	Mac2
Wfdc17	0	2.73603	0.877	0.042	0	Mac2
Ccl6	0	2.65935	0.886	0.044	0	Mac2
Lyz2	0	2.62322	0.956	0.083	0	Mac2
Clec10a	0	2.52782	0.85	0.021	0	Mac2
Folr2	0	2.52595	0.821	0.012	0	Mac2
Lgmn	0	2.4159	0.898	0.293	0	Mac2
Ctsc	0	2.41586	0.898	0.314	0	Mac2
Ccl9	0	2.37146	0.892	0.039	0	Mac2
Fcer1g	0	2.35781	0.945	0.067	0	Mac2
Ctsb	0	2.35117	0.953	0.89	0	Mac2
Cd74	0	2.33074	0.894	0.158	0	Mac2
H2-Aa	0	2.28493	0.807	0.13	0	Mac2
Ly6e	0	2.27841	0.879	0.563	0	Mac2
Serinc3	0	2.18962	0.911	0.658	0	Mac2
Mgl2	0	2.1867	0.805	0.022	0	Mac2
Dab2	0	2.17692	0.856	0.133	0	Mac2
Ftl1	0	2.15924	0.985	0.724	0	Mac2
Pltp	0	2.14233	0.863	0.113	0	Mac2
Ccl7	0	2.08106	0.703	0.237	0	Mac2
H2-Ab1	0	2.07056	0.777	0.119	0	Mac2
Mafb	0	2.06893	0.854	0.479	0	Mac2
Laptm5	0	2.06786	0.94	0.056	0	Mac2
Csf1r	0	2.04505	0.826	0.06	0	Mac2
H2-Eb1	0	2.02694	0.755	0.131	0	Mac2
Grn	0	2.02371	0.906	0.453	0	Mac2
Plek	0	2.01911	0.714	0.039	0	Mac2
Ctss	0	1.99777	0.9	0.043	0	Mac2
Cbr2	0	1.93948	0.813	0.181	0	Mac2
Tyrobp	0	1.93566	0.867	0.055	0	Mac2
Fcgr2b	0	1.90356	0.839	0.032	0	Mac2
Plin2	0	1.88116	0.821	0.212	0	Mac2
C5ar1	0	1.86379	0.767	0.013	0	Mac2
Ninj1	0	1.82886	0.81	0.259	0	Mac2
Unc93b1	0	1.8251	0.84	0.109	0	Mac2
Ccl2	0	1.80541	0.732	0.26	0	Mac2
Cd14	0	1.79779	0.702	0.049	0	Mac2
Marcksl1	0	1.79475	0.745	0.158	0	Mac2
Cfp	0	1.76992	0.794	0.038	0	Mac2
Kctd12	0	1.75823	0.819	0.331	0	Mac2
Ptpn18	0	1.66114	0.777	0.048	0	Mac2
Zeb2	0	1.64033	0.899	0.209	0	Mac2
Alox5ap	0	1.63829	0.824	0.043	0	Mac2
Cybb	0	1.60821	0.742	0.025	0	Mac2
Fcgrt	0	1.594	0.797	0.229	0	Mac2
Maf	0	1.58906	0.816	0.618	0	Mac2
Ifi207	0	1.58898	0.776	0.155	0	Mac2
Sdcbp	0	1.56738	0.895	0.558	0	Mac2
Trf	0	1.56681	0.741	0.073	0	Mac2
Lcp1	0	1.55033	0.802	0.047	0	Mac2
Cd68	0	1.54747	0.721	0.058	0	Mac2
Ly86	0	1.52954	0.77	0.026	0	Mac2
Adgre1	0	1.5213	0.708	0.025	0	Mac2
Fcgr3	0	1.51158	0.718	0.045	0	Mac2
Cd53	0	1.49788	0.78	0.044	0	Mac2
Ms4a6c	0	1.47668	0.732	0.024	0	Mac2
Fcrls	0	1.46432	0.706	0.019	0	Mac2
Tmem176b	0	1.4596	0.769	0.216	0	Mac2
Mtss1	0	1.42927	0.731	0.166	0	Mac2
Psap	0	1.40341	0.956	0.858	0	Mac2
Glul	0	1.39928	0.835	0.479	0	Mac2
Ifi27l2a	0	1.39431	0.832	0.268	0	Mac2
Fth1	0	1.3394	0.99	0.972	0	Mac2
Srgn	0	1.33269	0.766	0.081	0	Mac2
Snx5	0	1.28509	0.782	0.504	0	Mac2
Igf1	0	1.26751	0.722	0.132	0	Mac2
Ier5	0	1.26531	0.81	0.612	0	Mac2
Wwp1	0	1.26525	0.706	0.289	0	Mac2
Hexa	0	1.25547	0.738	0.202	0	Mac2
Apoe	0	1.24872	0.956	0.907	0	Mac2
Ctsz	0	1.24474	0.773	0.266	0	Mac2
Ptprc	0	1.22691	0.717	0.047	0	Mac2
Ap2a2	0	1.21875	0.729	0.381	0	Mac2
Sh3bgrl	0	1.19026	0.751	0.276	0	Mac2
Irf2bp2	0	1.18891	0.794	0.586	0	Mac2
Ctsa	0	1.16922	0.749	0.418	0	Mac2
Cst3	0	1.16639	0.959	0.978	0	Mac2
Prcp	0	1.16276	0.724	0.243	0	Mac2
Cyba	0	1.1532	0.774	0.209	0	Mac2
Cltc	0	1.13877	0.808	0.688	0	Mac2
Pmp22	0	1.12818	0.827	0.531	0	Mac2
Ctsd	0	1.12035	0.816	0.791	0	Mac2
Npc2	0	1.11966	0.892	0.797	0	Mac2
Atp2b1	0	1.10242	0.858	0.727	0	Mac2
Picalm	0	1.1022	0.839	0.681	0	Mac2
Cebpb	0	1.09231	0.938	0.912	0	Mac2
Mcl1	0	1.09148	0.922	0.908	0	Mac2
Emp3	0	1.04764	0.781	0.239	0	Mac2
Rbpj	0	1.03706	0.751	0.487	0	Mac2
Gas6	0	1.02285	0.83	0.766	0	Mac2
Ehd4	0	1.02057	0.731	0.492	0	Mac2
Arhgdib	0	1.01709	0.791	0.503	0	Mac2
Crip1	0	1.01664	0.907	0.52	0	Mac2
Tmsb4x	0	1.008	0.995	0.992	0	Mac2
Ifitm2	0	0.97999	0.88	0.773	0	Mac2
Igfbp4	0	0.9683	0.762	0.2	0	Mac2
Ctsh	0	0.966512	0.823	0.7	0	Mac2
Blvrb	0	0.957876	0.706	0.584	0	Mac2
Dazap2	0	0.934036	0.772	0.717	0	Mac2
BC005537	0	0.919789	0.762	0.673	0	Mac2
Wnk1	0	0.904255	0.812	0.778	0	Mac2
Anxa5	0	0.903963	0.877	0.863	0	Mac2
Lamp1	0	0.873655	0.879	0.928	0	Mac2
Rap1b	0	0.855937	0.846	0.839	0	Mac2
Ucp2	0	0.833469	0.818	0.664	0	Mac2
B2m	0	0.816176	0.972	0.981	0	Mac2
Lgals1	0	0.78496	0.781	0.285	0	Mac2
Gnai2	0	0.775336	0.82	0.855	0	Mac2
Vim	0	0.756503	0.901	0.32	0	Mac2
Clta	0	0.742391	0.824	0.913	0	Mac2
Cdc42	0	0.709548	0.879	0.925	0	Mac2
Lamp2	0	0.705102	0.848	0.892	0	Mac2
Arpc3	0	0.69613	0.838	0.898	0	Mac2
Sh3bgrl3	0	0.691363	0.85	0.86	0	Mac2
Itm2b	0	0.587935	0.955	0.994	0	Mac2
H2-D1	0	0.51877	0.968	0.98	0	Mac2
Marcks	4.76022e-306	0.751904	0.872	0.756	9.52567e-302	Mac2
Arpc1b	1.30349e-303	0.737225	0.793	0.698	2.6084e-299	Mac2
Sat1	1.83978e-298	0.956504	0.9	0.871	3.68158e-294	Mac2
Gabarap	4.97219e-295	0.508083	0.879	0.956	9.94984e-291	Mac2
Tgfbi	2.79291e-280	0.679582	0.839	0.763	5.58888e-276	Mac2
Ctsl	4.5883e-273	0.767456	0.812	0.619	9.18164e-269	Mac2
Calm1	7.96817e-267	0.534105	0.894	0.941	1.59451e-262	Mac2
Snx3	2.59298e-261	0.733295	0.759	0.795	5.1888e-257	Mac2
Jund	2.05791e-259	0.71541	0.955	0.974	4.11809e-255	Mac2
Ifitm3	1.06971e-250	0.650304	0.896	0.785	2.1406e-246	Mac2
Mbnl1	6.36833e-250	0.709261	0.811	0.816	1.27437e-245	Mac2
Klf6	1.21054e-244	0.857072	0.913	0.923	2.42242e-240	Mac2
Hspa1b	1.87478e-241	1.52811	0.834	0.894	3.75163e-237	Mac2
Foxp1	4.26648e-240	0.754776	0.722	0.609	8.53765e-236	Mac2
Qk	1.45032e-239	0.723182	0.756	0.758	2.90223e-235	Mac2
Cd63	1.93214e-237	0.652169	0.812	0.806	3.86641e-233	Mac2
Hspa1a	7.92533e-236	1.2706	0.849	0.888	1.58594e-231	Mac2
Aplp2	5.69928e-227	0.708628	0.761	0.793	1.14048e-222	Mac2
Dusp1	1.84286e-226	0.820302	0.929	0.919	3.68775e-222	Mac2
Cd81	1.63955e-225	0.669626	0.765	0.705	3.28091e-221	Mac2
Zfp36	2.17368e-225	0.753521	0.949	0.931	4.34974e-221	Mac2
Tsc22d3	3.80237e-217	0.895155	0.732	0.663	7.60893e-213	Mac2
Akap13	1.35102e-210	0.700696	0.714	0.587	2.70353e-206	Mac2
Tpm3	5.9459e-209	0.560391	0.818	0.874	1.18983e-204	Mac2
Vamp8	2.3902e-203	0.647449	0.746	0.768	4.78303e-199	Mac2
Ppp1r15a	1.71592e-193	1.14169	0.807	0.837	3.43372e-189	Mac2
Akr1a1	8.60405e-193	0.607995	0.764	0.865	1.72176e-188	Mac2
Zfand5	2.50585e-191	0.713519	0.812	0.832	5.01445e-187	Mac2
Hsp90aa1	3.89138e-191	1.28165	0.901	0.955	7.78705e-187	Mac2
Zfp36l1	7.04918e-187	0.6122	0.873	0.895	1.41061e-182	Mac2
Hspa8	6.17811e-186	0.554572	0.968	0.99	1.2363e-181	Mac2
Hsp90b1	1.00753e-181	0.571229	0.831	0.862	2.01617e-177	Mac2
Canx	2.0377e-175	0.578273	0.765	0.831	4.07764e-171	Mac2
Capza2	8.94207e-173	0.589828	0.752	0.813	1.7894e-168	Mac2
Hspa5	1.45854e-166	0.580583	0.883	0.933	2.91869e-162	Mac2
Capzb	3.51542e-158	0.529772	0.778	0.854	7.03471e-154	Mac2
Ubc	2.57649e-156	0.670569	0.942	0.964	5.15582e-152	Mac2
Arhgdia	5.29017e-155	0.588148	0.721	0.773	1.05861e-150	Mac2
Serpinb6a	9.80476e-155	0.548786	0.768	0.743	1.96203e-150	Mac2
Atp6v0b	9.68575e-154	0.50299	0.799	0.878	1.93822e-149	Mac2
Gpx1	4.80954e-148	0.555098	0.844	0.911	9.62437e-144	Mac2
Pim1	2.19238e-126	0.829787	0.769	0.785	4.38718e-122	Mac2
Junb	1.55822e-123	0.605701	0.963	0.962	3.11814e-119	Mac2
Litaf	4.18522e-113	0.586806	0.737	0.817	8.37505e-109	Mac2
Ddx3x	7.21474e-82	0.579487	0.761	0.862	1.44374e-77	Mac2
Cd207	0	4.47342	1	0.021	0	LC
H2-M2	0	2.8545	0.978	0.031	0	LC
Rgs1	0	2.41246	0.956	0.059	0	LC
Bcl2a1b	0	2.29878	0.822	0.027	0	LC
Cytip	0	2.16135	0.963	0.046	0	LC
Csf2rb	0	2.0243	0.911	0.041	0	LC
H2-DMa	0	2.01219	0.993	0.075	0	LC
Cd52	0	1.99375	0.956	0.076	0	LC
Cd86	0	1.93855	0.956	0.055	0	LC
Ltc4s	0	1.90629	0.941	0.036	0	LC
Runx3	0	1.58561	0.926	0.029	0	LC
Dusp2	0	1.52628	0.778	0.031	0	LC
Havcr2	0	1.49015	0.919	0.008	0	LC
Prkcb	0	1.32028	0.896	0.044	0	LC
Napsa	0	1.24734	0.881	0.02	0	LC
H2-M5	0	1.23305	0.778	0.002	0	LC
Il7r	0	1.2201	0.837	0.017	0	LC
Cd72	0	1.19606	0.867	0.014	0	LC
P2ry10	0	1.19276	0.815	0.017	0	LC
Gpr141	0	1.16356	0.748	0.01	0	LC
Snx20	0	1.15739	0.837	0.031	0	LC
Slc38a1	0	1.11014	0.859	0.054	0	LC
Gngt2	0	1.09352	0.852	0.058	0	LC
H2-DMb2	0	1.05931	0.807	0.01	0	LC
Gpr132	0	1.01844	0.748	0.037	0	LC
Ncf4	0	0.924958	0.785	0.032	0	LC
Grk3	0	0.904387	0.778	0.035	0	LC
Sema7a	0	0.891845	0.733	0.013	0	LC
Lpar3	0	0.877855	0.711	0.013	0	LC
Alox5	0	0.874915	0.793	0.021	0	LC
Xlr	0	0.859992	0.77	0.011	0	LC
Csf2rb2	0	0.855513	0.726	0.02	0	LC
Grasp	1.03466e-303	1.96196	0.911	0.08	2.07045e-299	LC
Inpp5d	4.05146e-301	0.741764	0.733	0.045	8.10738e-297	LC
Tbc1d4	6.75983e-292	3.01473	0.985	0.104	1.35271e-287	LC
Lcp1	5.99933e-276	1.48014	0.97	0.089	1.20053e-271	LC
Tm6sf1	2.69974e-273	1.37671	0.904	0.079	5.40246e-269	LC
Csf2ra	9.91555e-267	1.0123	0.844	0.069	1.9842e-262	LC
Alox5ap	1.03866e-257	1.55119	0.926	0.086	2.07846e-253	LC
Coro1a	1.80607e-253	1.11398	0.837	0.07	3.61413e-249	LC
Cd83	5.90152e-253	1.88237	0.948	0.098	1.18095e-248	LC
Adgre1	4.96672e-249	0.677239	0.815	0.063	9.9389e-245	LC
H2-DMb1	3.80717e-248	1.95342	0.97	0.114	7.61853e-244	LC
Tyrobp	1.37034e-247	1.71286	0.978	0.1	2.74218e-243	LC
Neurl3	3.11866e-234	0.961476	0.733	0.059	6.24075e-230	LC
Ctss	1.23514e-229	1.22263	0.933	0.091	2.47164e-225	LC
Nfkbie	7.88356e-227	1.36142	0.844	0.089	1.57758e-222	LC
Spi1	2.50979e-222	0.942543	0.8	0.071	5.02233e-218	LC
Ncf2	2.40736e-217	0.554529	0.704	0.055	4.81737e-213	LC
Fxyd5	8.21241e-214	1.9245	0.97	0.129	1.64338e-209	LC
Mfge8	1.21953e-211	3.28891	1	0.159	2.44039e-207	LC
Csf1r	1.10088e-207	1.08446	0.926	0.103	2.20298e-203	LC
Laptm5	1.85232e-206	1.09934	0.97	0.105	3.70667e-202	LC
H2-Ab1	5.70289e-206	3.20006	1	0.155	1.14121e-201	LC
Tnfaip2	1.73293e-202	2.52377	0.993	0.151	3.46776e-198	LC
Gng2	2.98222e-200	0.682644	0.719	0.063	5.96771e-196	LC
H2-Eb1	5.3603e-196	3.17043	1	0.165	1.07265e-191	LC
Gpsm3	3.37998e-195	0.848208	0.8	0.085	6.76367e-191	LC
Dgkh	1.00881e-194	1.03902	0.815	0.093	2.01873e-190	LC
H2-Aa	1.13336e-187	2.84904	1	0.167	2.26796e-183	LC
Soat1	4.20781e-182	0.802632	0.741	0.078	8.42024e-178	LC
Fcer1g	6.80562e-181	1.07702	0.963	0.116	1.36187e-176	LC
Dapp1	1.66198e-176	1.18412	0.904	0.136	3.3258e-172	LC
Cd53	1.37459e-171	0.685969	0.807	0.086	2.7507e-167	LC
Cd74	3.06018e-167	3.13159	1	0.199	6.12372e-163	LC
Plek	6.13213e-165	0.736162	0.733	0.077	1.2271e-160	LC
Smim3	2.00779e-158	1.07443	0.822	0.12	4.01779e-154	LC
Pak1	9.64276e-150	1.39938	0.97	0.216	1.92961e-145	LC
Malt1	1.40665e-137	2.14644	0.985	0.252	2.81484e-133	LC
Lsp1	8.22832e-136	1.04517	0.911	0.156	1.64657e-131	LC
Mtss1	8.21822e-131	1.22551	0.948	0.197	1.64455e-126	LC
Crlf2	1.70887e-122	0.649209	0.733	0.108	3.41962e-118	LC
Lmnb1	3.43675e-119	1.06433	0.874	0.188	6.87728e-115	LC
Pip4k2a	5.46328e-116	0.763395	0.815	0.144	1.09326e-111	LC
Arl4c	8.98169e-115	1.95448	0.978	0.307	1.79733e-110	LC
Hpgds	6.63287e-114	1.24766	0.941	0.219	1.3273e-109	LC
Zeb1	1.05688e-113	0.902706	0.756	0.12	2.11493e-109	LC
Rasa2	4.85e-112	1.30624	0.948	0.268	9.70533e-108	LC
Dennd4a	1.25579e-109	1.6844	0.985	0.321	2.51296e-105	LC
S100a4	7.75429e-108	1.79242	0.97	0.271	1.55171e-103	LC
Rgs2	4.21631e-105	2.10871	0.985	0.338	8.43725e-101	LC
Nr4a3	1.95497e-97	1.63356	0.911	0.275	3.9121e-93	LC
Pxdc1	1.78628e-93	2.06054	0.993	0.432	3.57453e-89	LC
Marcksl1	3.93689e-93	0.873889	0.844	0.19	7.87812e-89	LC
Rgs10	4.83249e-93	0.909079	0.911	0.232	9.6703e-89	LC
Cd82	4.13326e-92	0.899767	0.926	0.27	8.27106e-88	LC
Naga	3.21598e-89	0.732157	0.822	0.206	6.4355e-85	LC
Stk17b	2.43203e-83	1.33658	0.948	0.376	4.86673e-79	LC
Il1r2	7.37082e-83	2.25975	0.919	0.349	1.47497e-78	LC
Ubl3	4.93146e-82	1.44907	0.985	0.55	9.86835e-78	LC
Crem	8.3401e-82	0.972421	0.785	0.201	1.66894e-77	LC
Ptk2b	1.31142e-80	0.657639	0.763	0.188	2.62428e-76	LC
Swap70	4.7404e-80	1.02053	0.733	0.168	9.48602e-76	LC
Tacc1	7.50477e-80	0.714052	0.837	0.209	1.50178e-75	LC
Pmvk	8.01939e-79	1.20027	0.867	0.286	1.60476e-74	LC
N4bp1	3.18238e-78	1.30498	0.978	0.498	6.36826e-74	LC
Rasgef1b	1.48113e-77	1.08842	0.83	0.246	2.96388e-73	LC
Vim	1.76108e-77	1.6973	0.993	0.352	3.52411e-73	LC
Smox	3.4234e-77	1.28292	0.867	0.305	6.85057e-73	LC
Vasp	1.01751e-76	1.1133	0.985	0.508	2.03613e-72	LC
Lrrk1	8.24776e-75	0.753766	0.704	0.169	1.65046e-70	LC
Ubash3b	4.80168e-73	0.617944	0.704	0.156	9.60865e-69	LC
Ank	1.05302e-72	0.741987	0.822	0.239	2.1072e-68	LC
Cst3	3.67529e-72	1.71678	0.985	0.976	7.35461e-68	LC
Epb41l2	6.38311e-72	0.6729	0.867	0.224	1.27732e-67	LC
Rab11fip1	6.18262e-70	0.580198	0.711	0.165	1.2372e-65	LC
Lrrfip1	3.41902e-69	1.21673	0.919	0.397	6.8418e-65	LC
Tnks	1.48503e-68	0.647463	0.704	0.178	2.97169e-64	LC
Nap1l1	5.48087e-68	1.23736	0.978	0.716	1.09678e-63	LC
St14	9.51542e-68	0.826909	0.815	0.273	1.90413e-63	LC
Ndrg1	5.33866e-67	1.53219	0.963	0.536	1.06832e-62	LC
Gnai2	5.08323e-65	1.27107	0.978	0.852	1.01721e-60	LC
Pvr	2.8388e-64	0.904344	0.741	0.224	5.68072e-60	LC
Dpysl2	9.62943e-64	0.611059	0.719	0.166	1.92694e-59	LC
H2afz	5.27081e-62	1.50255	0.985	0.888	1.05474e-57	LC
Rel	5.48302e-61	1.24966	0.978	0.649	1.09721e-56	LC
Scp2	5.7551e-61	1.19084	0.963	0.794	1.15165e-56	LC
Emp3	1.15748e-60	0.789684	0.933	0.269	2.31623e-56	LC
Map4k4	1.29732e-60	1.34975	0.963	0.717	2.59607e-56	LC
Zfp263	2.92681e-60	0.80989	0.763	0.243	5.85684e-56	LC
Slc3a2	1.36797e-59	1.04679	0.978	0.727	2.73745e-55	LC
Mcl1	1.33474e-58	1.03655	1	0.908	2.67094e-54	LC
Gfpt1	1.12674e-57	0.990367	0.77	0.264	2.25472e-53	LC
Plek2	2.01938e-57	0.96993	0.896	0.415	4.04099e-53	LC
Ifnar1	3.12881e-57	0.770761	0.719	0.228	6.26106e-53	LC
Antxr2	4.51738e-57	0.802715	0.733	0.204	9.03972e-53	LC
Synj1	1.51588e-55	0.747	0.719	0.232	3.03342e-51	LC
Fnbp1l	2.92126e-55	1.05937	0.896	0.419	5.84573e-51	LC
Ptgs1	2.7539e-54	1.0067	0.948	0.451	5.51083e-50	LC
Arhgdib	7.0124e-54	0.928438	0.963	0.519	1.40325e-49	LC
Ywhah	1.03448e-53	1.12626	0.933	0.56	2.07009e-49	LC
Lgals1	1.84144e-53	0.822727	0.963	0.312	3.68491e-49	LC
Grb2	3.21168e-53	0.93561	0.948	0.585	6.4269e-49	LC
Arpc1b	2.95208e-51	0.944736	0.97	0.703	5.90741e-47	LC
Hilpda	4.07431e-51	0.80758	0.711	0.227	8.15311e-47	LC
Kdm2b	1.48695e-50	1.18912	0.711	0.252	2.97554e-46	LC
Calm1	1.55456e-50	1.31534	1	0.938	3.11084e-46	LC
Epcam	3.03066e-50	1.01622	0.963	0.599	6.06466e-46	LC
Mpp6	2.05084e-49	0.639233	0.83	0.335	4.10394e-45	LC
Acsl5	5.13264e-49	0.80487	0.904	0.492	1.02709e-44	LC
Sh3bgrl3	5.52665e-49	0.93657	0.97	0.859	1.10594e-44	LC
Col16a1	3.04952e-48	0.751126	0.756	0.267	6.10239e-44	LC
Hnrnpll	4.07059e-48	0.852242	0.785	0.337	8.14566e-44	LC
Ucp2	6.44891e-48	0.849286	0.97	0.672	1.29049e-43	LC
Adgrg1	2.34158e-47	0.62623	0.778	0.299	4.68573e-43	LC
Elmsan1	7.69733e-46	0.698164	0.8	0.337	1.54031e-41	LC
Sh3bgrl	9.92306e-46	0.507585	0.852	0.302	1.9857e-41	LC
Cyld	4.45255e-45	0.760645	0.733	0.29	8.90999e-41	LC
Tmsb4x	1.58826e-43	0.7283	0.993	0.993	3.17826e-39	LC
Ctsz	2.43643e-43	0.785526	0.822	0.295	4.87553e-39	LC
Cldn1	7.20149e-43	0.860131	1	0.665	1.44109e-38	LC
Spred1	9.21384e-42	0.801391	0.756	0.31	1.84378e-37	LC
Cxcl16	1.42923e-41	0.872541	0.933	0.621	2.86003e-37	LC
Flrt3	2.67082e-41	0.970778	0.793	0.36	5.34457e-37	LC
Hsd17b4	2.70043e-41	0.618205	0.763	0.326	5.40382e-37	LC
Uck2	4.23973e-41	0.773015	0.807	0.392	8.48412e-37	LC
Top1	5.77908e-41	0.995363	0.993	0.886	1.15645e-36	LC
Lmna	1.4554e-40	0.882529	0.993	0.929	2.9124e-36	LC
Tnip1	7.52836e-40	0.928597	0.719	0.293	1.5065e-35	LC
Arpc3	1.23148e-37	0.745416	0.97	0.894	2.46431e-33	LC
Picalm	1.35046e-37	0.608145	0.963	0.689	2.7024e-33	LC
Pold4	6.34858e-36	0.556536	0.756	0.352	1.27041e-31	LC
Syngr2	6.8819e-35	0.79561	0.874	0.53	1.37714e-30	LC
Rell1	1.05005e-34	0.688101	0.881	0.56	2.10125e-30	LC
Cd44	1.51403e-34	0.761523	0.948	0.673	3.02972e-30	LC
Spag9	5.07982e-34	0.521371	0.978	0.8	1.01652e-29	LC
Dnajb6	6.65457e-34	0.621693	0.941	0.748	1.33165e-29	LC
Sub1	2.397e-33	0.74778	0.963	0.867	4.79663e-29	LC
Rap1b	3.68153e-32	0.684827	0.963	0.838	7.3671e-28	LC
Chd2	4.47947e-32	0.581758	0.807	0.448	8.96388e-28	LC
Gdi2	1.68373e-31	0.547742	0.978	0.88	3.36931e-27	LC
Akap13	1.86021e-31	0.712354	0.926	0.593	3.72246e-27	LC
Ago2	2.28732e-31	0.757827	0.911	0.626	4.57717e-27	LC
Baz2b	2.95922e-31	0.529557	0.867	0.534	5.92169e-27	LC
Wsb2	1.21641e-30	0.71847	0.807	0.519	2.43416e-26	LC
Gpbp1	1.34015e-30	0.580378	0.889	0.623	2.68178e-26	LC
Ppm1g	3.01572e-30	0.604119	0.785	0.436	6.03476e-26	LC
Msn	3.27416e-30	0.513437	0.904	0.534	6.55193e-26	LC
Tbcb	5.66428e-30	0.589969	0.867	0.604	1.13348e-25	LC
Nudt9	6.10297e-30	0.733847	0.704	0.342	1.22126e-25	LC
Sel1l	6.96671e-30	0.525351	0.704	0.33	1.39411e-25	LC
Crtc3	2.57969e-29	0.561292	0.711	0.339	5.16222e-25	LC
Ctnna1	4.39771e-29	0.610614	0.941	0.754	8.80025e-25	LC
Hspa5	1.38239e-28	0.635605	0.978	0.93	2.76631e-24	LC
Ubald2	2.04465e-28	0.786134	0.83	0.517	4.09156e-24	LC
Ddx6	3.31209e-28	0.71587	0.896	0.689	6.62783e-24	LC
Rap1a	8.26541e-28	0.552758	0.889	0.628	1.65399e-23	LC
Ckap4	1.26153e-27	0.710439	0.867	0.623	2.52445e-23	LC
Afdn	1.27937e-27	0.520359	0.926	0.599	2.56014e-23	LC
Fosl2	1.63214e-27	0.630194	0.911	0.683	3.26608e-23	LC
Ftl1	2.5826e-27	0.511247	0.993	0.738	5.16805e-23	LC
Ikbkb	3.24441e-27	0.524131	0.785	0.418	6.49239e-23	LC
March7	3.41958e-27	0.513653	0.926	0.705	6.84291e-23	LC
Tnfaip8	1.16988e-26	0.679825	0.933	0.691	2.34105e-22	LC
Fth1	1.56444e-26	0.553613	1	0.972	3.13061e-22	LC
Arl5a	2.39729e-26	0.619318	0.748	0.405	4.79722e-22	LC
Cnbp	8.19141e-26	0.528387	0.963	0.89	1.63918e-21	LC
Mfsd6	2.29645e-25	0.505409	0.793	0.44	4.59542e-21	LC
Per1	2.76915e-25	0.522052	0.844	0.551	5.54135e-21	LC
Kdm6b	4.59907e-25	0.635211	0.941	0.755	9.2032e-21	LC
Gabarapl1	6.16388e-25	0.554781	0.8	0.521	1.23345e-20	LC
Fam129b	1.75038e-24	0.525587	0.904	0.57	3.50268e-20	LC
Cd9	6.22197e-24	0.512209	0.993	0.886	1.24508e-19	LC
Arrdc4	2.02421e-23	0.609075	0.719	0.383	4.05064e-19	LC
Orai1	2.76895e-23	0.674692	0.711	0.413	5.54095e-19	LC
Brd1	9.56248e-23	0.500607	0.837	0.588	1.91355e-18	LC
Smad7	1.02886e-22	0.571839	0.711	0.383	2.05884e-18	LC
Gramd3	1.05065e-22	0.530271	0.77	0.436	2.10247e-18	LC
Got1	5.69354e-22	0.515385	0.726	0.432	1.13933e-17	LC
Gapdh	2.45093e-21	0.500399	0.985	0.942	4.90456e-17	LC
Ifrd1	7.93109e-21	0.522761	0.985	0.878	1.58709e-16	LC
Emd	8.98452e-21	0.632285	0.785	0.545	1.79789e-16	LC
Foxn3	9.30068e-21	0.55259	0.97	0.809	1.86116e-16	LC
Tob2	2.39065e-19	0.642811	0.859	0.662	4.78393e-15	LC
Ehd1	2.6636e-19	0.519894	0.815	0.585	5.33012e-15	LC
Cdkn1a	3.17627e-18	0.50998	0.956	0.82	6.35604e-14	LC
Arhgap17	4.68855e-18	0.643846	0.793	0.536	9.38226e-14	LC
Xbp1	5.27674e-18	0.573328	0.8	0.589	1.05593e-13	LC
Zfp36l2	1.61257e-17	0.762591	0.941	0.828	3.22691e-13	LC
Nfkb1	1.69493e-17	0.529668	0.904	0.797	3.39172e-13	LC
Hk2	6.72714e-15	0.540253	0.763	0.493	1.34617e-10	LC
Eprs	6.93537e-12	0.677834	0.778	0.67	1.38784e-07	LC
Ctla2a	0	3.89079	0.919	0.044	0	TC
Cd3g	0	3.52175	0.836	0.004	0	TC
Trdc	0	3.51984	0.727	0.005	0	TC
Rgs1	0	3.31571	0.928	0.051	0	TC
Rgs2	0	2.90458	0.942	0.333	0	TC
Cd7	0	2.80914	0.806	0.005	0	TC
Cd3e	0	2.77804	0.801	0.002	0	TC
Nkg7	0	2.70227	0.817	0.002	0	TC
Xcl1	0	2.60226	0.715	0.003	0	TC
S100a4	0	2.34592	0.951	0.265	0	TC
Cd3d	0	2.29586	0.78	0.002	0	TC
Il2rb	0	2.26903	0.917	0.003	0	TC
Trat1	0	2.23819	0.766	0.002	0	TC
Neurl3	0	2.20048	0.884	0.052	0	TC
Cd52	0	2.08638	0.914	0.069	0	TC
Dennd4a	0	2.08632	0.933	0.316	0	TC
Fxyd5	0	2.04855	0.963	0.122	0	TC
Ctsw	0	2.04523	0.81	0.001	0	TC
Ptprc	0	2.00424	0.963	0.077	0	TC
Srgn	0	1.87653	0.956	0.112	0	TC
Trbc1	0	1.85618	0.759	0.055	0	TC
Fcer1g	0	1.81973	0.789	0.111	0	TC
Itk	0	1.7577	0.782	0.001	0	TC
Cytip	0	1.75682	0.854	0.039	0	TC
Klrk1	0	1.69839	0.769	0.01	0	TC
Sytl3	0	1.66116	0.755	0.002	0	TC
Runx3	0	1.65825	0.826	0.022	0	TC
P2ry10	0	1.65245	0.755	0.011	0	TC
Ptprcap	0	1.58742	0.759	0.001	0	TC
Hcst	0	1.53238	0.748	0.025	0	TC
Ptpn22	0	1.50826	0.782	0.012	0	TC
Cd2	0	1.48766	0.704	0.009	0	TC
Slc38a1	0	1.45413	0.789	0.048	0	TC
Il2rg	0	1.41828	0.812	0.077	0	TC
Itgae	0	1.38934	0.718	0.002	0	TC
Laptm5	0	1.34847	0.931	0.099	0	TC
Lat	0	1.27829	0.727	0.003	0	TC
Lcp1	0	1.26591	0.803	0.083	0	TC
Tnfrsf1b	0	1.25663	0.757	0.085	0	TC
Gng2	0	1.096	0.711	0.058	0	TC
Cd53	0	1.05951	0.743	0.08	0	TC
Nr4a2	1.65486e-274	1.8782	0.766	0.191	3.31154e-270	TC
Ets1	1.8497e-273	1.47658	0.852	0.255	3.70144e-269	TC
Prkacb	2.51601e-268	1.63786	0.738	0.181	5.0348e-264	TC
Thy1	3.70655e-266	1.51391	0.838	0.238	7.41717e-262	TC
Stk17b	2.69541e-253	1.57195	0.924	0.371	5.39378e-249	TC
Crem	3.362e-250	1.92017	0.738	0.196	6.72769e-246	TC
Vgll4	6.73331e-210	1.65968	0.887	0.457	1.3474e-205	TC
Itpkb	2.13604e-205	1.42412	0.801	0.286	4.27442e-201	TC
Arl4c	5.00307e-188	1.48421	0.796	0.303	1.00116e-183	TC
Vps37b	1.05453e-187	1.88031	0.884	0.494	2.11022e-183	TC
Tmsb10	1.65169e-187	1.4739	0.998	0.692	3.30519e-183	TC
Lgals1	1.41504e-179	1.24245	0.898	0.307	2.83165e-175	TC
Prkar1a	2.9357e-179	1.46633	0.914	0.651	5.87462e-175	TC
Tmsb4x	1.50822e-177	1.01996	1	0.993	3.0181e-173	TC
Sh3bgrl3	1.25462e-168	1.23092	0.961	0.858	2.51062e-164	TC
Gem	1.74139e-164	1.98213	0.836	0.43	3.48469e-160	TC
Vim	7.58231e-159	1.12533	0.942	0.347	1.5173e-154	TC
Gna13	1.84685e-155	1.31342	0.9	0.632	3.69574e-151	TC
Trbc2	2.23225e-155	1.35989	0.748	0.295	4.46696e-151	TC
Smad7	2.06016e-151	1.39178	0.792	0.38	4.12259e-147	TC
Saraf	2.59958e-150	1.19605	0.868	0.583	5.20202e-146	TC
Btg1	2.7327e-149	1.20206	0.993	0.938	5.46841e-145	TC
Itm2c	8.04776e-147	1.19789	0.826	0.408	1.61044e-142	TC
Nr4a3	7.65598e-145	1.22514	0.701	0.272	1.53204e-140	TC
Arpc3	6.73209e-142	1.1233	0.949	0.894	1.34716e-137	TC
Id2	5.27947e-141	1.38759	0.757	0.301	1.05648e-136	TC
Ddx5	3.4942e-130	0.70367	0.986	0.977	6.99225e-126	TC
Gnas	2.23393e-124	1.02272	0.97	0.95	4.47032e-120	TC
H2-D1	7.78301e-119	0.670934	0.995	0.98	1.55746e-114	TC
Akap13	4.26961e-118	1.05428	0.88	0.591	8.54392e-114	TC
Fosl2	7.84184e-117	1.28113	0.861	0.681	1.56923e-112	TC
Ly6e	7.10483e-115	0.759942	0.9	0.578	1.42175e-110	TC
Rbm39	2.93735e-113	0.681935	0.979	0.954	5.87794e-109	TC
Msn	5.42575e-112	0.853237	0.845	0.532	1.08575e-107	TC
Ppp1cc	1.6114e-108	1.1039	0.833	0.644	3.22457e-104	TC
Rgcc	8.80155e-107	1.28431	0.752	0.385	1.76128e-102	TC
Mbnl1	2.3315e-105	0.834103	0.921	0.814	4.66557e-101	TC
Gnai2	2.74075e-105	0.883949	0.905	0.852	5.48451e-101	TC
Fth1	2.81156e-105	0.983726	1	0.972	5.62621e-101	TC
Oaz1	5.89051e-101	0.529268	0.988	0.978	1.17875e-96	TC
Ubald2	2.20381e-100	1.1863	0.764	0.515	4.41005e-96	TC
Orai1	5.60418e-100	1.00777	0.715	0.41	1.12145e-95	TC
Srrm2	6.67991e-99	0.960335	0.919	0.889	1.33672e-94	TC
Birc2	1.22654e-98	0.975787	0.708	0.375	2.45443e-94	TC
Crip1	6.04478e-97	0.83584	0.931	0.538	1.20962e-92	TC
Cnbp	8.37524e-97	0.704807	0.951	0.89	1.67597e-92	TC
G3bp2	3.94718e-96	1.17234	0.748	0.487	7.89869e-92	TC
Celf2	1.73696e-95	0.624824	0.708	0.255	3.47584e-91	TC
Purb	1.2094e-93	1.0525	0.903	0.818	2.42014e-89	TC
Clk1	3.35875e-93	0.910222	0.912	0.841	6.7212e-89	TC
Cdk11b	2.44093e-92	1.6898	0.738	0.494	4.88454e-88	TC
Myl12b	5.99891e-92	0.858103	0.852	0.762	1.20044e-87	TC
Dnaja1	9.11177e-92	1.07912	0.938	0.877	1.82336e-87	TC
Slc3a2	2.2649e-91	0.943627	0.85	0.726	4.53229e-87	TC
Myl12a	1.0956e-90	0.745435	0.951	0.93	2.19241e-86	TC
Prrc2c	3.21169e-88	0.781786	0.898	0.841	6.42692e-84	TC
Arl6ip5	3.5615e-88	0.878278	0.755	0.503	7.12692e-84	TC
Spty2d1	8.69819e-87	1.34583	0.773	0.586	1.7406e-82	TC
Ubb	1.93705e-82	0.647984	0.993	0.986	3.87622e-78	TC
Ccnd2	5.31696e-82	0.886362	0.824	0.543	1.06398e-77	TC
Arhgdib	2.42706e-81	0.786889	0.789	0.517	4.85679e-77	TC
Lrrfip1	1.7576e-80	0.731605	0.708	0.395	3.51714e-76	TC
Ankrd11	4.21065e-75	0.776162	0.9	0.844	8.42593e-71	TC
Capg	1.94112e-74	0.811793	0.824	0.678	3.88437e-70	TC
Gapdh	2.02254e-72	0.680331	0.947	0.943	4.04731e-68	TC
Dad1	1.03685e-71	0.869367	0.856	0.815	2.07485e-67	TC
Sub1	1.21662e-69	0.85302	0.891	0.867	2.43458e-65	TC
Hnrnpa2b1	7.70409e-69	0.584192	0.933	0.932	1.54166e-64	TC
Zfp36l2	1.31359e-68	0.740671	0.926	0.827	2.62863e-64	TC
Arpc1b	6.56795e-66	0.626842	0.847	0.702	1.31431e-61	TC
Tmem123	1.59448e-65	0.769811	0.778	0.66	3.19071e-61	TC
D8Ertd738e	2.90889e-65	0.837954	0.824	0.796	5.82098e-61	TC
Mbd2	2.14885e-64	0.774982	0.843	0.79	4.30007e-60	TC
Pfn1	2.18948e-64	0.592249	0.926	0.942	4.38136e-60	TC
Anp32b	7.15469e-64	0.676746	0.854	0.803	1.43172e-59	TC
Dnajb6	4.52209e-63	1.00672	0.803	0.748	9.04916e-59	TC
Wnk1	1.38723e-62	0.757375	0.829	0.779	2.776e-58	TC
Snrpg	4.84145e-62	0.630574	0.88	0.881	9.68822e-58	TC
Ucp2	9.84415e-62	0.583753	0.831	0.671	1.96991e-57	TC
Usmg5	2.41195e-61	1.09153	0.847	0.831	4.82655e-57	TC
Pik3r1	3.10269e-60	0.750688	0.736	0.524	6.2088e-56	TC
Cd44	1.32046e-58	0.629741	0.845	0.672	2.64238e-54	TC
Slc25a3	7.44676e-58	0.705783	0.926	0.946	1.49017e-53	TC
Ptpn1	1.24825e-57	0.858263	0.755	0.642	2.49788e-53	TC
Capzb	1.20832e-56	0.550184	0.859	0.849	2.41797e-52	TC
Srsf3	9.70826e-55	0.700903	0.863	0.87	1.94272e-50	TC
H2afy	1.85885e-54	0.608704	0.799	0.741	3.71975e-50	TC
Sf3b1	3.36945e-54	0.54502	0.898	0.875	6.74261e-50	TC
Eif4a2	8.63237e-54	0.668146	0.843	0.827	1.72742e-49	TC
Calm1	9.0928e-54	0.571287	0.935	0.938	1.81956e-49	TC
Tob2	9.20797e-54	0.967823	0.75	0.662	1.84261e-49	TC
Scp2	2.31851e-52	0.819578	0.81	0.794	4.63958e-48	TC
Hspa5	1.45932e-50	0.733278	0.928	0.93	2.92024e-46	TC
Elf1	6.2762e-50	0.685283	0.766	0.677	1.25593e-45	TC
Ago2	8.53015e-50	0.696788	0.731	0.626	1.70697e-45	TC
Diaph1	7.24809e-46	0.560883	0.741	0.644	1.45042e-41	TC
Klf13	2.16676e-45	0.709574	0.806	0.755	4.3359e-41	TC
Arf4	1.13998e-42	0.777707	0.833	0.852	2.28121e-38	TC
Tra2b	2.55856e-42	0.685483	0.87	0.885	5.11994e-38	TC
Eprs	2.62883e-40	1.03155	0.706	0.67	5.26056e-36	TC
Ptp4a1	1.98229e-39	0.690697	0.829	0.807	3.96675e-35	TC
Rap1a	3.42081e-39	0.546035	0.711	0.628	6.84539e-35	TC
Nsd3	1.89837e-38	0.586519	0.727	0.671	3.79882e-34	TC
Clta	1.68444e-35	0.581356	0.863	0.908	3.37074e-31	TC
Ostf1	7.80055e-35	0.709317	0.745	0.735	1.56097e-30	TC
H2afz	2.05046e-34	0.697871	0.843	0.889	4.10317e-30	TC
Ifngr1	1.19851e-30	0.771178	0.725	0.721	2.39833e-26	TC
Tnfaip8	2.67464e-30	0.581539	0.748	0.691	5.35222e-26	TC
Tpm4	2.79703e-29	0.546936	0.792	0.801	5.59713e-25	TC
Tpr	9.9095e-29	0.506802	0.706	0.685	1.98299e-24	TC
H2-Q7	6.14037e-27	0.72471	0.708	0.637	1.22875e-22	TC
Park7	1.76071e-24	0.695293	0.711	0.777	3.52335e-20	TC
Aebp2	1.72011e-22	0.585426	0.711	0.686	3.4421e-18	TC
Hmgb2	2.53674e-19	0.578546	0.741	0.735	5.07627e-15	TC
Fabp4	0	4.44165	0.705	0.029	0	EC
Tm4sf1	0	2.97001	0.894	0.151	0	EC
Pecam1	0	2.324	0.914	0.021	0	EC
Apold1	0	2.12671	0.799	0.012	0	EC
Cdh5	0	2.1188	0.885	0.002	0	EC
Ptprb	0	2.07909	0.785	0.002	0	EC
Egfl7	0	1.96053	0.855	0.007	0	EC
Gng11	0	1.92306	0.802	0.079	0	EC
Cavin2	0	1.9122	0.779	0.064	0	EC
Adgrf5	0	1.8631	0.823	0.003	0	EC
Epas1	0	1.84708	0.773	0.061	0	EC
Rasip1	0	1.81309	0.805	0.04	0	EC
Esam	0	1.76033	0.717	0.007	0	EC
Cyyr1	0	1.73997	0.782	0.003	0	EC
S1pr1	0	1.72155	0.796	0.015	0	EC
Mmrn2	0	1.7092	0.726	0.007	0	EC
Gimap6	0	1.61177	0.761	0.006	0	EC
Eng	0	1.59554	0.808	0.074	0	EC
Tinagl1	0	1.59458	0.711	0.07	0	EC
Tgm2	0	1.56798	0.782	0.043	0	EC
Ctla2a	0	1.52852	0.702	0.049	0	EC
Ecscr	0	1.47617	0.785	0.016	0	EC
Arhgap31	0	1.4053	0.773	0.079	0	EC
Srgn	5.59702e-266	1.27724	0.723	0.117	1.12002e-261	EC
Ramp2	4.54551e-264	1.27833	0.782	0.143	9.09603e-260	EC
Slfn5	2.91766e-232	1.69647	0.77	0.167	5.83853e-228	EC
Ebf1	1.56855e-207	1.20446	0.814	0.178	3.13883e-203	EC
Rbpms	8.13684e-202	1.14864	0.755	0.189	1.62826e-197	EC
Cnn3	1.6952e-201	1.18205	0.764	0.204	3.39226e-197	EC
Tshz2	2.23293e-196	1.33869	0.761	0.208	4.46831e-192	EC
Timp3	2.21646e-194	1.85589	0.894	0.32	4.43535e-190	EC
Fermt2	3.04479e-193	0.941091	0.702	0.153	6.09292e-189	EC
Ets1	6.06031e-187	1.48529	0.799	0.257	1.21273e-182	EC
Tcf4	5.89995e-183	1.6904	0.947	0.515	1.18064e-178	EC
Ifitm3	1.38043e-165	1.56296	0.979	0.79	2.76238e-161	EC
Rhoc	2.58057e-165	1.08095	0.702	0.179	5.16397e-161	EC
Vim	5.95737e-162	1.43302	0.953	0.349	1.19213e-157	EC
Ltbp4	1.86797e-152	1.49849	0.802	0.315	3.738e-148	EC
Sptbn1	7.58542e-142	1.28888	0.938	0.744	1.51792e-137	EC
Klf7	3.36115e-141	1.54489	0.808	0.375	6.726e-137	EC
Gnai2	6.60105e-133	1.23623	0.917	0.852	1.32094e-128	EC
Aplp2	4.56404e-132	1.30638	0.923	0.79	9.13309e-128	EC
Ifitm2	3.55287e-126	1.30596	0.938	0.778	7.10965e-122	EC
Msn	1.33577e-116	1.1972	0.864	0.532	2.673e-112	EC
Cav1	1.37486e-116	1.43954	0.847	0.494	2.75124e-112	EC
Bst2	6.2361e-115	0.930901	0.705	0.244	1.24791e-110	EC
Serinc3	4.70226e-114	1.07253	0.897	0.671	9.40968e-110	EC
Ppp1r2	2.97674e-109	1.18244	0.87	0.709	5.95675e-105	EC
Tpm3	6.01055e-107	0.9078	0.917	0.87	1.20277e-102	EC
Ece1	6.25183e-107	1.17921	0.847	0.625	1.25105e-102	EC
Igfbp7	1.16025e-102	1.96188	0.705	0.293	2.32179e-98	EC
Ly6e	2.68569e-100	0.969601	0.882	0.579	5.37434e-96	EC
Cavin1	4.80948e-94	1.04205	0.858	0.544	9.62425e-90	EC
Icam1	1.5426e-92	1.66632	0.796	0.475	3.08689e-88	EC
Tmsb4x	1.70768e-91	0.71946	0.994	0.993	3.41725e-87	EC
Clic4	9.16967e-90	1.48398	0.867	0.686	1.83494e-85	EC
Pdlim1	2.2098e-89	1.30797	0.782	0.517	4.42202e-85	EC
Pim3	4.98154e-89	1.16592	0.879	0.732	9.96856e-85	EC
Gadd45g	3.74609e-88	1.11386	0.788	0.374	7.49631e-84	EC
Sntb2	3.54877e-83	1.16483	0.705	0.374	7.10144e-79	EC
Adamts1	5.58847e-82	1.21742	0.735	0.366	1.11831e-77	EC
Tns1	7.6569e-79	0.877345	0.729	0.367	1.53222e-74	EC
Fkbp1a	9.12784e-79	0.969353	0.832	0.721	1.82657e-74	EC
Zbtb20	2.28834e-77	0.798953	0.882	0.548	4.5792e-73	EC
Calm1	2.62363e-76	0.729667	0.92	0.938	5.25015e-72	EC
Klf2	5.8748e-74	1.4802	0.743	0.407	1.17561e-69	EC
Txnip	6.90971e-74	1.07189	0.903	0.689	1.3827e-69	EC
Hspa8	9.40758e-72	0.736548	0.971	0.989	1.88255e-67	EC
Ier3	2.4365e-71	1.51617	0.876	0.787	4.87569e-67	EC
Tsc22d1	1.34314e-69	1.46703	0.74	0.513	2.68776e-65	EC
Sbno2	8.78133e-68	1.07736	0.847	0.78	1.75723e-63	EC
Myh9	1.93771e-67	0.948206	0.811	0.705	3.87755e-63	EC
Ndrg1	2.12763e-66	1.01543	0.767	0.535	4.2576e-62	EC
Gnas	3.71187e-66	0.632191	0.92	0.951	7.42783e-62	EC
H2-D1	3.79099e-65	0.501889	0.979	0.98	7.58616e-61	EC
Ubc	4.77911e-64	0.959872	0.941	0.963	9.56348e-60	EC
Malat1	8.55791e-64	0.537817	1	0.998	1.71252e-59	EC
Wwtr1	5.62437e-60	0.732477	0.782	0.605	1.12549e-55	EC
Foxp1	4.28477e-59	0.784949	0.791	0.614	8.57426e-55	EC
Cebpd	5.08963e-57	0.917563	0.829	0.615	1.01849e-52	EC
Ybx1	1.04349e-56	0.606604	0.938	0.951	2.08812e-52	EC
Gls	3.42861e-56	0.812744	0.802	0.716	6.86098e-52	EC
Sdcbp	3.11112e-55	0.61675	0.788	0.576	6.22567e-51	EC
Tubb5	1.7758e-54	0.655253	0.814	0.753	3.55354e-50	EC
Nfkbia	1.40119e-52	0.832572	0.947	0.954	2.80392e-48	EC
Slc3a2	3.90545e-50	0.775506	0.785	0.727	7.81519e-46	EC
Tmsb10	1.3522e-49	0.650341	0.87	0.694	2.70588e-45	EC
Akap13	1.59286e-49	0.87594	0.752	0.593	3.18746e-45	EC
Ppp1r15a	2.2608e-49	0.853075	0.85	0.835	4.52409e-45	EC
H2-Q4	2.44518e-49	0.788703	0.799	0.708	4.89305e-45	EC
Nfat5	4.394e-49	1.01669	0.767	0.721	8.79283e-45	EC
Fus	5.65546e-49	0.676921	0.867	0.881	1.13171e-44	EC
Spag9	6.38398e-49	0.655363	0.832	0.8	1.2775e-44	EC
Tmod3	2.24866e-47	0.880591	0.74	0.671	4.4998e-43	EC
Gnb1	4.47414e-47	0.50594	0.855	0.868	8.9532e-43	EC
App	1.66592e-44	0.55759	0.853	0.866	3.33368e-40	EC
Fosl2	4.99122e-43	0.770863	0.746	0.683	9.98793e-39	EC
Ubb	1.98029e-42	0.686781	0.968	0.986	3.96276e-38	EC
Hnrnph1	6.10711e-42	0.574504	0.808	0.775	1.22209e-37	EC
Nfib	8.88943e-42	0.539958	0.861	0.797	1.77886e-37	EC
Cd47	1.71908e-41	0.644516	0.814	0.822	3.44005e-37	EC
Arpc1b	6.90105e-41	0.578663	0.796	0.703	1.38097e-36	EC
Emp1	4.97218e-40	1.13077	0.867	0.879	9.94984e-36	EC
Stat3	5.91035e-40	0.613775	0.832	0.832	1.18272e-35	EC
Itgb1	2.56976e-39	0.621841	0.758	0.589	5.14234e-35	EC
Cd81	3.70722e-39	0.690858	0.802	0.708	7.41852e-35	EC
Eif4a2	8.98329e-39	0.553349	0.805	0.827	1.79765e-34	EC
Tgoln1	1.20139e-38	0.710254	0.749	0.651	2.40409e-34	EC
Irf1	1.70852e-38	0.90524	0.711	0.514	3.41892e-34	EC
Ier5	2.56244e-37	0.668871	0.746	0.622	5.12771e-33	EC
Kdm6b	2.75727e-37	0.779278	0.796	0.755	5.51757e-33	EC
Pde4b	3.34376e-37	0.744568	0.714	0.531	6.69121e-33	EC
Socs3	3.61978e-37	0.922676	0.796	0.695	7.24354e-33	EC
Ctnnb1	1.03478e-35	0.527511	0.823	0.814	2.0707e-31	EC
Wnk1	1.15734e-35	0.720085	0.799	0.78	2.31594e-31	EC
Hspa5	8.26959e-33	0.503705	0.882	0.931	1.65483e-28	EC
Arhgef12	1.75524e-31	0.611839	0.708	0.727	3.51241e-27	EC
Sqstm1	4.44857e-31	0.707403	0.723	0.629	8.90203e-27	EC
Luzp1	1.83403e-30	0.610455	0.717	0.679	3.67007e-26	EC
Arid5b	2.87851e-30	0.701213	0.752	0.722	5.76019e-26	EC
Ddx3x	7.22006e-30	0.521511	0.817	0.857	1.44481e-25	EC
Tagln2	1.12124e-29	0.507967	0.85	0.856	2.24371e-25	EC
Pnrc1	1.30388e-29	0.555715	0.87	0.906	2.6092e-25	EC
Qk	2.30077e-29	0.504814	0.761	0.758	4.60407e-25	EC
Pnp	8.04693e-28	0.542522	0.74	0.658	1.61027e-23	EC
Map4k4	5.11548e-27	0.592981	0.723	0.717	1.02366e-22	EC
Rock2	5.56963e-26	0.521129	0.708	0.633	1.11454e-21	EC
Mast4	3.07459e-24	0.958463	0.72	0.692	6.15257e-20	EC
Jmjd1c	4.19028e-24	0.609436	0.746	0.753	8.38517e-20	EC
Nfe2l2	2.64391e-23	0.585822	0.702	0.682	5.29073e-19	EC
Jak1	9.67849e-22	0.523481	0.767	0.814	1.93676e-17	EC
H2-T23	2.32097e-21	0.504113	0.705	0.715	4.64449e-17	EC
Tagln	0	4.0654	0.757	0.011	0	SM
Acta2	0	3.91026	0.738	0.014	0	SM
Myl9	0	3.13254	0.717	0.046	0	SM
Sparcl1	0	2.87527	0.72	0.058	0	SM
Mylk	0	2.56321	0.746	0.026	0	SM
Fermt2	0	1.47979	0.81	0.152	0	SM
Cald1	5.67538e-285	2.11272	0.791	0.181	1.1357e-280	SM
Mfge8	3.31384e-250	1.74416	0.712	0.157	6.63134e-246	SM
Fxyd1	3.47218e-233	1.23992	0.746	0.163	6.94818e-229	SM
Igfbp5	1.52426e-214	1.61193	0.751	0.174	3.0502e-210	SM
Col4a1	2.86484e-205	1.20013	0.77	0.198	5.73283e-201	SM
Rhoc	3.14428e-180	1.00696	0.704	0.178	6.29202e-176	SM
Tpm2	5.45104e-180	3.21464	0.709	0.232	1.09081e-175	SM
Notch3	8.41959e-177	1.51313	0.72	0.245	1.68484e-172	SM
Vim	2.27189e-165	1.28862	0.966	0.348	4.54629e-161	SM
Lgals1	3.29862e-161	1.17802	0.897	0.308	6.60087e-157	SM
Igfbp7	6.86424e-159	2.19421	0.757	0.292	1.3736e-154	SM
Slc25a4	3.04265e-148	1.31262	0.907	0.671	6.08864e-144	SM
mt-Cytb	1.87754e-140	0.848333	1	0.996	3.75715e-136	SM
Malat1	1.34008e-137	0.878578	1	0.998	2.68163e-133	SM
Timp3	8.21976e-136	1.25476	0.812	0.32	1.64486e-131	SM
Itgb1	4.79413e-135	1.19951	0.894	0.587	9.59354e-131	SM
Crip1	1.37312e-130	2.20051	0.889	0.539	2.74775e-126	SM
Ubb	6.3699e-126	0.973294	0.995	0.986	1.27468e-121	SM
Adamts1	9.75724e-118	2.00655	0.751	0.365	1.95252e-113	SM
Zeb2	3.00255e-117	0.702461	0.775	0.245	6.00841e-113	SM
mt-Nd4	4.78046e-106	0.691758	1	0.995	9.56617e-102	SM
mt-Nd2	4.54485e-104	0.701259	1	0.993	9.09469e-100	SM
Cd63	5.78907e-104	0.930811	0.96	0.805	1.15845e-99	SM
Flna	1.00761e-103	1.89297	0.775	0.546	2.01633e-99	SM
Tpm1	1.33927e-101	1.83506	0.796	0.574	2.68001e-97	SM
Cox8a	9.51641e-101	0.723239	0.971	0.959	1.90433e-96	SM
Prkar1a	4.42067e-99	1.10023	0.815	0.653	8.8462e-95	SM
Gnas	5.39762e-98	0.843861	0.979	0.95	1.08012e-93	SM
mt-Co3	2.14401e-96	0.537504	1	0.999	4.29038e-92	SM
Klf9	2.09779e-95	0.911137	0.907	0.783	4.19789e-91	SM
Clic4	8.96818e-95	1.04521	0.889	0.686	1.79462e-90	SM
mt-Atp6	2.22576e-94	0.505703	1	0.999	4.45398e-90	SM
Ppp1r12a	7.65012e-92	1.38963	0.775	0.624	1.53087e-87	SM
Tsc22d1	8.17923e-83	1.54367	0.743	0.513	1.63675e-78	SM
Lpp	5.80354e-80	1.19321	0.754	0.585	1.16135e-75	SM
Csrp1	6.64475e-80	1.24936	0.796	0.617	1.32968e-75	SM
Myl6	3.60491e-79	1.60803	0.952	0.978	7.21378e-75	SM
Gadd45g	4.42552e-78	1.396	0.704	0.375	8.85591e-74	SM
Mprip	2.09696e-77	0.841327	0.775	0.621	4.19622e-73	SM
Gpx4	2.06871e-76	0.686056	0.907	0.852	4.13969e-72	SM
Rock2	5.9896e-71	0.795642	0.81	0.632	1.19858e-66	SM
Cavin1	3.45459e-68	0.862052	0.783	0.544	6.91298e-64	SM
Cd81	7.87635e-67	0.646474	0.86	0.707	1.57614e-62	SM
Rock1	3.74679e-65	0.928453	0.762	0.667	7.49771e-61	SM
Chchd2	7.34953e-64	0.583579	0.968	0.975	1.47071e-59	SM
Cebpb	4.54193e-63	1.39091	0.892	0.914	9.08885e-59	SM
Id3	1.78696e-60	1.17472	0.857	0.8	3.5759e-56	SM
Fosl2	2.52351e-59	1.00241	0.757	0.683	5.04979e-55	SM
Txn1	4.03664e-58	0.744264	0.876	0.896	8.07772e-54	SM
Hspa8	3.58551e-57	0.606251	0.992	0.989	7.17496e-53	SM
Gnai2	1.38914e-55	0.534761	0.876	0.852	2.77981e-51	SM
Atp2a2	1.52944e-55	0.932462	0.714	0.635	3.06056e-51	SM
Srrm2	2.81111e-54	0.616572	0.876	0.89	5.62532e-50	SM
Pde4b	5.12531e-54	0.987367	0.72	0.531	1.02563e-49	SM
Zbtb20	7.81512e-54	0.628333	0.828	0.549	1.56388e-49	SM
Cebpd	8.69292e-54	0.816982	0.82	0.615	1.73954e-49	SM
Kdm6b	8.72508e-54	0.840527	0.825	0.755	1.74598e-49	SM
Gadd45b	1.72141e-53	1.20925	0.868	0.846	3.44472e-49	SM
Nedd4	2.76911e-51	0.541533	0.852	0.759	5.54127e-47	SM
mt-Nd3	3.25908e-50	0.519011	0.979	0.961	6.52175e-46	SM
Sbno2	3.72073e-50	0.704324	0.831	0.78	7.44555e-46	SM
Ifitm3	6.06773e-50	0.696507	0.884	0.791	1.21421e-45	SM
Ppp1cb	9.11149e-50	0.697225	0.772	0.78	1.8233e-45	SM
Rap1a	8.08193e-49	0.729612	0.717	0.628	1.61728e-44	SM
Msn	7.04123e-46	0.568883	0.728	0.533	1.40902e-41	SM
Sod2	5.0896e-45	1.0291	0.712	0.671	1.01848e-40	SM
Sf3b1	6.54436e-44	0.605915	0.852	0.875	1.30959e-39	SM
Brd2	5.60278e-43	0.749806	0.722	0.659	1.12117e-38	SM
mt-Nd4l	6.26947e-43	0.570932	0.807	0.772	1.25458e-38	SM
Sept7	1.15e-41	0.562526	0.765	0.741	2.30126e-37	SM
Ythdc1	5.44426e-41	1.00306	0.722	0.696	1.08945e-36	SM
Ubc	1.07435e-39	0.570926	0.971	0.963	2.14987e-35	SM
Arf4	1.40583e-37	0.691132	0.82	0.852	2.8132e-33	SM
Arid5b	2.13293e-37	0.684952	0.823	0.721	4.2682e-33	SM
Hnrnpa2b1	4.11453e-37	0.523603	0.902	0.932	8.23358e-33	SM
Tmbim1	6.15344e-36	0.614198	0.735	0.706	1.23137e-31	SM
Hspa5	1.91874e-35	0.536853	0.926	0.93	3.83958e-31	SM
Cavin3	2.40924e-34	0.658278	0.712	0.602	4.82113e-30	SM
Litaf	5.7725e-34	0.543797	0.807	0.812	1.15514e-29	SM
Dstn	5.45789e-32	0.850249	0.889	0.924	1.09218e-27	SM
Ier3	6.2415e-32	0.722831	0.844	0.787	1.24899e-27	SM
Errfi1	1.6651e-31	0.680468	0.786	0.77	3.33203e-27	SM
Pten	6.61773e-31	0.551758	0.706	0.686	1.32427e-26	SM
Ppp1r15a	1.599e-30	0.659915	0.825	0.835	3.19977e-26	SM
Cdkn1a	9.14008e-30	0.761765	0.844	0.82	1.82902e-25	SM
Map1lc3a	3.11686e-28	0.577944	0.823	0.842	6.23715e-24	SM
Pnrc1	1.88407e-27	0.527329	0.873	0.906	3.77022e-23	SM
Pmp22	6.04534e-27	1.31601	0.73	0.547	1.20973e-22	SM
Cycs	1.21169e-22	0.515356	0.746	0.772	2.42472e-18	SM
Mt1	3.65841e-17	0.570475	0.963	0.978	7.32085e-13	SM
Col1a2	0	5.00301	0.998	0.351	0	FB
Col1a1	0	4.96133	0.994	0.34	0	FB
Col3a1	0	4.75788	0.998	0.372	0	FB
Dcn	0	4.62313	0.989	0.211	0	FB
Sparc	0	4.44189	0.997	0.458	0	FB
Gpx3	0	3.31362	0.872	0.091	0	FB
Serping1	0	3.13405	0.986	0.058	0	FB
Clec3b	0	3.09702	0.958	0.039	0	FB
Igfbp6	0	3.05517	0.958	0.056	0	FB
C3	0	3.02132	0.831	0.067	0	FB
Meg3	0	3.01627	0.915	0.053	0	FB
Gsn	0	2.97306	0.996	0.903	0	FB
Dpt	0	2.91004	0.954	0.045	0	FB
Fn1	0	2.86359	0.902	0.114	0	FB
Fstl1	0	2.82008	0.976	0.06	0	FB
Tnfaip6	0	2.78736	0.835	0.089	0	FB
Serpinh1	0	2.74205	0.989	0.282	0	FB
Timp2	0	2.70265	0.991	0.239	0	FB
[truncated: 267 more rows]

## Sheet: HF Subcelltype Marker
Marker Genes of Hair Follicles Cells in Mouse Skin
The column name annotation: p_val (p_value); avg_logFC (average log fold change); pct.1 (ratio of cells in this cluster that expressed); pct.2 (ratio of cells in the rest of clusters that expressed the gene); p_val_adj (Bonferroni corrected p_value).
gene	p_val	avg_logFC	pct.1	pct.2	p_val_adj	celltype
S100a4	3.45278e-112	1.72316	0.796	0.304	6.90935e-108	outerBulge
Krt24	6.25763e-146	1.38198	0.732	0.118	1.25222e-141	outerBulge
Cyr61	5.0656e-55	1.33541	0.793	0.538	1.01368e-50	outerBulge
Ctgf	1.23583e-94	1.32439	0.853	0.38	2.47301e-90	outerBulge
Prss23	7.52931e-138	1.28796	0.818	0.246	1.50669e-133	outerBulge
Angptl7	2.0998e-89	1.03312	0.511	0.08	4.20191e-85	outerBulge
Dusp1	2.052e-38	1.02287	0.826	0.711	4.10625e-34	outerBulge
Cxcl14	1.13568e-88	0.99806	0.965	0.775	2.27261e-84	outerBulge
Slc6a6	7.68584e-90	0.995419	0.957	0.665	1.53801e-85	outerBulge
Col17a1	2.2615e-123	0.976325	0.99	0.779	4.52548e-119	outerBulge
Cd34	7.05201e-100	0.939582	0.855	0.354	1.41118e-95	outerBulge
Tsc22d3	1.05578e-75	0.937001	0.843	0.487	2.11272e-71	outerBulge
Sfrp1	5.60373e-86	0.91185	0.832	0.362	1.12136e-81	outerBulge
Sparc	1.04427e-95	0.871131	0.849	0.442	2.08968e-91	outerBulge
Krt15	4.87824e-92	0.861551	1	0.85	9.76185e-88	outerBulge
Tgfbi	7.65637e-106	0.854241	0.93	0.536	1.53212e-101	outerBulge
Crip1	5.16554e-52	0.838061	0.91	0.687	1.03368e-47	outerBulge
Postn	2.21035e-68	0.818759	0.879	0.459	4.42314e-64	outerBulge
Ecm1	6.25788e-89	0.817677	0.871	0.446	1.25226e-84	outerBulge
Apoe	9.38033e-100	0.747988	0.998	0.987	1.8771e-95	outerBulge
Tgm5	3.13505e-78	0.738125	0.851	0.41	6.27356e-74	outerBulge
Sostdc1	5.39258e-54	0.71871	0.804	0.438	1.07911e-49	outerBulge
Timp2	2.20207e-79	0.708381	0.865	0.507	4.40656e-75	outerBulge
Klf4	1.29544e-33	0.707287	0.941	0.861	2.5923e-29	outerBulge
Fcgbp	5.12016e-61	0.701603	0.534	0.17	1.02459e-56	outerBulge
Plpp3	1.65741e-47	0.695476	0.64	0.333	3.31664e-43	outerBulge
Egr1	3.5125e-19	0.693864	0.81	0.8	7.02886e-15	outerBulge
Krt6a	6.52515e-31	0.673942	0.63	0.326	1.30575e-26	outerBulge
Capns2	5.98435e-67	0.668159	0.853	0.496	1.19753e-62	outerBulge
Krt5	4.41892e-83	0.656892	0.998	0.967	8.84269e-79	outerBulge
Fosb	6.52754e-19	0.642314	0.818	0.823	1.30623e-14	outerBulge
Fos	2.33516e-24	0.640674	0.896	0.887	4.6729e-20	outerBulge
Hmcn1	5.18692e-60	0.636771	0.753	0.365	1.03795e-55	outerBulge
Ism1	1.29207e-74	0.628747	0.593	0.181	2.58557e-70	outerBulge
Kcnk2	2.26625e-64	0.619162	0.716	0.275	4.53499e-60	outerBulge
Dst	1.72553e-52	0.613354	0.959	0.748	3.45296e-48	outerBulge
Tns1	3.39391e-61	0.603865	0.761	0.393	6.79155e-57	outerBulge
Nfib	1.2145e-78	0.5939	0.986	0.934	2.43033e-74	outerBulge
Pdzrn4	1.22759e-69	0.593581	0.585	0.172	2.45653e-65	outerBulge
Errfi1	4.26076e-10	0.587986	0.728	0.709	8.52621e-06	outerBulge
Fzd2	1.70857e-56	0.578797	0.771	0.472	3.41902e-52	outerBulge
Maf	2.62995e-53	0.573873	0.832	0.514	5.26279e-49	outerBulge
Krt14	2.5269e-53	0.571961	0.982	0.89	5.05659e-49	outerBulge
Grem1	1.15445e-62	0.571207	0.728	0.278	2.31017e-58	outerBulge
Il31ra	3.41807e-70	0.56402	0.669	0.23	6.83991e-66	outerBulge
Lgr5	1.76489e-44	0.561099	0.693	0.365	3.53173e-40	outerBulge
Rnase4	1.68644e-56	0.559345	0.71	0.359	3.37473e-52	outerBulge
C1qtnf12	3.9885e-44	0.545058	0.845	0.658	7.98138e-40	outerBulge
Dkk3	2.98971e-58	0.544584	0.661	0.301	5.98272e-54	outerBulge
Pik3r1	1.02905e-54	0.543849	0.881	0.604	2.05924e-50	outerBulge
Prlr	8.19061e-51	0.540368	0.644	0.274	1.63902e-46	outerBulge
Il11ra1	2.27149e-45	0.539889	0.806	0.561	4.54547e-41	outerBulge
Txnip	4.30197e-42	0.533969	0.93	0.733	8.60867e-38	outerBulge
Cavin3	1.90442e-44	0.526865	0.746	0.497	3.81094e-40	outerBulge
Itgb4	2.56795e-48	0.526698	0.791	0.542	5.13872e-44	outerBulge
Id2	2.99355e-26	0.523994	0.806	0.667	5.99039e-22	outerBulge
Ackr4	5.88992e-72	0.523799	0.616	0.191	1.17863e-67	outerBulge
Zfp36	5.27365e-11	0.52061	0.84	0.857	1.05531e-06	outerBulge
Col6a1	5.18049e-61	0.515201	0.658	0.241	1.03667e-56	outerBulge
Tbx1	3.22529e-39	0.51327	0.708	0.428	6.45413e-35	outerBulge
Aqp3	1.03084e-57	0.512844	0.943	0.624	2.0628e-53	outerBulge
Ltbp2	9.21337e-70	0.511168	0.509	0.118	1.84369e-65	outerBulge
Nbl1	1.84952e-48	0.506246	0.724	0.405	3.70107e-44	outerBulge
Slc38a2	2.22858e-22	0.5024	0.955	0.944	4.45961e-18	outerBulge
Krt17	3.97299e-27	1.40554	0.784	0.776	7.95035e-23	upBulge
Ank	1.75833e-76	1.31137	0.712	0.303	3.51859e-72	upBulge
B2m	6.74693e-67	1.30522	0.869	0.826	1.35013e-62	upBulge
H2-Q7	1.6628e-73	1.27842	0.584	0.171	3.32743e-69	upBulge
H2-K1	1.04282e-56	1.25757	0.853	0.836	2.08679e-52	upBulge
Ly6d	3.6319e-14	1.24571	0.597	0.552	7.2678e-10	upBulge
Wfdc3	1.16944e-29	1.14506	0.506	0.227	2.34017e-25	upBulge
Serpinb11	6.08055e-94	1.1194	0.556	0.089	1.21678e-89	upBulge
Fst	2.93981e-29	1.11335	0.7	0.535	5.88285e-25	upBulge
H2-D1	6.48383e-52	1.04684	0.844	0.883	1.29748e-47	upBulge
Krtdap	1.01798e-08	1.04139	0.616	0.641	0.000203709	upBulge
Gsn	5.49867e-62	1.03577	0.909	0.756	1.10034e-57	upBulge
Cryab	1.28241e-44	1.02861	0.616	0.281	2.56623e-40	upBulge
Cst3	1.50161e-29	1.02501	0.894	0.951	3.00486e-25	upBulge
Ier3	1.20389e-07	0.964211	0.75	0.841	0.0024091	upBulge
Sema3e	1.31251e-48	0.90913	0.616	0.275	2.62646e-44	upBulge
Nrtn	3.73709e-29	0.870599	0.672	0.447	7.47829e-25	upBulge
Efnb2	7.06151e-21	0.822361	0.656	0.569	1.41308e-16	upBulge
H2-Q4	1.36788e-38	0.82075	0.606	0.331	2.73725e-34	upBulge
Tmem45a	1.83706e-36	0.798279	0.625	0.361	3.67613e-32	upBulge
Igfbp4	7.46559e-24	0.787783	0.591	0.394	1.49394e-19	upBulge
Ifitm3	2.19811e-12	0.753933	0.634	0.631	4.39863e-08	upBulge
Postn	1.15364e-24	0.746275	0.778	0.534	2.30855e-20	upBulge
Rflnb	8.55824e-25	0.729533	0.609	0.401	1.71259e-20	upBulge
Cxadr	2.87445e-17	0.694823	0.706	0.678	5.75207e-13	upBulge
Nfatc1	2.03192e-31	0.67477	0.644	0.381	4.06607e-27	upBulge
Megf6	1.755e-42	0.656224	0.506	0.18	3.51192e-38	upBulge
Cdc42ep3	1.5394e-24	0.638562	0.622	0.402	3.0805e-20	upBulge
Lima1	3.41869e-16	0.635828	0.584	0.423	6.84115e-12	upBulge
Anxa8	1.09473e-24	0.622141	0.859	0.674	2.19066e-20	upBulge
Anxa1	2.92396e-19	0.621856	0.781	0.753	5.85113e-15	upBulge
Dap	1.33529e-18	0.617537	0.562	0.385	2.67205e-14	upBulge
Sbsn	1.50702e-13	0.603095	0.841	0.806	3.0157e-09	upBulge
App	9.1018e-38	0.599782	0.894	0.895	1.82136e-33	upBulge
Ptn	3.45253e-27	0.566436	0.925	0.889	6.90885e-23	upBulge
Grem1	2.75362e-13	0.566137	0.55	0.375	5.51027e-09	upBulge
Adgrg6	3.06874e-24	0.563036	0.581	0.345	6.14085e-20	upBulge
Lgals7	9.26923e-37	0.542141	0.991	0.999	1.85487e-32	upBulge
S100a6	3.60023e-29	0.540462	0.991	0.968	7.20443e-25	upBulge
Nudt4	1.28747e-10	0.539795	0.684	0.721	2.57636e-06	upBulge
Tenm2	4.23137e-18	0.536347	0.681	0.596	8.4674e-14	upBulge
Cd109	7.17149e-21	0.535832	0.647	0.473	1.43509e-16	upBulge
Lmo7	2.79143e-19	0.527338	0.547	0.339	5.58593e-15	upBulge
Txnip	1.42325e-14	0.520358	0.841	0.778	2.84807e-10	upBulge
Epcam	5.19947e-16	0.515869	0.791	0.776	1.04046e-11	upBulge
Gas1	2.35707e-15	0.50998	0.712	0.561	4.71674e-11	upBulge
H2-T23	6.1563e-19	0.502533	0.647	0.506	1.23194e-14	upBulge
Cd200	1.69507e-14	0.500963	0.597	0.444	3.39201e-10	upBulge
Fgf18	1.95436e-194	1.51617	0.875	0.059	3.91087e-190	innerBulge
Sbsn	1.07106e-71	1.46577	0.994	0.792	2.14331e-67	innerBulge
Pmp22	2.98524e-74	1.37572	0.821	0.265	5.97377e-70	innerBulge
Azin1	3.14046e-46	1.27651	0.911	0.669	6.28437e-42	innerBulge
Ramp1	9.97084e-103	1.24158	0.851	0.187	1.99527e-98	innerBulge
Ccl27a	3.62438e-39	1.22006	0.821	0.476	7.25274e-35	innerBulge
Them5	1.57502e-92	1.16338	0.792	0.165	3.15177e-88	innerBulge
Sox9	1.47272e-38	1.1377	0.94	0.671	2.94706e-34	innerBulge
Itpkc	7.77807e-30	1.12001	0.81	0.538	1.55647e-25	innerBulge
Sncg	6.34476e-80	1.0712	0.714	0.138	1.26965e-75	innerBulge
Irf6	1.13596e-38	1.04019	0.881	0.674	2.27317e-34	innerBulge
Lgals3	2.88133e-61	1.006	1	0.829	5.76583e-57	innerBulge
Rnf19b	8.39718e-20	0.978144	0.601	0.365	1.68036e-15	innerBulge
Krt80	3.60921e-61	0.925069	0.917	0.393	7.22239e-57	innerBulge
Krt15	2.54244e-46	0.898913	1	0.881	5.08767e-42	innerBulge
Emp1	2.48159e-28	0.893684	0.929	0.77	4.96591e-24	innerBulge
Sfn	2.45758e-29	0.872425	1	0.95	4.91787e-25	innerBulge
Hspb1	1.2881e-34	0.862653	1	0.966	2.57761e-30	innerBulge
Btg1	1.94048e-29	0.820969	0.935	0.908	3.8831e-25	innerBulge
Atf3	1.22995e-21	0.820011	0.935	0.828	2.46124e-17	innerBulge
Cdkn1a	2.86502e-28	0.803411	0.881	0.61	5.73318e-24	innerBulge
S100a6	6.18324e-46	0.798964	1	0.969	1.23733e-41	innerBulge
Filip1l	2.43295e-34	0.782765	0.857	0.485	4.86858e-30	innerBulge
Kcnk2	3.65488e-44	0.782404	0.851	0.353	7.31379e-40	innerBulge
Btg2	2.74695e-25	0.769942	0.946	0.881	5.49691e-21	innerBulge
Fam25c	5.34104e-48	0.765906	0.94	0.504	1.0688e-43	innerBulge
Zfp703	1.02279e-17	0.751256	0.75	0.561	2.04671e-13	innerBulge
Fam84a	5.11436e-31	0.743844	0.53	0.171	1.02343e-26	innerBulge
Mast4	1.41754e-19	0.718231	0.756	0.6	2.83664e-15	innerBulge
Dbi	4.27988e-24	0.715017	0.97	0.864	8.56446e-20	innerBulge
Ndrg1	1.48046e-20	0.705327	0.774	0.511	2.96255e-16	innerBulge
Dmkn	4.76964e-36	0.687325	1	0.839	9.54452e-32	innerBulge
Sdc1	1.29835e-38	0.684583	0.982	0.845	2.59812e-34	innerBulge
Perp	1.25095e-57	0.666277	1	0.985	2.50328e-53	innerBulge
Epcam	4.19961e-22	0.662739	0.911	0.764	8.40384e-18	innerBulge
Foxp1	7.88431e-39	0.649333	0.982	0.819	1.57773e-34	innerBulge
Pls3	7.8163e-34	0.643934	0.833	0.504	1.56412e-29	innerBulge
Klf6	2.59641e-20	0.629246	0.958	0.817	5.19568e-16	innerBulge
Tiam1	2.27441e-30	0.627392	0.839	0.561	4.55132e-26	innerBulge
Tmsb4x	5.07493e-33	0.623801	1	0.964	1.01554e-28	innerBulge
Sfr1	1.72446e-26	0.621971	0.94	0.842	3.45081e-22	innerBulge
Plxna2	1.06653e-22	0.617059	0.75	0.425	2.13423e-18	innerBulge
Cst3	1.39422e-45	0.609683	0.994	0.934	2.78997e-41	innerBulge
Msmo1	9.56454e-12	0.609507	0.595	0.411	1.91396e-07	innerBulge
Gpc6	4.21224e-44	0.609395	0.679	0.231	8.42911e-40	innerBulge
Lypd3	6.04761e-19	0.604301	0.774	0.574	1.21019e-14	innerBulge
Idi1	4.02837e-07	0.597267	0.548	0.439	0.00806117	innerBulge
Bicd2	4.92458e-34	0.593938	0.875	0.579	9.85458e-30	innerBulge
Nfkbiz	3.25857e-14	0.591648	0.81	0.645	6.52073e-10	innerBulge
Sdc4	3.97549e-19	0.584685	1	0.944	7.95535e-15	innerBulge
Sh3kbp1	1.88327e-45	0.578715	0.56	0.15	3.76861e-41	innerBulge
Dapk2	7.24637e-30	0.577738	0.768	0.38	1.45007e-25	innerBulge
Rcan1	4.91887e-20	0.570669	0.595	0.308	9.84314e-16	innerBulge
Aqp3	2.19902e-24	0.568667	0.988	0.686	4.40045e-20	innerBulge
Slit3	5.85409e-61	0.559828	0.542	0.096	1.17146e-56	innerBulge
Cd34	8.3955e-23	0.557782	0.851	0.46	1.68002e-18	innerBulge
Homer2	3.73932e-39	0.554982	0.589	0.187	7.48276e-35	innerBulge
Dennd2c	2.73262e-13	0.546301	0.625	0.424	5.46825e-09	innerBulge
Rhou	5.33167e-35	0.545632	0.542	0.181	1.06692e-30	innerBulge
Tgif1	2.99865e-17	0.542725	0.786	0.595	6.00061e-13	innerBulge
Ttll7	3.03758e-40	0.540325	0.56	0.163	6.0785e-36	innerBulge
Anxa2	1.10327e-26	0.531197	0.994	0.866	2.20775e-22	innerBulge
Efna5	1.25598e-22	0.530394	0.744	0.491	2.51334e-18	innerBulge
Hspb8	1.58664e-19	0.529947	0.869	0.646	3.17503e-15	innerBulge
Trp53inp1	4.03507e-21	0.527101	0.81	0.515	8.07458e-17	innerBulge
Sowahc	1.01443e-18	0.52414	0.577	0.313	2.02997e-14	innerBulge
Calm4	2.43889e-21	0.520734	0.685	0.418	4.88046e-17	innerBulge
Cast	5.83965e-20	0.520195	0.827	0.639	1.16857e-15	innerBulge
Anxa8	2.05484e-27	0.519035	1	0.677	4.11195e-23	innerBulge
Anxa1	7.89872e-19	0.518438	0.911	0.742	1.58061e-14	innerBulge
Hmgcs1	1.18544e-12	0.518032	0.798	0.663	2.37218e-08	innerBulge
Serpinb5	1.84462e-17	0.515717	0.958	0.824	3.69127e-13	innerBulge
S100a11	7.44751e-28	0.514372	0.988	0.94	1.49032e-23	innerBulge
Igfbp3	1.27128e-18	0.510105	0.601	0.318	2.54396e-14	innerBulge
Sh3pxd2a	1.33824e-18	0.507654	0.738	0.479	2.67795e-14	innerBulge
Smarca2	1.81389e-14	0.502826	0.708	0.513	3.62978e-10	innerBulge
Stim1	2.23853e-24	0.502348	0.839	0.595	4.47953e-20	innerBulge
Sqle	9.8242e-18	0.502064	0.631	0.388	1.96592e-13	innerBulge
Ucp2	3.19126e-44	1.12042	0.918	0.546	6.38602e-40	migraBulge
Bgn	1.23013e-76	0.96171	0.773	0.222	2.46161e-72	migraBulge
Cald1	1.09351e-34	0.882932	0.641	0.281	2.18823e-30	migraBulge
Krt14	9.09278e-40	0.865068	0.995	0.904	1.81956e-35	migraBulge
Tpm1	6.61484e-34	0.853214	0.927	0.652	1.3237e-29	migraBulge
Gja1	2.84775e-16	0.848895	0.777	0.523	5.69863e-12	migraBulge
Phlda1	2.49982e-21	0.837565	0.745	0.512	5.0024e-17	migraBulge
Fosl1	1.70042e-22	0.808675	0.686	0.403	3.40271e-18	migraBulge
Lgals1	1.18895e-29	0.722457	0.623	0.286	2.3792e-25	migraBulge
Pi15	5.47384e-40	0.721614	0.659	0.23	1.09537e-35	migraBulge
Adamts1	2.61453e-27	0.668807	0.645	0.301	5.23193e-23	migraBulge
Pxdc1	1.80245e-25	0.655603	0.736	0.418	3.60687e-21	migraBulge
Krt17	1.60262e-34	0.648489	0.968	0.749	3.207e-30	migraBulge
Pmepa1	1.81396e-32	0.635114	0.736	0.375	3.62992e-28	migraBulge
Sfrp1	6.19548e-24	0.630872	0.786	0.455	1.23978e-19	migraBulge
Tnc	2.15727e-50	0.62089	0.568	0.147	4.31691e-46	migraBulge
Hbegf	1.34277e-19	0.608184	0.605	0.317	2.68702e-15	migraBulge
Creb5	6.74068e-34	0.589562	0.891	0.519	1.34888e-29	migraBulge
Barx2	1.70454e-29	0.514239	0.814	0.437	3.41096e-25	migraBulge
Tpm2	1.52669e-24	0.504284	0.668	0.339	3.05505e-20	migraBulge
Icam1	2.81555e-88	1.74966	0.951	0.336	5.63419e-84	HG
Abi3bp	1.15481e-119	1.39422	0.834	0.127	2.31089e-115	HG
Hmgcs2	2.25639e-123	0.964715	0.718	0.069	4.51527e-119	HG
Hbegf	2.95019e-37	0.956504	0.755	0.311	5.90362e-33	HG
Cebpd	2.26536e-26	0.955753	0.877	0.582	4.53322e-22	HG
Pim1	2.08149e-39	0.931849	0.883	0.512	4.16527e-35	HG
Socs3	2.1745e-17	0.845516	0.779	0.512	4.3514e-13	HG
Htra1	8.08432e-55	0.807411	0.828	0.288	1.61775e-50	HG
Phlda1	1.16106e-33	0.803926	0.908	0.503	2.3234e-29	HG
Gadd45b	1.69135e-27	0.72426	0.951	0.719	3.38457e-23	HG
Tsc22d1	3.82849e-20	0.721894	0.681	0.379	7.6612e-16	HG
Vmp1	3.74046e-18	0.708845	0.613	0.349	7.48503e-14	HG
Thbs1	4.01072e-24	0.707066	0.81	0.451	8.02586e-20	HG
Txnip	2.60658e-12	0.664641	0.896	0.779	5.21603e-08	HG
Irf1	2.92913e-32	0.656178	0.712	0.305	5.86149e-28	HG
Arl4c	8.9304e-24	0.629733	0.718	0.38	1.78706e-19	HG
Pmepa1	1.1446e-16	0.629016	0.675	0.395	2.29045e-12	HG
Mt1	2.39735e-24	0.616333	1	0.985	4.79733e-20	HG
Cldn10	1.69647e-43	0.615978	0.644	0.174	3.39481e-39	HG
Slc38a4	1.62236e-97	0.60964	0.589	0.057	3.24651e-93	HG
Klf2	2.78313e-21	0.593235	0.638	0.283	5.56933e-17	HG
Mt2	3.99681e-24	0.582093	1	0.898	7.99803e-20	HG
Ezr	1.8324e-19	0.574921	0.926	0.712	3.66682e-15	HG
Ddit4	1.68915e-07	0.57406	0.534	0.359	0.00338016	HG
Zfp36l2	2.92431e-17	0.562372	0.957	0.813	5.85183e-13	HG
Sbno2	4.2344e-24	0.544853	0.748	0.402	8.47346e-20	HG
Map1b	5.98413e-50	0.540088	0.65	0.159	1.19748e-45	HG
Nfkb1	5.20053e-11	0.537188	0.798	0.623	1.04068e-06	HG
Cxadr	3.58404e-22	0.535285	0.92	0.658	7.17202e-18	HG
Actg1	4.65182e-14	0.518718	0.994	0.981	9.30875e-10	HG
Glul	2.68211e-25	0.516272	0.669	0.29	5.36716e-21	HG
Errfi1	2.75842e-21	0.514653	0.939	0.691	5.51987e-17	HG
Slc7a2	3.17405e-95	0.514026	0.534	0.046	6.35159e-91	HG
Skil	2.60239e-29	0.508956	0.804	0.408	5.20764e-25	HG
Rps3a1	3.52046e-52	0.507493	1	0.993	7.04479e-48	HG
Man1a	5.71656e-56	0.504339	0.589	0.126	1.14394e-51	HG
Krt25	2.7493e-233	2.34182	0.831	0.036	5.50163e-229	IRS
Dcn	9.62958e-121	2.18806	0.788	0.154	1.92697e-116	IRS
Fabp5	1.65122e-134	2.07222	1	0.337	3.30426e-130	IRS
Stmn1	2.4462e-123	1.81476	0.979	0.412	4.8951e-119	IRS
Krt28	5.06033e-234	1.66762	0.894	0.053	1.01262e-229	IRS
Cux1	7.45073e-152	1.55721	0.966	0.214	1.49097e-147	IRS
Hmgb2	1.22608e-84	1.41929	0.992	0.768	2.4535e-80	IRS
H2afz	1.28644e-103	1.4138	1	0.814	2.57429e-99	IRS
Nme1	4.7493e-120	1.2575	1	0.496	9.50383e-116	IRS
Ccnd2	2.26764e-82	1.25358	0.949	0.515	4.53777e-78	IRS
Pclaf	2.35424e-165	1.23042	0.822	0.08	4.71106e-161	IRS
Ran	2.90398e-107	1.12918	1	0.768	5.81116e-103	IRS
Gjb2	5.04932e-130	1.10329	0.763	0.099	1.01042e-125	IRS
Hmgb1	8.56787e-91	1.07087	1	0.958	1.71452e-86	IRS
Npm1	8.61139e-108	1.05904	1	0.964	1.72323e-103	IRS
Ranbp1	2.72842e-100	1.05006	0.996	0.622	5.45984e-96	IRS
Hspd1	8.71669e-99	1.0265	0.996	0.639	1.7443e-94	IRS
Tubb5	5.62269e-55	1.00223	0.979	0.779	1.12516e-50	IRS
Cxcl10	4.55821e-77	0.992462	0.517	0.075	9.12143e-73	IRS
Anp32b	2.91675e-103	0.986922	1	0.828	5.83671e-99	IRS
Sox4	1.56078e-89	0.984928	0.953	0.339	3.12327e-85	IRS
Krt27	1.4976e-172	0.984331	0.788	0.063	2.99684e-168	IRS
Mki67	4.22432e-143	0.969973	0.801	0.097	8.45328e-139	IRS
Top2a	4.89824e-109	0.960165	0.653	0.082	9.80187e-105	IRS
Set	1.5945e-98	0.935364	1	0.856	3.19075e-94	IRS
Erh	2.59715e-101	0.922851	0.966	0.491	5.19716e-97	IRS
Snrpd1	3.21672e-91	0.919199	0.97	0.576	6.43697e-87	IRS
Snrpe	1.34353e-95	0.908401	1	0.798	2.68854e-91	IRS
Slc25a5	4.69234e-99	0.905153	0.996	0.873	9.38984e-95	IRS
Hspe1	1.59762e-88	0.900643	0.987	0.86	3.197e-84	IRS
Rexo2	1.7927e-78	0.899203	0.958	0.448	3.58738e-74	IRS
Slc39a10	1.55653e-94	0.891769	0.89	0.279	3.11478e-90	IRS
Mgst1	2.50462e-66	0.884603	0.831	0.302	5.012e-62	IRS
F3	7.60052e-48	0.882685	0.653	0.206	1.52094e-43	IRS
Dut	3.358e-74	0.880629	0.89	0.42	6.71969e-70	IRS
Slc30a1	2.86913e-123	0.867846	0.839	0.15	5.74141e-119	IRS
Snrpf	1.14493e-97	0.857898	1	0.862	2.29113e-93	IRS
Ybx1	7.41631e-91	0.856354	1	0.917	1.48408e-86	IRS
Ndufa4	1.25366e-82	0.840862	0.992	0.696	2.5087e-78	IRS
Ptma	4.85275e-84	0.820817	1	0.995	9.71083e-80	IRS
Selenoh	1.22048e-82	0.818748	0.919	0.391	2.44231e-78	IRS
Snrpg	5.91976e-90	0.808059	1	0.867	1.1846e-85	IRS
Hist1h2ap	3.04213e-96	0.80583	0.564	0.066	6.0876e-92	IRS
Hnrnpa1	1.3156e-84	0.80569	1	0.843	2.63265e-80	IRS
Nap1l1	3.19752e-78	0.802861	0.992	0.717	6.39856e-74	IRS
Cldn10	2.17963e-91	0.79941	0.733	0.136	4.36166e-87	IRS
Cox5a	5.13277e-87	0.791392	0.987	0.707	1.02712e-82	IRS
Eif5a	1.93402e-95	0.78922	1	0.938	3.87016e-91	IRS
Hnrnpab	3.62039e-90	0.787803	0.996	0.807	7.24475e-86	IRS
Ccdc34	3.59878e-83	0.787427	0.907	0.331	7.20152e-79	IRS
Hmgn1	4.14946e-89	0.786559	0.992	0.875	8.30348e-85	IRS
Dlx3	2.30861e-125	0.782314	0.788	0.112	4.61976e-121	IRS
Atp5b	2.23802e-82	0.777857	0.996	0.91	4.47851e-78	IRS
Hmgn2	5.32301e-70	0.771675	0.898	0.419	1.06519e-65	IRS
C1qbp	1.90148e-79	0.770838	0.962	0.577	3.80505e-75	IRS
Hmgb3	1.84608e-138	0.757749	0.839	0.13	3.69419e-134	IRS
Cks2	1.61827e-81	0.757236	0.831	0.239	3.23833e-77	IRS
Nhp2	8.82429e-81	0.755929	0.975	0.535	1.76583e-76	IRS
Mycl	2.85153e-120	0.748812	0.691	0.085	5.7062e-116	IRS
Lmnb1	7.96392e-148	0.730823	0.86	0.127	1.59366e-143	IRS
Ncl	6.30355e-65	0.729959	0.996	0.897	1.2614e-60	IRS
Oxct1	4.24478e-59	0.729329	0.979	0.63	8.49423e-55	IRS
Cbx3	1.10886e-67	0.728502	0.987	0.63	2.21894e-63	IRS
Cdk4	5.16122e-75	0.724173	0.983	0.59	1.03281e-70	IRS
Dlx2	6.11782e-113	0.721674	0.653	0.082	1.22424e-108	IRS
Fkbp4	2.22511e-73	0.719722	0.975	0.699	4.45268e-69	IRS
Banf1	2.52497e-80	0.71548	0.975	0.572	5.05272e-76	IRS
Alyref	5.64817e-74	0.715123	0.962	0.524	1.13025e-69	IRS
Dctpp1	8.69291e-81	0.708657	0.898	0.329	1.73954e-76	IRS
Tuba1b	1.59604e-34	0.708449	0.953	0.759	3.19384e-30	IRS
Ppia	8.32626e-96	0.707935	1	0.992	1.66617e-91	IRS
Nrp2	1.55586e-133	0.706797	0.801	0.111	3.11344e-129	IRS
Robo1	4.9649e-174	0.694119	0.792	0.066	9.93525e-170	IRS
Eif4a1	1.29423e-77	0.692933	1	0.902	2.58989e-73	IRS
Cct2	5.27754e-79	0.692119	0.992	0.777	1.05609e-74	IRS
Psma7	1.7782e-70	0.691961	0.987	0.727	3.55836e-66	IRS
Snrpd3	1.28318e-78	0.687799	0.987	0.647	2.56776e-74	IRS
Cks1b	3.69471e-73	0.684666	0.894	0.356	7.39349e-69	IRS
Cenpa	1.1626e-91	0.684426	0.648	0.102	2.32649e-87	IRS
Msx2	1.08702e-80	0.681384	0.636	0.115	2.17523e-76	IRS
Birc5	1.869e-116	0.680582	0.623	0.063	3.74005e-112	IRS
Uqcrq	1.8752e-71	0.678167	0.996	0.761	3.75246e-67	IRS
Anp32a	7.43658e-71	0.67397	0.958	0.528	1.48813e-66	IRS
Ddx39	1.60748e-95	0.67229	0.907	0.287	3.21673e-91	IRS
Uhrf1	7.83423e-138	0.671633	0.742	0.084	1.56771e-133	IRS
Gja1	1.46927e-64	0.670705	0.987	0.487	2.94016e-60	IRS
Eif2s2	7.64197e-58	0.670662	1	0.858	1.52923e-53	IRS
Lyar	1.37804e-83	0.669	0.936	0.363	2.7576e-79	IRS
Cdk1	6.05584e-105	0.662681	0.559	0.056	1.21183e-100	IRS
Cycs	1.45326e-64	0.662405	0.987	0.683	2.90812e-60	IRS
Serbp1	1.97066e-85	0.654258	1	0.934	3.94348e-81	IRS
Cox7c	9.6123e-76	0.653397	0.996	0.915	1.92352e-71	IRS
Tyms	1.41866e-99	0.648099	0.75	0.142	2.83888e-95	IRS
Siva1	3.90381e-63	0.645984	0.928	0.464	7.81192e-59	IRS
Pdap1	1.39574e-67	0.645814	0.992	0.674	2.79302e-63	IRS
Ybx3	2.28671e-71	0.645213	0.996	0.907	4.57593e-67	IRS
Tmpo	7.60512e-60	0.644721	0.924	0.474	1.52186e-55	IRS
Hint1	1.51398e-63	0.642417	0.983	0.83	3.02963e-59	IRS
Prdx2	1.26802e-63	0.64145	0.992	0.843	2.53744e-59	IRS
Rbm3	1.98446e-60	0.639764	1	0.899	3.97111e-56	IRS
Rcc2	3.31285e-72	0.639642	0.987	0.516	6.62935e-68	IRS
Atp5g1	1.72912e-60	0.637559	0.992	0.788	3.46013e-56	IRS
Hnrnpd	4.08446e-63	0.636519	0.987	0.599	8.17341e-59	IRS
Snrpa1	1.03518e-82	0.63566	0.945	0.368	2.07149e-78	IRS
Fbl	7.65419e-71	0.635612	0.987	0.633	1.53168e-66	IRS
Prmt1	2.95743e-69	0.632598	0.97	0.579	5.91811e-65	IRS
Sat1	2.63779e-17	0.628489	0.907	0.583	5.27849e-13	IRS
Cct5	2.53125e-65	0.62759	0.992	0.687	5.06528e-61	IRS
Slc39a6	1.71273e-70	0.626438	0.742	0.208	3.42735e-66	IRS
Dtymk	2.38821e-69	0.626051	0.903	0.397	4.77905e-65	IRS
Rpl22l1	1.01982e-63	0.620906	1	0.942	2.04076e-59	IRS
Hnrnpa3	2.96726e-65	0.620772	1	0.906	5.93779e-61	IRS
Nudt21	7.57096e-72	0.617395	0.953	0.482	1.51502e-67	IRS
Atp5f1	7.04813e-66	0.616053	0.979	0.792	1.4104e-61	IRS
Lsm5	1.34285e-70	0.614301	0.949	0.454	2.68718e-66	IRS
Ppa1	9.09447e-96	0.612381	0.941	0.279	1.81989e-91	IRS
Phb2	3.78149e-62	0.601826	0.987	0.655	7.56714e-58	IRS
Mcm5	5.1968e-121	0.60137	0.725	0.098	1.03993e-116	IRS
Anp32e	9.40498e-63	0.600978	0.945	0.439	1.88203e-58	IRS
Gapdh	3.57823e-57	0.600592	0.987	0.918	7.1604e-53	IRS
Smc2	1.25524e-97	0.598914	0.729	0.132	2.51185e-93	IRS
Hist1h1b	2.13829e-130	0.592521	0.602	0.045	4.27893e-126	IRS
Srsf9	1.13509e-69	0.591115	0.983	0.594	2.27142e-65	IRS
Cenpf	2.56376e-97	0.587499	0.53	0.051	5.13034e-93	IRS
Tk1	1.49077e-132	0.587152	0.725	0.082	2.98318e-128	IRS
Hat1	9.14144e-77	0.582506	0.818	0.264	1.82929e-72	IRS
Snrpb	1.74057e-60	0.581113	0.992	0.798	3.48306e-56	IRS
Slc25a3	5.15393e-71	0.580485	1	0.901	1.03135e-66	IRS
Acat1	1.06308e-61	0.576894	0.953	0.498	2.12733e-57	IRS
Atox1	1.02905e-53	0.576393	1	0.856	2.05923e-49	IRS
Msx1	6.39594e-72	0.576001	0.564	0.097	1.27989e-67	IRS
Cct8	2.75892e-60	0.574066	0.975	0.681	5.52087e-56	IRS
Cdca8	1.72496e-99	0.574042	0.606	0.076	3.45181e-95	IRS
Rps2	1.98262e-75	0.573149	1	0.989	3.96742e-71	IRS
Nucks1	2.71275e-48	0.571289	0.979	0.72	5.42849e-44	IRS
Lsm2	3.89871e-77	0.570895	0.903	0.317	7.80171e-73	IRS
Mrfap1	1.15177e-64	0.569026	0.992	0.822	2.30481e-60	IRS
Glrx3	2.0468e-59	0.566038	0.992	0.642	4.09585e-55	IRS
Spc24	1.53508e-127	0.565957	0.695	0.072	3.07184e-123	IRS
Pa2g4	1.84025e-58	0.565927	0.949	0.552	3.68252e-54	IRS
Hnrnpf	3.18688e-61	0.564342	1	0.882	6.37726e-57	IRS
Atp5g3	1.26723e-58	0.563329	0.987	0.716	2.53585e-54	IRS
Psma5	1.77979e-65	0.562881	0.979	0.572	3.56155e-61	IRS
Smc4	1.46073e-48	0.560848	0.831	0.351	2.92307e-44	IRS
Ptges3	5.03851e-53	0.555729	0.983	0.67	1.00826e-48	IRS
Lsm6	2.37643e-70	0.555107	0.919	0.352	4.75548e-66	IRS
H2afy	3.61357e-50	0.553621	0.936	0.619	7.23111e-46	IRS
Dkc1	2.61519e-76	0.552853	0.919	0.326	5.23325e-72	IRS
Lsm4	6.57295e-52	0.552798	0.941	0.582	1.31531e-47	IRS
Eef1g	4.24762e-65	0.55122	1	0.923	8.4999e-61	IRS
Pabpc1	3.00096e-59	0.550555	1	0.892	6.00521e-55	IRS
Hells	2.60761e-110	0.550149	0.725	0.108	5.21808e-106	IRS
Jpt1	2.15183e-53	0.548571	0.869	0.387	4.30603e-49	IRS
Dek	9.0384e-40	0.548142	0.953	0.756	1.80867e-35	IRS
Mrpl18	1.24312e-71	0.547666	0.941	0.366	2.48761e-67	IRS
Wnt5a	3.27106e-93	0.544907	0.508	0.051	6.54571e-89	IRS
Fam60a	1.31324e-77	0.544682	0.869	0.269	2.62792e-73	IRS
Nudc	2.4477e-58	0.544289	0.983	0.652	4.89809e-54	IRS
Atp5o.1	4.06717e-52	0.541938	0.983	0.787	8.13881e-48	IRS
Csrp2	6.85647e-75	0.541245	0.602	0.113	1.37205e-70	IRS
Cox6a1	2.49451e-55	0.541041	0.979	0.738	4.99176e-51	IRS
H2afx	1.16008e-56	0.540746	0.742	0.227	2.32143e-52	IRS
Atp5c1	1.26677e-58	0.540447	1	0.812	2.53494e-54	IRS
Rpl41	8.31267e-82	0.536457	1	0.999	1.66345e-77	IRS
Mdh2	3.96221e-54	0.534657	0.996	0.688	7.92878e-50	IRS
Sec61b	1.1949e-50	0.534105	0.996	0.751	2.39111e-46	IRS
Psip1	1.02327e-65	0.533722	0.835	0.282	2.04766e-61	IRS
Cacybp	1.29403e-47	0.530879	0.945	0.633	2.58948e-43	IRS
Cox5b	6.86852e-57	0.530574	0.996	0.859	1.37446e-52	IRS
Snrpd2	8.80936e-53	0.530508	0.996	0.818	1.76284e-48	IRS
Phf5a	4.36435e-58	0.528802	0.936	0.489	8.7335e-54	IRS
Tnfrsf19	1.14575e-64	0.527966	0.614	0.135	2.29277e-60	IRS
Tcp1	1.03693e-55	0.525153	0.975	0.694	2.07499e-51	IRS
Eif2s1	2.70549e-67	0.524471	0.949	0.424	5.41396e-63	IRS
Psmb3	5.39147e-56	0.523917	0.992	0.722	1.07889e-51	IRS
Hspa9	3.0972e-55	0.523408	0.979	0.604	6.1978e-51	IRS
Mcm7	1.08195e-82	0.523235	0.792	0.2	2.16509e-78	IRS
Psmb2	4.00364e-58	0.521628	0.979	0.683	8.01168e-54	IRS
Tipin	2.12471e-89	0.520848	0.797	0.187	4.25176e-85	IRS
Ndufa12	2.15596e-50	0.520844	0.979	0.611	4.31429e-46	IRS
Mcm6	1.42213e-75	0.52017	0.72	0.169	2.84582e-71	IRS
Ndufab1	9.68425e-54	0.519914	0.979	0.607	1.93792e-49	IRS
Cct3	6.81295e-51	0.519315	0.97	0.647	1.36334e-46	IRS
Ezh2	5.19002e-65	0.51891	0.839	0.294	1.03857e-60	IRS
Mrpl20	8.30021e-60	0.518412	0.966	0.509	1.66095e-55	IRS
Fzd10	9.21807e-156	0.518108	0.653	0.038	1.84463e-151	IRS
Rpa3	1.17536e-91	0.517467	0.907	0.241	2.35202e-87	IRS
Hnrnpa0	5.12958e-53	0.515369	0.992	0.853	1.02648e-48	IRS
Ndufs6	9.27358e-52	0.514795	0.979	0.644	1.85574e-47	IRS
Cox6c	1.39926e-60	0.512791	1	0.935	2.80006e-56	IRS
Nolc1	3.99515e-57	0.512205	0.898	0.374	7.9947e-53	IRS
Hnrnpk	3.24345e-53	0.512112	1	0.859	6.49047e-49	IRS
Rrm1	1.02353e-87	0.511872	0.742	0.155	2.04818e-83	IRS
Actl6a	1.51371e-72	0.511269	0.907	0.332	3.02909e-68	IRS
Mcm3	4.83216e-105	0.510957	0.669	0.091	9.66964e-101	IRS
Cnn3	8.37464e-91	0.50837	0.729	0.14	1.67585e-86	IRS
Psmb5	1.66868e-51	0.507159	0.966	0.67	3.3392e-47	IRS
Hnrnpc	1.62091e-51	0.506076	0.992	0.774	3.2436e-47	IRS
Odc1	2.23174e-08	0.50586	0.742	0.528	0.000446594	IRS
Tomm22	8.21757e-56	0.504878	0.975	0.663	1.64442e-51	IRS
Timm8a1	5.84865e-75	0.504865	0.881	0.283	1.17037e-70	IRS
Cct7	2.73194e-52	0.503459	0.975	0.726	5.46689e-48	IRS
Basp1	2.9806e-40	0.502874	0.538	0.156	5.96448e-36	IRS
Cdc20	6.41958e-94	0.502496	0.534	0.057	1.28462e-89	IRS
Usmg5	6.35095e-48	0.502288	0.996	0.731	1.27089e-43	IRS
Mrpl12	9.93888e-63	0.501986	0.945	0.413	1.98887e-58	IRS
Hnrnpa2b1	3.2338e-51	0.500017	1	0.94	6.47116e-47	IRS
Krt35	3.40934e-167	3.62719	0.873	0.036	6.82243e-163	HS1
AC103674.4	6.64628e-184	2.97337	0.944	0.039	1.32999e-179	HS1
S100a3	7.21224e-30	2.97025	0.62	0.141	1.44324e-25	HS1
Mt4	9.96029e-53	2.89576	0.803	0.161	1.99315e-48	HS1
Dapl1	5.22761e-19	2.47184	0.746	0.351	1.0461e-14	HS1
Selenbp1	6.81781e-35	2.05349	0.577	0.115	1.36431e-30	HS1
Rnaset2a	1.24436e-35	1.57433	0.873	0.386	2.49008e-31	HS1
Rnaset2b	9.18298e-35	1.54772	0.831	0.34	1.83761e-30	HS1
Fabp5	1.05613e-34	1.53257	0.986	0.405	2.11343e-30	HS1
Sat1	1.4439e-29	1.37425	0.986	0.613	2.88938e-25	HS1
Hoxc13	5.60427e-49	1.36857	0.944	0.296	1.12147e-44	HS1
Lef1	6.70242e-74	1.33576	0.958	0.162	1.34122e-69	HS1
Mgst3	2.36533e-23	1.22851	0.831	0.475	4.73326e-19	HS1
Ammecr1	6.02691e-42	1.1514	0.803	0.217	1.20604e-37	HS1
Lap3	6.05873e-19	1.13631	0.901	0.595	1.21241e-14	HS1
Gpnmb	1.85937e-65	1.12755	0.577	0.048	3.72078e-61	HS1
Rexo2	1.34475e-31	1.06352	0.986	0.499	2.69099e-27	HS1
Unc5b	1.27355e-54	1.03102	0.887	0.196	2.5485e-50	HS1
Pdcd4	7.98339e-29	0.974754	0.944	0.584	1.59756e-24	HS1
Spint1	3.82283e-32	0.955946	0.803	0.265	7.64987e-28	HS1
St14	1.19155e-38	0.941123	0.873	0.288	2.38442e-34	HS1
Odc1	8.17709e-10	0.924369	0.817	0.547	1.63632e-05	HS1
Metap2	7.02144e-21	0.898771	0.93	0.73	1.40506e-16	HS1
Trps1	2.94552e-26	0.898152	0.831	0.333	5.89428e-22	HS1
Hes1	9.55482e-14	0.896257	0.817	0.445	1.91202e-09	HS1
Dbi	2.89282e-20	0.872139	1	0.869	5.78883e-16	HS1
Msx2	2.72726e-46	0.849008	0.817	0.16	5.45752e-42	HS1
AC160336.1	7.82611e-16	0.847395	0.648	0.236	1.56608e-11	HS1
Eif2s2	3.21681e-27	0.842883	1	0.873	6.43715e-23	HS1
Gja1	5.69408e-24	0.823929	0.986	0.538	1.13944e-19	HS1
Them4	2.15789e-30	0.821354	0.634	0.153	4.31815e-26	HS1
Dlx3	1.56657e-48	0.812484	0.887	0.176	3.13486e-44	HS1
Notch1	1.30671e-15	0.810441	0.845	0.597	2.61487e-11	HS1
Atp6v1g1	1.08496e-18	0.792887	0.958	0.761	2.17112e-14	HS1
Scd2	5.17685e-32	0.790606	0.831	0.26	1.03594e-27	HS1
Nme1	3.23717e-25	0.785487	0.986	0.548	6.4779e-21	HS1
Jag1	1.33006e-18	0.77356	0.915	0.61	2.66158e-14	HS1
Rnf149	3.17279e-20	0.76155	0.859	0.427	6.34906e-16	HS1
Mafb	1.92166e-23	0.730589	0.803	0.307	3.84543e-19	HS1
Bambi	2.76482e-22	0.725005	0.789	0.291	5.53269e-18	HS1
Hspa2	2.09196e-26	0.709063	0.789	0.265	4.18622e-22	HS1
Cybrd1	9.62866e-68	0.699593	0.592	0.052	1.92679e-63	HS1
Rab25	3.92517e-20	0.685055	0.887	0.49	7.85466e-16	HS1
Tuba1a	4.47129e-09	0.671152	0.704	0.469	8.94751e-05	HS1
Ovol1	2.73947e-15	0.666231	0.62	0.251	5.48196e-11	HS1
Cldn10	1.58533e-24	0.657075	0.718	0.198	3.1724e-20	HS1
Sp6	2.65276e-77	0.654129	0.662	0.055	5.30844e-73	HS1
Sec11c	4.74015e-17	0.653226	0.704	0.335	9.48551e-13	HS1
Eif3i	5.38502e-16	0.645975	0.972	0.807	1.0776e-11	HS1
Sod2	3.7946e-15	0.609581	0.845	0.484	7.59337e-11	HS1
Grhl1	2.3745e-20	0.605385	0.718	0.264	4.75161e-16	HS1
Blmh	5.64871e-08	0.594285	0.69	0.421	0.00113036	HS1
Atad2b	4.68751e-18	0.590877	0.746	0.342	9.38018e-14	HS1
Serbp1	1.21118e-17	0.584019	1	0.94	2.42369e-13	HS1
Nfe2l3	6.71434e-69	0.580302	0.606	0.052	1.34361e-64	HS1
Rplp0	2.38489e-21	0.563347	1	0.993	4.77239e-17	HS1
Hist1h2bc	2.3959e-14	0.562677	0.761	0.364	4.79443e-10	HS1
Uqcr10	5.76718e-13	0.556854	0.986	0.77	1.15407e-08	HS1
Sdhb	3.789e-13	0.547599	0.901	0.643	7.58217e-09	HS1
Snhg6	7.94281e-17	0.545053	0.901	0.526	1.58944e-12	HS1
Stk17b	1.26146e-27	0.543887	0.732	0.21	2.52432e-23	HS1
Rpl13a	4.60632e-17	0.542943	0.986	0.932	9.2177e-13	HS1
Lad1	1.22723e-18	0.541796	0.789	0.347	2.45582e-14	HS1
H2afj	4.53589e-12	0.5416	0.93	0.712	9.07677e-08	HS1
Eif2s1	2.48212e-15	0.541242	0.831	0.482	4.96697e-11	HS1
Eef1g	1.83939e-18	0.525174	0.986	0.932	3.6808e-14	HS1
Slc16a6	8.01013e-40	0.516934	0.676	0.124	1.60291e-35	HS1
Nop10	2.15687e-12	0.516242	0.944	0.716	4.31612e-08	HS1
Npm1	2.83133e-13	0.515213	0.986	0.968	5.66577e-09	HS1
Wls	2.85109e-12	0.515017	0.901	0.567	5.70532e-08	HS1
Ass1	1.8522e-15	0.514426	0.606	0.233	3.70643e-11	HS1
Uqcrq	3.656e-13	0.510093	0.986	0.786	7.31603e-09	HS1
Wnt10b	1.05132e-38	0.509965	0.507	0.069	2.1038e-34	HS1
Ccnd2	6.00582e-11	0.509327	0.901	0.562	1.20182e-06	HS1
Txndc17	5.29236e-09	0.509001	0.944	0.841	0.000105905	HS1
Taf1d	5.32866e-10	0.507801	0.972	0.703	1.06632e-05	HS1
Mgst1	1.56095e-07	0.506183	0.634	0.365	0.00312362	HS1
Acot7	3.55728e-26	0.501665	0.563	0.134	7.11848e-22	HS1
Tnfrsf19	6.44161e-25	0.500946	0.676	0.181	1.28903e-20	HS1
Fabp4	9.78922e-90	3.684	0.643	0.018	1.95892e-85	HS2
Gpnmb	5.87276e-91	2.67773	1	0.055	1.1752e-86	HS2
Csta1	1.06062e-61	2.31167	0.75	0.045	2.12241e-57	HS2
Aldh1a3	2.71606e-76	2.20898	0.964	0.062	5.43511e-72	HS2
Kitl	2.33884e-31	2.00339	1	0.222	4.68025e-27	HS2
Tchh	6.75895e-18	1.99542	0.607	0.114	1.35253e-13	HS2
Foxq1	3.81849e-83	1.82318	1	0.062	7.64118e-79	HS2
Soat1	6.85136e-68	1.77962	0.607	0.023	1.37103e-63	HS2
Krt75	6.86793e-42	1.57263	0.964	0.125	1.37434e-37	HS2
Tmsb10	3.76379e-16	1.52268	1	0.848	7.53171e-12	HS2
Sat1	1.38977e-16	1.47304	1	0.622	2.78108e-12	HS2
Ass1	2.14675e-27	1.45719	1	0.236	4.29586e-23	HS2
Oxct1	1.45772e-16	1.35483	1	0.673	2.91705e-12	HS2
Fabp5	9.76171e-16	1.32334	1	0.419	1.95342e-11	HS2
Odc1	7.57654e-07	1.31218	0.857	0.553	0.0151614	HS2
Hmgcr	1.20033e-13	1.29875	0.821	0.305	2.40197e-09	HS2
Rbp1	3.26918e-18	1.24905	0.786	0.198	6.54196e-14	HS2
Krt23	6.09412e-59	1.24667	0.821	0.059	1.21949e-54	HS2
Sct	2.49901e-95	1.11213	0.786	0.027	5.00078e-91	HS2
Bambi	2.75484e-18	1.08539	0.964	0.301	5.5127e-14	HS2
Hoxc13	5.76403e-21	1.08241	1	0.312	1.15344e-16	HS2
Scd2	1.22252e-21	1.08098	0.964	0.272	2.44638e-17	HS2
Tuba1a	1.69511e-11	1.06473	0.893	0.472	3.39209e-07	HS2
Txndc17	2.49362e-14	1.04221	1	0.843	4.98999e-10	HS2
Ammecr1	1.4032e-22	1.03053	0.964	0.229	2.80795e-18	HS2
AC160336.1	1.25784e-10	1.01591	0.75	0.245	2.51706e-06	HS2
Fdps	2.1542e-14	0.997202	1	0.505	4.31078e-10	HS2
Gli3	4.17197e-27	0.992297	1	0.239	8.34852e-23	HS2
Pdcd4	4.98298e-13	0.96323	1	0.593	9.97145e-09	HS2
Tspan3	6.36418e-10	0.944036	0.857	0.374	1.27354e-05	HS2
Prr5l	2.76808e-117	0.934643	0.964	0.033	5.53921e-113	HS2
Dlx3	1.32351e-26	0.929088	0.964	0.193	2.64848e-22	HS2
Rexo2	2.7055e-14	0.912236	1	0.511	5.41397e-10	HS2
Nme1	6.85476e-12	0.904942	0.964	0.56	1.37171e-07	HS2
Msx2	1.89501e-22	0.902499	0.857	0.176	3.79209e-18	HS2
Atp6v1g1	9.94446e-12	0.890021	1	0.765	1.98999e-07	HS2
Cers4	2.44828e-15	0.880057	0.964	0.326	4.89925e-11	HS2
Fam162a	1.07346e-12	0.871861	0.964	0.554	2.14811e-08	HS2
Padi3	1.08666e-105	0.866096	0.821	0.026	2.17452e-101	HS2
Pgam1	1.57988e-13	0.865319	1	0.705	3.1615e-09	HS2
Slc16a10	7.98418e-31	0.855787	0.821	0.124	1.59771e-26	HS2
Basp1	5.99385e-23	0.855771	0.929	0.197	1.19943e-18	HS2
Wnt4	6.95387e-13	0.81661	0.964	0.518	1.39154e-08	HS2
Zfhx3	4.586e-33	0.802665	0.857	0.125	9.17704e-29	HS2
Mt4	1.50142e-10	0.799912	0.643	0.181	3.00449e-06	HS2
S100a14	3.25081e-12	0.790777	1	0.895	6.5052e-08	HS2
Tgm6	2.94285e-135	0.787387	0.679	0.01	5.88894e-131	HS2
Frrs1	8.90053e-16	0.77171	0.929	0.316	1.78109e-11	HS2
Rnf149	7.78718e-11	0.767472	0.893	0.437	1.55829e-06	HS2
Unc5b	9.5519e-19	0.765436	0.857	0.215	1.91143e-14	HS2
Ift57	8.06277e-14	0.759354	0.857	0.313	1.61344e-09	HS2
Sem1	2.42524e-12	0.749666	1	0.917	4.85315e-08	HS2
S100a3	2.4916e-34	0.746275	0.929	0.148	4.98594e-30	HS2
Smad7	4.72412e-08	0.740738	0.929	0.533	0.000945343	HS2
Msx1	2.19173e-25	0.739635	0.857	0.151	4.38587e-21	HS2
Dbi	3.89781e-10	0.735211	1	0.872	7.7999e-06	HS2
Lef1	1.26921e-25	0.734006	0.964	0.182	2.53981e-21	HS2
Hmgcs1	2.57363e-07	0.705007	0.964	0.671	0.00515008	HS2
Slc7a8	4.83043e-37	0.704831	1	0.139	9.66617e-33	HS2
Stra6	1.14717e-67	0.677054	0.75	0.038	2.29561e-63	HS2
Prdx2	1.25398e-12	0.669434	1	0.861	2.50934e-08	HS2
Dct	1.9949e-35	0.664732	0.786	0.092	3.99199e-31	HS2
Rplp0	1.20407e-12	0.655649	1	0.993	2.40947e-08	HS2
Krt27	1.4543e-20	0.653232	0.786	0.154	2.9102e-16	HS2
Grhl1	3.45183e-12	0.648453	0.857	0.273	6.90746e-08	HS2
Cyfip2	4.13498e-52	0.642419	0.679	0.043	8.2745e-48	HS2
Jarid2	1.94156e-15	0.639508	0.893	0.267	3.88525e-11	HS2
Rpl22l1	2.71662e-10	0.636017	1	0.95	5.43623e-06	HS2
Padi4	6.39821e-99	0.625892	0.679	0.017	1.28035e-94	HS2
Tgm3	9.32901e-70	0.625618	0.679	0.028	1.86683e-65	HS2
Gna12	3.79659e-24	0.619728	0.893	0.184	7.59735e-20	HS2
Mpp6	1.68731e-16	0.61488	0.929	0.275	3.37648e-12	HS2
Sox4	6.42965e-09	0.612161	0.929	0.416	0.000128664	HS2
Prdm1	9.38916e-25	0.610175	0.714	0.101	1.87886e-20	HS2
Rpl13a	4.35882e-11	0.607904	1	0.933	8.72244e-07	HS2
Cfl1	5.99782e-11	0.607817	1	0.91	1.20022e-06	HS2
Eef1g	2.99084e-11	0.604584	1	0.933	5.98497e-07	HS2
Gng5	3.13862e-11	0.604356	1	0.92	6.28069e-07	HS2
Npm1	4.34142e-08	0.603908	1	0.968	0.000868762	HS2
Mgst3	2.19113e-07	0.600538	0.857	0.484	0.00438467	HS2
Cebpb	1.68536e-08	0.599608	1	0.818	0.000337258	HS2
Tnni1	2.33573e-58	0.598965	0.571	0.024	4.67404e-54	HS2
Tnfrsf19	1.25022e-20	0.596116	0.893	0.19	2.50182e-16	HS2
Marcksl1	1.87249e-10	0.595829	1	0.496	3.74703e-06	HS2
Syt7	2.23597e-100	0.593816	0.643	0.014	4.4744e-96	HS2
Mlf2	1.72698e-09	0.591238	0.964	0.62	3.45586e-05	HS2
Psma7	1.48974e-09	0.58227	1	0.759	2.98112e-05	HS2
Slc25a5	1.26534e-08	0.582032	1	0.888	0.000253208	HS2
St8sia6	2.61835e-85	0.581235	0.607	0.016	5.23959e-81	HS2
Ankrd29	1.86782e-22	0.57803	0.786	0.145	3.73769e-18	HS2
Krt90	6.92414e-119	0.56662	0.571	0.007	1.38559e-114	HS2
Etv4	7.10471e-15	0.566608	0.714	0.169	1.42172e-10	HS2
Hras	2.11211e-10	0.564176	1	0.804	4.22653e-06	HS2
Rpl10a	2.66139e-12	0.560339	1	0.984	5.3257e-08	HS2
Atp5b	1.8739e-09	0.558159	1	0.921	3.74986e-05	HS2
Ttll7	5.57623e-12	0.558153	0.714	0.194	1.11586e-07	HS2
Gapdh	5.88508e-09	0.552772	1	0.927	0.000117766	HS2
Glrx3	5.77898e-09	0.549485	1	0.686	0.000115643	HS2
Sec61b	4.18646e-10	0.547369	1	0.781	8.37752e-06	HS2
Psmb10	1.15411e-16	0.543232	0.75	0.175	2.30948e-12	HS2
H3f3a	3.25504e-09	0.541741	1	0.991	6.51365e-05	HS2
Cdk4	1.68986e-08	0.539467	1	0.639	0.000338157	HS2
Acot9	9.43619e-13	0.538018	0.857	0.296	1.88828e-08	HS2
Naca	6.02655e-14	0.535107	1	0.981	1.20597e-09	HS2
Set	1.21178e-07	0.527664	1	0.874	0.00242489	HS2
Rack1	5.45096e-10	0.526511	1	0.982	1.09079e-05	HS2
H2afj	1.09263e-08	0.525844	1	0.716	0.000218646	HS2
Cox5a	3.23632e-08	0.522757	1	0.741	0.00064762	HS2
Atp5l	1.93041e-10	0.520438	1	0.935	3.86294e-06	HS2
Acat2	8.1167e-12	0.520384	0.714	0.212	1.62423e-07	HS2
Btf3	1.36849e-11	0.519079	1	0.969	2.73848e-07	HS2
S100a10	1.18977e-06	0.517281	1	0.95	0.0238086	HS2
Ap1ar	4.35153e-09	0.516577	0.857	0.348	8.70785e-05	HS2
Rpl15	8.20694e-11	0.514547	1	0.986	1.64229e-06	HS2
Mrpl20	4.7709e-10	0.511332	1	0.566	9.54706e-06	HS2
Cct5	9.77186e-08	0.507651	0.929	0.726	0.00195545	HS2
Idi1	4.15961e-07	0.507594	0.857	0.443	0.00832379	HS2
Eif4a1	1.38642e-07	0.506927	1	0.914	0.00277437	HS2
Atad2b	9.13144e-11	0.506362	0.893	0.35	1.82729e-06	HS2
Hspa2	1.04561e-10	0.506107	0.821	0.278	2.09238e-06	HS2
Them4	4.93286e-15	0.506078	0.714	0.164	9.87114e-11	HS2
Snrpf	4.13135e-08	0.504262	1	0.879	0.000826724	HS2
Eef1a1	1.39198e-09	0.503007	1	0.999	2.78549e-05	HS2
