# Supplementary material for: Single-cell profiling reveals a potent role of quercetin in promoting hair regeneration
Source: Protein Cell. 2022 Nov 30;14(6):398–415. doi: 10.1093/procel/pwac062 (PMC10246722; doi:10.1093/procel/pwac062)
Supplement: pwac062_suppl_Supplementary_Table_S2 [file pwac062_suppl_supplementary_table_s2.xlsx]

## Sheet: BC-Vehicle
Pairwise Differential Expression Genes of BC in scRNA-seq Data
The column name annotation: avg_logFC (average log fold change); pct.1 (ratio of cells in this cluster that expressed); pct.2 (ratio of cells in the rest of clusters that expressed the gene); p_val (p_value); p_val_adj (Bonferroni corrected p_value).
p_val	avg_logFC	pct.1	pct.2	p_val_adj	gene	celltype	group	class	regulation
3.94771e-80	1.63429	0.851	0.299	7.89976e-76	Ifi202b	BC	Vehicle	D3_vs_D0	Up
5.50793e-64	1.58347	0.553	0.088	1.10219e-59	Krt16	BC	Vehicle	D3_vs_D0	Up
8.59731e-48	1.53931	0.974	0.948	1.72041e-43	Serpinb2	BC	Vehicle	D3_vs_D0	Up
8.61108e-80	1.48725	0.922	0.405	1.72316e-75	Ier3	BC	Vehicle	D3_vs_D0	Up
1.77852e-51	1.31713	0.773	0.325	3.55899e-47	Plet1	BC	Vehicle	D3_vs_D0	Up
6.80941e-17	1.30512	0.272	0.076	1.36263e-12	BC100530	BC	Vehicle	D3_vs_D0	Up
2.50131e-47	1.27401	0.463	0.089	5.00537e-43	Adm	BC	Vehicle	D3_vs_D0	Up
1.90014e-69	1.17811	0.935	0.502	3.80238e-65	Ifrd1	BC	Vehicle	D3_vs_D0	Up
2.28172e-56	1.15671	0.903	0.615	4.56595e-52	Irf6	BC	Vehicle	D3_vs_D0	Up
9.26139e-44	1.15315	0.55	0.146	1.8533e-39	Krt17	BC	Vehicle	D3_vs_D0	Up
3.65152e-68	1.12201	1	0.994	7.30705e-64	Actg1	BC	Vehicle	D3_vs_D0	Up
5.14678e-44	1.11942	0.777	0.396	1.02992e-39	Fgfbp1	BC	Vehicle	D3_vs_D0	Up
4.1888e-40	1.088	0.706	0.324	8.38221e-36	Lypd3	BC	Vehicle	D3_vs_D0	Up
8.30681e-39	1.07711	0.608	0.225	1.66228e-34	Gm12840	BC	Vehicle	D3_vs_D0	Up
2.04708e-59	1.05985	0.864	0.444	4.09642e-55	Itpkc	BC	Vehicle	D3_vs_D0	Up
3.8152e-39	1.04357	0.761	0.379	7.6346e-35	Thbs1	BC	Vehicle	D3_vs_D0	Up
1.12544e-57	1.03836	0.676	0.201	2.25211e-53	Gadd45a	BC	Vehicle	D3_vs_D0	Up
2.59201e-59	1.00355	0.997	0.938	5.18687e-55	Sfn	BC	Vehicle	D3_vs_D0	Up
7.37861e-62	0.986856	0.874	0.326	1.47653e-57	Krtdap	BC	Vehicle	D3_vs_D0	Up
2.78293e-50	0.986853	0.987	0.901	5.56893e-46	Tacstd2	BC	Vehicle	D3_vs_D0	Up
1.26016e-24	0.983249	0.56	0.249	2.52171e-20	Ptgs2	BC	Vehicle	D3_vs_D0	Up
2.41723e-33	0.961398	0.961	0.619	4.83712e-29	Krt10	BC	Vehicle	D3_vs_D0	Up
3.44004e-19	0.9417	0.786	0.535	6.88386e-15	Igfbp3	BC	Vehicle	D3_vs_D0	Up
1.16257e-66	0.937589	0.738	0.19	2.32641e-62	Fosl1	BC	Vehicle	D3_vs_D0	Up
1.20586e-53	0.898566	0.693	0.21	2.41305e-49	Pxdc1	BC	Vehicle	D3_vs_D0	Up
1.31566e-37	0.876163	0.485	0.129	2.63277e-33	Phlda1	BC	Vehicle	D3_vs_D0	Up
3.93011e-41	0.870325	0.88	0.629	7.86454e-37	Cldn1	BC	Vehicle	D3_vs_D0	Up
2.1821e-46	0.86792	0.99	0.918	4.3666e-42	Sdc4	BC	Vehicle	D3_vs_D0	Up
3.20735e-29	0.866491	0.718	0.374	6.41822e-25	Gm20186	BC	Vehicle	D3_vs_D0	Up
1.60989e-48	0.859244	0.427	0.061	3.22156e-44	F3	BC	Vehicle	D3_vs_D0	Up
1.65727e-31	0.854233	0.343	0.068	3.31636e-27	Cldn4	BC	Vehicle	D3_vs_D0	Up
1.3958e-52	0.852477	0.926	0.526	2.79315e-48	Gadd45b	BC	Vehicle	D3_vs_D0	Up
7.66628e-40	0.841629	0.974	0.876	1.5341e-35	Calm2	BC	Vehicle	D3_vs_D0	Up
1.95424e-43	0.835652	0.838	0.452	3.91063e-39	Adrb2	BC	Vehicle	D3_vs_D0	Up
1.48242e-08	0.8349	0.178	0.065	0.000296646	Stfa1	BC	Vehicle	D3_vs_D0	Up
3.47994e-43	0.797038	0.748	0.36	6.9637e-39	Sgms1	BC	Vehicle	D3_vs_D0	Up
8.01751e-44	0.795967	0.929	0.8	1.60438e-39	Avpi1	BC	Vehicle	D3_vs_D0	Up
1.27769e-49	0.783667	0.848	0.408	2.55679e-45	Pim1	BC	Vehicle	D3_vs_D0	Up
6.95854e-46	0.783135	0.638	0.205	1.39247e-41	Map7d1	BC	Vehicle	D3_vs_D0	Up
3.79514e-43	0.767301	0.838	0.414	7.59446e-39	Cdkn1a	BC	Vehicle	D3_vs_D0	Up
1.6109e-45	0.766059	0.816	0.409	3.22357e-41	Cxcl16	BC	Vehicle	D3_vs_D0	Up
3.58348e-62	0.758959	0.803	0.256	7.1709e-58	Pde4b	BC	Vehicle	D3_vs_D0	Up
8.39249e-41	0.752507	0.754	0.326	1.67942e-36	Tcim	BC	Vehicle	D3_vs_D0	Up
4.62534e-43	0.740525	0.964	0.762	9.25578e-39	Nfkbia	BC	Vehicle	D3_vs_D0	Up
4.03614e-21	0.734118	0.353	0.116	8.07672e-17	Ccdc71l	BC	Vehicle	D3_vs_D0	Up
1.17629e-50	0.725526	0.786	0.339	2.35388e-46	Dennd2c	BC	Vehicle	D3_vs_D0	Up
6.04723e-49	0.709031	0.838	0.391	1.21011e-44	Tsc22d2	BC	Vehicle	D3_vs_D0	Up
5.00975e-44	0.708768	0.793	0.371	1.0025e-39	Marcks	BC	Vehicle	D3_vs_D0	Up
7.63563e-09	0.700724	0.602	0.395	0.000152797	Krt1	BC	Vehicle	D3_vs_D0	Up
5.12084e-39	0.692971	0.909	0.648	1.02473e-34	Id3	BC	Vehicle	D3_vs_D0	Up
2.68084e-27	0.691032	1	0.998	5.36462e-23	Actb	BC	Vehicle	D3_vs_D0	Up
2.43372e-29	0.684781	0.926	0.69	4.87012e-25	Sat1	BC	Vehicle	D3_vs_D0	Up
4.68644e-40	0.679899	0.803	0.419	9.37804e-36	Map2k3	BC	Vehicle	D3_vs_D0	Up
4.24493e-43	0.659775	0.88	0.486	8.49452e-39	Cebpb	BC	Vehicle	D3_vs_D0	Up
1.19331e-32	0.64632	0.735	0.398	2.38794e-28	Cdcp1	BC	Vehicle	D3_vs_D0	Up
2.99833e-43	0.645404	0.709	0.276	5.99995e-39	Epha2	BC	Vehicle	D3_vs_D0	Up
1.0095e-42	0.637162	0.741	0.319	2.02012e-38	Uap1	BC	Vehicle	D3_vs_D0	Up
2.58521e-38	0.636121	0.916	0.608	5.17327e-34	Prnp	BC	Vehicle	D3_vs_D0	Up
4.24599e-22	0.634296	0.819	0.566	8.49665e-18	Tpm1	BC	Vehicle	D3_vs_D0	Up
1.09534e-36	0.632216	0.883	0.548	2.19189e-32	Tiparp	BC	Vehicle	D3_vs_D0	Up
1.7588e-35	0.617209	0.56	0.182	3.51953e-31	Cited2	BC	Vehicle	D3_vs_D0	Up
5.6985e-41	0.614731	0.841	0.455	1.14033e-36	Tnfrsf12a	BC	Vehicle	D3_vs_D0	Up
6.35633e-48	0.606863	0.822	0.399	1.27196e-43	Arf6	BC	Vehicle	D3_vs_D0	Up
2.84819e-39	0.606245	0.864	0.445	5.69951e-35	Tnfaip3	BC	Vehicle	D3_vs_D0	Up
4.35321e-29	0.605559	0.926	0.76	8.71122e-25	Hspa5	BC	Vehicle	D3_vs_D0	Up
1.72484e-38	0.602965	0.722	0.316	3.45157e-34	Clic4	BC	Vehicle	D3_vs_D0	Up
2.46204e-32	0.595479	0.547	0.186	4.92679e-28	Pmp22	BC	Vehicle	D3_vs_D0	Up
1.57302e-35	0.594476	1	0.994	3.14778e-31	H3f3b	BC	Vehicle	D3_vs_D0	Up
6.27096e-51	0.593389	0.803	0.311	1.25488e-46	Tgif1	BC	Vehicle	D3_vs_D0	Up
4.11641e-43	0.588346	0.783	0.34	8.23734e-39	Ldlr	BC	Vehicle	D3_vs_D0	Up
3.22233e-37	0.587199	0.631	0.228	6.4482e-33	Plk2	BC	Vehicle	D3_vs_D0	Up
3.38043e-60	0.586901	0.851	0.299	6.76458e-56	Col1a1	BC	Vehicle	D3_vs_D0	Up
1.39632e-33	0.584491	0.249	0.021	2.79418e-29	Ccl8	BC	Vehicle	D3_vs_D0	Up
1.30853e-36	0.584341	0.673	0.276	2.6185e-32	Tjp2	BC	Vehicle	D3_vs_D0	Up
3.31124e-10	0.584213	0.712	0.478	6.62612e-06	Il33	BC	Vehicle	D3_vs_D0	Up
1.07214e-44	0.575555	0.832	0.372	2.14545e-40	Csrnp1	BC	Vehicle	D3_vs_D0	Up
1.51909e-35	0.570097	0.799	0.398	3.03986e-31	Kdm6b	BC	Vehicle	D3_vs_D0	Up
2.09773e-39	0.566079	0.9	0.521	4.19776e-35	Rnd3	BC	Vehicle	D3_vs_D0	Up
4.0194e-26	0.562564	0.602	0.275	8.04323e-22	Ggct	BC	Vehicle	D3_vs_D0	Up
6.48977e-14	0.559207	0.977	0.93	1.29867e-09	Hspb1	BC	Vehicle	D3_vs_D0	Up
5.29934e-44	0.556616	0.777	0.349	1.06045e-39	Sowahc	BC	Vehicle	D3_vs_D0	Up
6.34624e-40	0.555585	0.728	0.268	1.26995e-35	Krt77	BC	Vehicle	D3_vs_D0	Up
2.02784e-19	0.555177	0.528	0.251	4.05792e-15	Aqp3	BC	Vehicle	D3_vs_D0	Up
4.08398e-31	0.554974	0.945	0.819	8.17245e-27	Emp1	BC	Vehicle	D3_vs_D0	Up
4.36898e-36	0.554628	0.845	0.522	8.74277e-32	Rap1b	BC	Vehicle	D3_vs_D0	Up
7.67855e-41	0.552646	0.706	0.262	1.53655e-36	Tuba1c	BC	Vehicle	D3_vs_D0	Up
2.66306e-37	0.548852	0.806	0.425	5.32906e-33	Ptp4a1	BC	Vehicle	D3_vs_D0	Up
7.44105e-39	0.547838	0.874	0.52	1.48903e-34	Sbno2	BC	Vehicle	D3_vs_D0	Up
2.4481e-19	0.54691	0.806	0.546	4.89889e-15	Errfi1	BC	Vehicle	D3_vs_D0	Up
1.86754e-22	0.545939	0.715	0.406	3.73713e-18	Odc1	BC	Vehicle	D3_vs_D0	Up
4.56438e-62	0.544047	0.845	0.292	9.13377e-58	Col1a2	BC	Vehicle	D3_vs_D0	Up
6.57808e-27	0.54285	0.945	0.822	1.31634e-22	Serpinb5	BC	Vehicle	D3_vs_D0	Up
4.08261e-44	0.53708	0.524	0.131	8.16971e-40	Msmo1	BC	Vehicle	D3_vs_D0	Up
8.88441e-33	0.536135	0.786	0.364	1.77786e-28	Sbsn	BC	Vehicle	D3_vs_D0	Up
2.22822e-34	0.534001	0.566	0.199	4.45888e-30	Rnf19b	BC	Vehicle	D3_vs_D0	Up
3.6473e-31	0.526854	0.874	0.7	7.29861e-27	Hif1a	BC	Vehicle	D3_vs_D0	Up
5.05639e-33	0.521477	0.592	0.205	1.01183e-28	Ovol1	BC	Vehicle	D3_vs_D0	Up
1.50851e-19	0.51976	0.867	0.631	3.01868e-15	Rbms1	BC	Vehicle	D3_vs_D0	Up
3.67324e-37	0.513282	0.922	0.58	7.35052e-33	Atf4	BC	Vehicle	D3_vs_D0	Up
1.92413e-28	0.508933	0.935	0.669	3.85037e-24	Klf6	BC	Vehicle	D3_vs_D0	Up
1.89313e-46	0.505545	0.693	0.22	3.78835e-42	Irs2	BC	Vehicle	D3_vs_D0	Up
5.10414e-13	0.503944	0.272	0.1	1.02139e-08	Ch25h	BC	Vehicle	D3_vs_D0	Up
1.09435e-36	0.503571	0.68	0.284	2.1899e-32	Ehd1	BC	Vehicle	D3_vs_D0	Up
5.88909e-37	0.503237	0.922	0.629	1.17847e-32	Rheb	BC	Vehicle	D3_vs_D0	Up
3.43323e-22	0.502721	0.573	0.28	6.87023e-18	Rap2b	BC	Vehicle	D3_vs_D0	Up
1.09566e-34	0.499534	0.337	0.055	2.19252e-30	Hs3st1	BC	Vehicle	D3_vs_D0	Up
8.02475e-22	0.497088	0.903	0.739	1.60583e-17	Mast4	BC	Vehicle	D3_vs_D0	Up
2.07868e-56	0.493656	0.566	0.11	4.15964e-52	Hcar2	BC	Vehicle	D3_vs_D0	Up
7.1864e-52	0.493138	0.997	0.995	1.43807e-47	Perp	BC	Vehicle	D3_vs_D0	Up
9.91859e-42	0.492936	0.718	0.286	1.98481e-37	Zc3h12a	BC	Vehicle	D3_vs_D0	Up
2.86967e-39	0.492392	0.579	0.175	5.74249e-35	Ier5	BC	Vehicle	D3_vs_D0	Up
1.69207e-48	0.491815	0.638	0.18	3.386e-44	Trim16	BC	Vehicle	D3_vs_D0	Up
1.67412e-27	0.486648	0.874	0.6	3.35007e-23	Arid5b	BC	Vehicle	D3_vs_D0	Up
1.04982e-29	0.483495	0.628	0.276	2.1008e-25	Efhd2	BC	Vehicle	D3_vs_D0	Up
1.34863e-35	0.48193	0.796	0.416	2.69874e-31	Eif1a	BC	Vehicle	D3_vs_D0	Up
1.16164e-33	0.480552	0.896	0.495	2.32456e-29	Bhlhe40	BC	Vehicle	D3_vs_D0	Up
8.74819e-45	0.479155	0.706	0.249	1.7506e-40	Akirin1	BC	Vehicle	D3_vs_D0	Up
1.84434e-40	0.47239	0.595	0.186	3.69072e-36	Gramd3	BC	Vehicle	D3_vs_D0	Up
2.03818e-30	0.468189	0.867	0.518	4.0786e-26	Tmed5	BC	Vehicle	D3_vs_D0	Up
3.56636e-18	0.467497	0.783	0.47	7.13665e-14	Nr4a1	BC	Vehicle	D3_vs_D0	Up
9.16696e-103	0.466812	0.696	0.065	1.8344e-98	Lor	BC	Vehicle	D3_vs_D0	Up
1.52057e-26	0.466112	0.955	0.852	3.04281e-22	Urah	BC	Vehicle	D3_vs_D0	Up
9.70516e-11	0.462349	0.812	0.665	1.9421e-06	Cd44	BC	Vehicle	D3_vs_D0	Up
4.50502e-22	0.46229	0.715	0.42	9.015e-18	Zfp703	BC	Vehicle	D3_vs_D0	Up
1.20161e-31	0.460009	0.799	0.415	2.40453e-27	Pim3	BC	Vehicle	D3_vs_D0	Up
2.43603e-32	0.459217	0.718	0.342	4.87475e-28	Zfp593	BC	Vehicle	D3_vs_D0	Up
2.21636e-17	0.458965	0.864	0.592	4.43516e-13	Dnajb1	BC	Vehicle	D3_vs_D0	Up
1.99387e-21	0.45886	0.777	0.491	3.98994e-17	Azin1	BC	Vehicle	D3_vs_D0	Up
5.10648e-38	0.458388	0.521	0.151	1.02186e-33	Ets1	BC	Vehicle	D3_vs_D0	Up
8.68074e-29	0.455371	0.896	0.576	1.7371e-24	Nfkbiz	BC	Vehicle	D3_vs_D0	Up
4.44807e-34	0.45292	0.883	0.525	8.90104e-30	Ndel1	BC	Vehicle	D3_vs_D0	Up
6.12845e-45	0.451594	0.718	0.251	1.22636e-40	Slc25a25	BC	Vehicle	D3_vs_D0	Up
3.31781e-28	0.450293	0.751	0.404	6.63928e-24	Tfap2a	BC	Vehicle	D3_vs_D0	Up
3.12103e-57	0.447345	0.382	0.025	6.24549e-53	Sprr1a	BC	Vehicle	D3_vs_D0	Up
2.66818e-34	0.447165	0.625	0.224	5.3393e-30	Vmp1	BC	Vehicle	D3_vs_D0	Up
2.24253e-30	0.445464	0.961	0.802	4.48752e-26	Rtn4	BC	Vehicle	D3_vs_D0	Up
1.91177e-40	0.444619	0.731	0.286	3.82564e-36	Atl2	BC	Vehicle	D3_vs_D0	Up
4.17921e-26	0.443936	0.809	0.481	8.36303e-22	Zfand5	BC	Vehicle	D3_vs_D0	Up
2.38652e-19	0.440241	0.757	0.489	4.77567e-15	Epcam	BC	Vehicle	D3_vs_D0	Up
6.73043e-17	0.43851	0.971	0.939	1.34683e-12	Btg1	BC	Vehicle	D3_vs_D0	Up
2.23989e-36	0.438459	0.706	0.295	4.48225e-32	Arl5b	BC	Vehicle	D3_vs_D0	Up
1.50747e-21	0.437986	0.903	0.69	3.01659e-17	Ezr	BC	Vehicle	D3_vs_D0	Up
2.63179e-20	0.437157	0.867	0.62	5.26648e-16	Csrp1	BC	Vehicle	D3_vs_D0	Up
8.54483e-23	0.437049	0.951	0.865	1.70991e-18	Jup	BC	Vehicle	D3_vs_D0	Up
5.74452e-28	0.427426	0.845	0.534	1.14954e-23	Etf1	BC	Vehicle	D3_vs_D0	Up
8.67997e-09	0.426483	0.589	0.384	0.000173695	Epgn	BC	Vehicle	D3_vs_D0	Up
9.69777e-27	0.424003	0.929	0.756	1.94062e-22	Eif6	BC	Vehicle	D3_vs_D0	Up
2.39471e-24	0.423732	0.848	0.555	4.79205e-20	Aebp2	BC	Vehicle	D3_vs_D0	Up
2.0004e-34	0.421646	0.738	0.319	4.003e-30	Vps37b	BC	Vehicle	D3_vs_D0	Up
2.59377e-34	0.41952	0.977	0.949	5.1904e-30	Eif5a	BC	Vehicle	D3_vs_D0	Up
1.61237e-26	0.417643	0.858	0.585	3.22651e-22	Litaf	BC	Vehicle	D3_vs_D0	Up
5.17013e-20	0.41756	0.961	0.851	1.03459e-15	Klf5	BC	Vehicle	D3_vs_D0	Up
1.99358e-21	0.41733	0.612	0.286	3.98935e-17	Adam8	BC	Vehicle	D3_vs_D0	Up
4.40256e-15	0.417217	0.997	0.996	8.80997e-11	Mt1	BC	Vehicle	D3_vs_D0	Up
6.31316e-24	0.417212	0.783	0.504	1.26333e-19	Cfl2	BC	Vehicle	D3_vs_D0	Up
3.66778e-26	0.416862	0.942	0.759	7.3396e-22	Sfr1	BC	Vehicle	D3_vs_D0	Up
6.7501e-23	0.415368	0.948	0.804	1.35076e-18	Top1	BC	Vehicle	D3_vs_D0	Up
8.01829e-29	0.413768	0.854	0.532	1.60454e-24	Cldnd1	BC	Vehicle	D3_vs_D0	Up
6.87973e-17	0.407041	0.67	0.419	1.3767e-12	Baz1a	BC	Vehicle	D3_vs_D0	Up
6.61106e-24	0.405936	0.929	0.698	1.32294e-19	Ptp4a2	BC	Vehicle	D3_vs_D0	Up
2.59451e-38	0.405158	0.424	0.088	5.19187e-34	Tmem158	BC	Vehicle	D3_vs_D0	Up
3.54217e-24	0.403304	0.971	0.868	7.08823e-20	Eif2s2	BC	Vehicle	D3_vs_D0	Up
9.10213e-33	0.402064	0.663	0.262	1.82143e-28	Flvcr1	BC	Vehicle	D3_vs_D0	Up
5.4551e-27	0.401388	0.492	0.164	1.09162e-22	Sesn2	BC	Vehicle	D3_vs_D0	Up
5.38185e-27	0.40084	0.715	0.354	1.07696e-22	Ssfa2	BC	Vehicle	D3_vs_D0	Up
3.08841e-33	0.400314	0.709	0.305	6.18021e-29	Ckap4	BC	Vehicle	D3_vs_D0	Up
2.36306e-21	0.400244	0.9	0.642	4.72872e-17	Selenok	BC	Vehicle	D3_vs_D0	Up
2.56709e-37	0.399895	0.754	0.32	5.137e-33	Mafk	BC	Vehicle	D3_vs_D0	Up
7.25789e-22	0.399656	0.786	0.48	1.45238e-17	Srsf7	BC	Vehicle	D3_vs_D0	Up
6.36682e-20	0.399386	0.599	0.304	1.27406e-15	Ndrg1	BC	Vehicle	D3_vs_D0	Up
4.06601e-19	0.399148	0.893	0.718	8.13649e-15	Cdh1	BC	Vehicle	D3_vs_D0	Up
3.36725e-35	0.398502	0.706	0.291	6.73821e-31	Stk40	BC	Vehicle	D3_vs_D0	Up
5.90439e-37	0.398178	0.628	0.219	1.18153e-32	Nectin2	BC	Vehicle	D3_vs_D0	Up
3.36004e-25	0.397406	0.482	0.17	6.72377e-21	Hbegf	BC	Vehicle	D3_vs_D0	Up
5.09205e-26	0.395372	0.55	0.222	1.01897e-21	Pmepa1	BC	Vehicle	D3_vs_D0	Up
5.08052e-16	0.393635	0.696	0.384	1.01666e-11	Calm4	BC	Vehicle	D3_vs_D0	Up
1.60571e-27	0.392929	0.893	0.615	3.21318e-23	Stat3	BC	Vehicle	D3_vs_D0	Up
6.75405e-21	0.392339	0.748	0.446	1.35155e-16	Etv3	BC	Vehicle	D3_vs_D0	Up
1.36259e-20	0.391631	0.757	0.454	2.72667e-16	Lima1	BC	Vehicle	D3_vs_D0	Up
2.54792e-52	0.389348	0.489	0.078	5.09864e-48	Stx11	BC	Vehicle	D3_vs_D0	Up
5.78957e-30	0.388541	0.764	0.398	1.15855e-25	Eif4e	BC	Vehicle	D3_vs_D0	Up
8.33091e-26	0.388054	0.43	0.138	1.6671e-21	Tmcc3	BC	Vehicle	D3_vs_D0	Up
3.45068e-12	0.38805	0.919	0.701	6.90515e-08	Hspa1a	BC	Vehicle	D3_vs_D0	Up
1.75871e-11	0.387945	0.718	0.498	3.51936e-07	Cd24a	BC	Vehicle	D3_vs_D0	Up
1.11687e-25	0.386108	0.66	0.32	2.23496e-21	F2rl1	BC	Vehicle	D3_vs_D0	Up
1.78872e-35	0.383819	0.738	0.3	3.5794e-31	Grpel2	BC	Vehicle	D3_vs_D0	Up
6.8836e-24	0.383541	0.926	0.75	1.37748e-19	Pnrc1	BC	Vehicle	D3_vs_D0	Up
7.8099e-20	0.383282	0.955	0.835	1.56284e-15	1810037I17Rik	BC	Vehicle	D3_vs_D0	Up
5.10782e-21	0.382065	0.9	0.696	1.02213e-16	Sub1	BC	Vehicle	D3_vs_D0	Up
7.54554e-30	0.381836	0.641	0.264	1.50994e-25	Ptger4	BC	Vehicle	D3_vs_D0	Up
7.32249e-32	0.380987	0.686	0.276	1.4653e-27	Pls3	BC	Vehicle	D3_vs_D0	Up
1.01495e-20	0.380246	0.874	0.63	2.03101e-16	4930523C07Rik	BC	Vehicle	D3_vs_D0	Up
4.12955e-15	0.379678	0.909	0.696	8.26364e-11	Dnaja1	BC	Vehicle	D3_vs_D0	Up
4.72163e-25	0.375705	0.78	0.46	9.44845e-21	Rab6a	BC	Vehicle	D3_vs_D0	Up
3.25632e-20	0.375574	0.68	0.374	6.51623e-16	Tuba4a	BC	Vehicle	D3_vs_D0	Up
4.33393e-18	0.374983	0.841	0.598	8.67262e-14	Tpm4	BC	Vehicle	D3_vs_D0	Up
1.03524e-27	0.372739	0.939	0.75	2.07161e-23	Rac1	BC	Vehicle	D3_vs_D0	Up
5.00394e-26	0.370984	0.929	0.678	1.00134e-21	Ppp2ca	BC	Vehicle	D3_vs_D0	Up
9.20353e-38	0.370301	0.479	0.115	1.84172e-33	Noct	BC	Vehicle	D3_vs_D0	Up
3.2013e-28	0.366262	0.786	0.432	6.40613e-24	Kcmf1	BC	Vehicle	D3_vs_D0	Up
3.95581e-19	0.366008	0.754	0.438	7.91597e-15	Sar1b	BC	Vehicle	D3_vs_D0	Up
3.34614e-10	0.365982	0.706	0.481	6.69595e-06	Slc2a1	BC	Vehicle	D3_vs_D0	Up
9.58044e-30	0.364463	0.728	0.352	1.91714e-25	Smagp	BC	Vehicle	D3_vs_D0	Up
9.07637e-32	0.364375	0.618	0.23	1.81627e-27	Txnrd1	BC	Vehicle	D3_vs_D0	Up
1.11776e-19	0.359956	0.524	0.236	2.23674e-15	Epha4	BC	Vehicle	D3_vs_D0	Up
2.03339e-21	0.359369	0.883	0.615	4.06901e-17	Rab11a	BC	Vehicle	D3_vs_D0	Up
2.0185e-19	0.354989	0.968	0.789	4.03921e-15	Junb	BC	Vehicle	D3_vs_D0	Up
1.02745e-20	0.351468	0.786	0.489	2.05603e-16	Dusp7	BC	Vehicle	D3_vs_D0	Up
1.68092e-25	0.351032	0.838	0.507	3.36369e-21	Pfdn2	BC	Vehicle	D3_vs_D0	Up
1.88745e-25	0.349803	0.702	0.346	3.77698e-21	Herc4	BC	Vehicle	D3_vs_D0	Up
1.89759e-17	0.348579	0.799	0.571	3.79726e-13	Cd63	BC	Vehicle	D3_vs_D0	Up
2.34572e-16	0.346426	0.175	0.032	4.69402e-12	Fst	BC	Vehicle	D3_vs_D0	Up
4.2968e-24	0.345672	0.835	0.554	8.59832e-20	Naa50	BC	Vehicle	D3_vs_D0	Up
1.7397e-28	0.345278	0.524	0.18	3.48132e-24	Ralb	BC	Vehicle	D3_vs_D0	Up
6.14123e-32	0.34437	0.728	0.31	1.22892e-27	Sde2	BC	Vehicle	D3_vs_D0	Up
7.78348e-29	0.344107	0.994	0.844	1.55755e-24	Ube2d3	BC	Vehicle	D3_vs_D0	Up
1.6501e-24	0.343731	0.803	0.458	3.30202e-20	Rab22a	BC	Vehicle	D3_vs_D0	Up
1.6185e-21	0.342809	0.896	0.631	3.23878e-17	Snu13	BC	Vehicle	D3_vs_D0	Up
5.2457e-20	0.342349	0.456	0.178	1.04972e-15	Hk2	BC	Vehicle	D3_vs_D0	Up
1.2503e-18	0.341532	0.722	0.449	2.50197e-14	Atg3	BC	Vehicle	D3_vs_D0	Up
1.14991e-14	0.340982	0.673	0.432	2.30109e-10	Msn	BC	Vehicle	D3_vs_D0	Up
3.02547e-09	0.339394	0.133	0.036	6.05428e-05	Procr	BC	Vehicle	D3_vs_D0	Up
5.26242e-25	0.338645	0.735	0.408	1.05306e-20	Tbc1d10a	BC	Vehicle	D3_vs_D0	Up
1.58318e-25	0.333717	0.605	0.269	3.16811e-21	Car13	BC	Vehicle	D3_vs_D0	Up
5.83904e-38	0.332791	0.537	0.144	1.16845e-33	Nod2	BC	Vehicle	D3_vs_D0	Up
6.21687e-29	0.330664	0.99	0.921	1.24406e-24	Myl12a	BC	Vehicle	D3_vs_D0	Up
3.33811e-20	0.329927	0.822	0.526	6.67989e-16	Wwtr1	BC	Vehicle	D3_vs_D0	Up
1.17102e-24	0.328518	0.686	0.332	2.34332e-20	Tollip	BC	Vehicle	D3_vs_D0	Up
1.90808e-25	0.327794	0.608	0.264	3.81826e-21	Dot1l	BC	Vehicle	D3_vs_D0	Up
7.36907e-35	0.327218	0.628	0.206	1.47462e-30	Skil	BC	Vehicle	D3_vs_D0	Up
3.43997e-32	0.326152	0.528	0.164	6.88373e-28	Pard6b	BC	Vehicle	D3_vs_D0	Up
2.42414e-26	0.325475	0.702	0.332	4.85095e-22	Tor1aip2	BC	Vehicle	D3_vs_D0	Up
6.97998e-18	0.325395	0.608	0.315	1.39676e-13	Irf2bpl	BC	Vehicle	D3_vs_D0	Up
1.96987e-36	0.325158	0.644	0.205	3.9419e-32	Maff	BC	Vehicle	D3_vs_D0	Up
6.15642e-26	0.325084	0.547	0.208	1.23196e-21	Suco	BC	Vehicle	D3_vs_D0	Up
3.85747e-19	0.324546	0.919	0.754	7.71919e-15	Sf3b1	BC	Vehicle	D3_vs_D0	Up
2.89442e-15	0.323203	0.618	0.362	5.79202e-11	Bicd2	BC	Vehicle	D3_vs_D0	Up
3.61806e-19	0.323056	0.812	0.526	7.2401e-15	Gnl3	BC	Vehicle	D3_vs_D0	Up
1.10169e-16	0.32235	0.864	0.619	2.2046e-12	Cxadr	BC	Vehicle	D3_vs_D0	Up
3.19294e-26	0.322203	0.748	0.352	6.38939e-22	Nfe2l2	BC	Vehicle	D3_vs_D0	Up
1.2611e-23	0.321872	0.663	0.301	2.52358e-19	Sec24a	BC	Vehicle	D3_vs_D0	Up
1.28083e-25	0.320951	0.77	0.408	2.56306e-21	Rel	BC	Vehicle	D3_vs_D0	Up
4.53693e-18	0.320714	0.793	0.532	9.07884e-14	F11r	BC	Vehicle	D3_vs_D0	Up
1.13478e-28	0.320596	0.586	0.226	2.2708e-24	Plekhb2	BC	Vehicle	D3_vs_D0	Up
1.90381e-20	0.320397	0.977	0.932	3.80971e-16	Eif4a1	BC	Vehicle	D3_vs_D0	Up
4.8572e-21	0.31988	0.722	0.394	9.71975e-17	Gtpbp4	BC	Vehicle	D3_vs_D0	Up
4.46128e-17	0.31684	0.152	0.021	8.92746e-13	Tnfsf18	BC	Vehicle	D3_vs_D0	Up
9.59779e-34	0.315152	0.495	0.134	1.92061e-29	Arid5a	BC	Vehicle	D3_vs_D0	Up
7.2187e-09	0.314678	0.712	0.48	0.000144453	Tmsb10	BC	Vehicle	D3_vs_D0	Up
1.12776e-20	0.313847	0.709	0.384	2.25675e-16	Mindy3	BC	Vehicle	D3_vs_D0	Up
1.95619e-27	0.312859	0.777	0.364	3.91453e-23	Col3a1	BC	Vehicle	D3_vs_D0	Up
1.90496e-12	0.312134	0.375	0.172	3.81202e-08	Tspan3	BC	Vehicle	D3_vs_D0	Up
6.15762e-26	0.311601	0.644	0.285	1.2322e-21	Srf	BC	Vehicle	D3_vs_D0	Up
2.58552e-24	0.311092	0.686	0.329	5.17389e-20	Samd4b	BC	Vehicle	D3_vs_D0	Up
3.10637e-19	0.31044	0.793	0.488	6.21616e-15	March7	BC	Vehicle	D3_vs_D0	Up
4.42445e-19	0.309147	0.631	0.322	8.85376e-15	Degs1	BC	Vehicle	D3_vs_D0	Up
1.53905e-24	0.308885	0.482	0.172	3.07979e-20	Igsf3	BC	Vehicle	D3_vs_D0	Up
3.98313e-15	0.308845	0.977	0.909	7.97063e-11	Cfl1	BC	Vehicle	D3_vs_D0	Up
1.1169e-37	0.308038	0.401	0.075	2.23504e-33	Ly6g6c	BC	Vehicle	D3_vs_D0	Up
7.12181e-19	0.307521	0.731	0.411	1.42515e-14	B4galt1	BC	Vehicle	D3_vs_D0	Up
1.84163e-19	0.307247	0.152	0.015	3.68528e-15	Defb6	BC	Vehicle	D3_vs_D0	Up
3.06604e-13	0.306955	0.939	0.799	6.13545e-09	Cstb	BC	Vehicle	D3_vs_D0	Up
1.79054e-20	0.306592	0.184	0.025	3.58306e-16	Has3	BC	Vehicle	D3_vs_D0	Up
1.46236e-25	0.305937	0.667	0.3	2.92633e-21	Arl6ip5	BC	Vehicle	D3_vs_D0	Up
8.31696e-17	0.305683	0.647	0.35	1.66431e-12	Wdr43	BC	Vehicle	D3_vs_D0	Up
8.51008e-08	0.303068	0.806	0.668	0.00170295	Prss23	BC	Vehicle	D3_vs_D0	Up
4.07597e-22	0.302747	0.579	0.252	8.15642e-18	Ralgds	BC	Vehicle	D3_vs_D0	Up
3.74655e-24	0.302662	0.311	0.074	7.49721e-20	Ehf	BC	Vehicle	D3_vs_D0	Up
2.19217e-20	0.301344	0.825	0.512	4.38675e-16	Nr1d1	BC	Vehicle	D3_vs_D0	Up
3.3504e-19	0.300953	0.748	0.444	6.70449e-15	Ak2	BC	Vehicle	D3_vs_D0	Up
8.28574e-27	0.300536	0.379	0.095	1.65806e-22	Egr3	BC	Vehicle	D3_vs_D0	Up
2.19223e-22	0.298219	0.595	0.261	4.38688e-18	Eppk1	BC	Vehicle	D3_vs_D0	Up
6.35764e-22	0.298202	0.592	0.261	1.27223e-17	Nedd4l	BC	Vehicle	D3_vs_D0	Up
6.38006e-15	0.298116	0.521	0.249	1.27671e-10	Sqstm1	BC	Vehicle	D3_vs_D0	Up
6.14632e-19	0.297944	0.518	0.242	1.22994e-14	Uck2	BC	Vehicle	D3_vs_D0	Up
2.22209e-22	0.296885	0.874	0.52	4.44663e-18	Ppp1r15a	BC	Vehicle	D3_vs_D0	Up
2.91201e-15	0.296699	0.854	0.572	5.82723e-11	H2-Q4	BC	Vehicle	D3_vs_D0	Up
9.38251e-21	0.296572	0.46	0.184	1.87753e-16	Smox	BC	Vehicle	D3_vs_D0	Up
3.1555e-20	0.296342	0.744	0.408	6.31448e-16	Senp2	BC	Vehicle	D3_vs_D0	Up
4.52043e-21	0.29439	0.56	0.242	9.04584e-17	Igsf8	BC	Vehicle	D3_vs_D0	Up
2.14689e-24	0.294286	0.586	0.246	4.29615e-20	Mapk6	BC	Vehicle	D3_vs_D0	Up
1.15277e-20	0.291982	0.981	0.895	2.30681e-16	Csnk1a1	BC	Vehicle	D3_vs_D0	Up
4.58982e-20	0.290974	0.699	0.36	9.18469e-16	Pip5k1a	BC	Vehicle	D3_vs_D0	Up
6.30008e-21	0.290764	0.702	0.379	1.26071e-16	Yrdc	BC	Vehicle	D3_vs_D0	Up
2.75931e-24	0.290582	0.997	0.985	5.52166e-20	Eef2	BC	Vehicle	D3_vs_D0	Up
1.37965e-39	0.290173	0.482	0.108	2.76083e-35	Btg3	BC	Vehicle	D3_vs_D0	Up
3.73999e-20	0.290036	0.883	0.645	7.48409e-16	Bcl10	BC	Vehicle	D3_vs_D0	Up
1.71505e-16	0.289125	0.828	0.565	3.43198e-12	Luzp1	BC	Vehicle	D3_vs_D0	Up
8.30111e-48	0.28874	0.43	0.061	1.66114e-43	Bcl3	BC	Vehicle	D3_vs_D0	Up
4.23503e-30	0.288614	0.502	0.154	8.47472e-26	Ppp1r18	BC	Vehicle	D3_vs_D0	Up
1.24701e-10	0.288078	0.981	0.928	2.4954e-06	Slc38a2	BC	Vehicle	D3_vs_D0	Up
3.50982e-16	0.287078	0.489	0.228	7.02349e-12	Bmp2	BC	Vehicle	D3_vs_D0	Up
2.40752e-23	0.286315	0.592	0.259	4.8177e-19	Map2k4	BC	Vehicle	D3_vs_D0	Up
4.98957e-16	0.285896	0.994	0.979	9.98463e-12	S100a14	BC	Vehicle	D3_vs_D0	Up
4.21737e-14	0.283437	0.99	0.985	8.43939e-10	Mt2	BC	Vehicle	D3_vs_D0	Up
1.34069e-15	0.283013	0.712	0.425	2.68286e-11	Atp6v1a	BC	Vehicle	D3_vs_D0	Up
3.2346e-28	0.282081	0.443	0.129	6.47276e-24	Grhl1	BC	Vehicle	D3_vs_D0	Up
1.05028e-23	0.28206	0.54	0.209	2.10171e-19	Lrrfip1	BC	Vehicle	D3_vs_D0	Up
1.13803e-28	0.281905	0.524	0.178	2.27731e-24	Nfkbib	BC	Vehicle	D3_vs_D0	Up
1.00602e-16	0.281627	0.932	0.748	2.01314e-12	Srsf11	BC	Vehicle	D3_vs_D0	Up
3.90954e-12	0.28062	0.54	0.296	7.82337e-08	Zdhhc21	BC	Vehicle	D3_vs_D0	Up
2.60003e-21	0.27978	0.689	0.359	5.20291e-17	Amd1	BC	Vehicle	D3_vs_D0	Up
4.8479e-15	0.278836	0.518	0.254	9.70113e-11	Gem	BC	Vehicle	D3_vs_D0	Up
3.87985e-13	0.278393	0.806	0.542	7.76397e-09	Nrip1	BC	Vehicle	D3_vs_D0	Up
4.44402e-10	0.276345	0.748	0.535	8.89293e-06	Iffo2	BC	Vehicle	D3_vs_D0	Up
3.30574e-14	0.276172	0.738	0.492	6.61511e-10	Pqlc1	BC	Vehicle	D3_vs_D0	Up
2.47106e-15	0.275312	0.867	0.685	4.94483e-11	Vapa	BC	Vehicle	D3_vs_D0	Up
1.38244e-15	0.275154	0.964	0.876	2.76639e-11	Polr1d	BC	Vehicle	D3_vs_D0	Up
1.40628e-24	0.274897	0.307	0.069	2.81411e-20	Cdc42ep3	BC	Vehicle	D3_vs_D0	Up
1.42532e-15	0.274383	0.427	0.178	2.85221e-11	Fabp5	BC	Vehicle	D3_vs_D0	Up
8.5054e-21	0.273106	1	0.964	1.70202e-16	Pabpc1	BC	Vehicle	D3_vs_D0	Up
1.55151e-12	0.272009	0.819	0.578	3.10472e-08	Cd2ap	BC	Vehicle	D3_vs_D0	Up
1.30325e-17	0.271703	0.301	0.09	2.60793e-13	Edn1	BC	Vehicle	D3_vs_D0	Up
1.97916e-18	0.271433	0.508	0.225	3.96049e-14	Crb3	BC	Vehicle	D3_vs_D0	Up
2.94245e-15	0.271412	0.133	0.018	5.88814e-11	Plaur	BC	Vehicle	D3_vs_D0	Up
5.88635e-15	0.269852	0.958	0.882	1.17792e-10	Hnrnpf	BC	Vehicle	D3_vs_D0	Up
2.38622e-21	0.269687	0.647	0.315	4.77507e-17	Pi4k2a	BC	Vehicle	D3_vs_D0	Up
3.63529e-10	0.269425	0.644	0.405	7.27458e-06	Ptges	BC	Vehicle	D3_vs_D0	Up
2.13095e-17	0.269316	0.851	0.559	4.26424e-13	Arf4	BC	Vehicle	D3_vs_D0	Up
3.70041e-26	0.269088	0.55	0.194	7.40489e-22	Birc3	BC	Vehicle	D3_vs_D0	Up
6.91229e-11	0.268476	0.741	0.502	1.38322e-06	Lrrfip2	BC	Vehicle	D3_vs_D0	Up
3.80079e-08	0.268237	0.689	0.491	0.000760576	Lamc2	BC	Vehicle	D3_vs_D0	Up
9.8095e-29	0.268042	0.45	0.129	1.96298e-24	Fdft1	BC	Vehicle	D3_vs_D0	Up
5.48294e-15	0.267886	0.958	0.822	1.09719e-10	Tra2a	BC	Vehicle	D3_vs_D0	Up
1.22e-10	0.267795	0.948	0.836	2.44134e-06	Ubc	BC	Vehicle	D3_vs_D0	Up
4.20497e-16	0.267779	0.751	0.475	8.41457e-12	Myo1e	BC	Vehicle	D3_vs_D0	Up
1.9288e-15	0.266653	0.786	0.536	3.85972e-11	Nhp2	BC	Vehicle	D3_vs_D0	Up
8.69419e-19	0.266609	0.773	0.452	1.73979e-14	Ppp2r2a	BC	Vehicle	D3_vs_D0	Up
2.7038e-16	0.265253	0.754	0.456	5.41058e-12	Ppp4r2	BC	Vehicle	D3_vs_D0	Up
1.73712e-25	0.264875	0.485	0.162	3.47615e-21	Rrs1	BC	Vehicle	D3_vs_D0	Up
1.40536e-29	0.263979	0.654	0.246	2.81226e-25	Map3k8	BC	Vehicle	D3_vs_D0	Up
2.40469e-13	0.263385	0.913	0.778	4.81202e-09	Rnh1	BC	Vehicle	D3_vs_D0	Up
8.0732e-57	0.263263	0.372	0.022	1.61553e-52	Asprv1	BC	Vehicle	D3_vs_D0	Up
6.49089e-23	0.262736	0.667	0.299	1.29889e-18	Tgoln1	BC	Vehicle	D3_vs_D0	Up
1.12464e-14	0.262424	0.712	0.428	2.25051e-10	Zc3hav1	BC	Vehicle	D3_vs_D0	Up
1.76912e-11	0.261198	0.909	0.764	3.54018e-07	Actr3	BC	Vehicle	D3_vs_D0	Up
7.98913e-19	0.261122	0.34	0.109	1.5987e-14	Tnip1	BC	Vehicle	D3_vs_D0	Up
1.94582e-20	0.260694	0.676	0.335	3.89379e-16	Icam1	BC	Vehicle	D3_vs_D0	Up
8.85493e-23	0.260407	0.608	0.269	1.77196e-18	Oser1	BC	Vehicle	D3_vs_D0	Up
3.50306e-20	0.259763	0.893	0.599	7.00998e-16	Ube2s	BC	Vehicle	D3_vs_D0	Up
5.22151e-17	0.259388	0.715	0.414	1.04488e-12	Dnajc5	BC	Vehicle	D3_vs_D0	Up
2.11732e-24	0.259276	0.547	0.21	4.23697e-20	Nup62	BC	Vehicle	D3_vs_D0	Up
1.81176e-27	0.259228	0.414	0.114	3.62552e-23	Dusp5	BC	Vehicle	D3_vs_D0	Up
1.21866e-13	0.259201	0.838	0.638	2.43866e-09	Nfkb1	BC	Vehicle	D3_vs_D0	Up
1.43426e-13	0.258559	0.883	0.66	2.8701e-09	Npepps	BC	Vehicle	D3_vs_D0	Up
1.29092e-10	0.256116	0.945	0.826	2.58325e-06	Actn4	BC	Vehicle	D3_vs_D0	Up
4.28506e-12	0.254481	0.764	0.514	8.57483e-08	Hspa4	BC	Vehicle	D3_vs_D0	Up
1.5124e-15	0.254264	0.113	0.01	3.02646e-11	Krt6a	BC	Vehicle	D3_vs_D0	Up
1.21626e-17	0.253187	0.586	0.276	2.43386e-13	Riok1	BC	Vehicle	D3_vs_D0	Up
3.37372e-12	0.252853	0.615	0.356	6.75116e-08	Rcan1	BC	Vehicle	D3_vs_D0	Up
5.65469e-15	0.25258	0.667	0.372	1.13156e-10	Wasl	BC	Vehicle	D3_vs_D0	Up
1.06564e-14	0.251753	0.77	0.494	2.13244e-10	Nop58	BC	Vehicle	D3_vs_D0	Up
2.12209e-15	0.251663	0.544	0.274	4.24651e-11	Pdzk1ip1	BC	Vehicle	D3_vs_D0	Up
3.92113e-16	0.251343	0.615	0.325	7.84657e-12	Nolc1	BC	Vehicle	D3_vs_D0	Up
8.01366e-18	0.250755	0.754	0.421	1.60361e-13	Emc6	BC	Vehicle	D3_vs_D0	Up
1.38053e-25	0.250456	0.576	0.224	2.76259e-21	Rhog	BC	Vehicle	D3_vs_D0	Up
2.92196e-08	-0.250788	0.589	0.63	0.000584714	Supt4a	BC	Vehicle	D3_vs_D0	Down
9.18765e-07	-0.251998	0.437	0.494	0.0183854	Naa38	BC	Vehicle	D3_vs_D0	Down
1.69422e-06	-0.252842	0.498	0.544	0.033903	Krtcap2	BC	Vehicle	D3_vs_D0	Down
3.45105e-08	-0.253006	0.155	0.301	0.00069059	Exph5	BC	Vehicle	D3_vs_D0	Down
7.44499e-07	-0.253289	0.343	0.442	0.0148982	Ndufb7	BC	Vehicle	D3_vs_D0	Down
2.52095e-19	-0.254435	0.99	0.995	5.04467e-15	Col17a1	BC	Vehicle	D3_vs_D0	Down
8.4636e-07	-0.255034	0.547	0.589	0.0169365	Herpud1	BC	Vehicle	D3_vs_D0	Down
1.43185e-08	-0.255039	0.812	0.775	0.000286528	Minos1	BC	Vehicle	D3_vs_D0	Down
2.53197e-15	-0.255543	0.984	0.945	5.06673e-11	Sem1	BC	Vehicle	D3_vs_D0	Down
1.30949e-31	-0.256017	0.984	0.989	2.62041e-27	Rps17	BC	Vehicle	D3_vs_D0	Down
7.12906e-08	-0.257201	0.625	0.638	0.0014266	Gm10076	BC	Vehicle	D3_vs_D0	Down
4.87425e-19	-0.257344	0.99	0.988	9.75386e-15	S100a11	BC	Vehicle	D3_vs_D0	Down
1.11957e-08	-0.257376	0.893	0.851	0.000224038	Pkp1	BC	Vehicle	D3_vs_D0	Down
1.98287e-07	-0.258199	0.521	0.565	0.00396791	Mrps21	BC	Vehicle	D3_vs_D0	Down
2.71429e-11	-0.258593	0.903	0.869	5.43156e-07	Ndufa7	BC	Vehicle	D3_vs_D0	Down
2.18739e-27	-0.25863	0.987	0.988	4.37719e-23	Rpl31	BC	Vehicle	D3_vs_D0	Down
1.48773e-10	-0.259433	0.773	0.765	2.97709e-06	Tmem258	BC	Vehicle	D3_vs_D0	Down
1.37135e-07	-0.260399	0.67	0.674	0.00274421	Bola2	BC	Vehicle	D3_vs_D0	Down
9.24298e-09	-0.261167	0.748	0.754	0.000184961	Aimp1	BC	Vehicle	D3_vs_D0	Down
8.20754e-09	-0.261621	0.644	0.682	0.000164241	Cavin1	BC	Vehicle	D3_vs_D0	Down
1.98711e-08	-0.262468	0.806	0.754	0.000397641	Ndufb4	BC	Vehicle	D3_vs_D0	Down
1.78663e-11	-0.262564	0.828	0.846	3.57522e-07	1810058I24Rik	BC	Vehicle	D3_vs_D0	Down
1.24271e-10	-0.262646	0.809	0.789	2.48679e-06	Edf1	BC	Vehicle	D3_vs_D0	Down
4.95765e-11	-0.263574	0.919	0.899	9.92075e-07	Elob	BC	Vehicle	D3_vs_D0	Down
2.63607e-07	-0.263892	0.343	0.444	0.00527504	Timm10b	BC	Vehicle	D3_vs_D0	Down
4.13024e-07	-0.264535	0.44	0.521	0.00826502	Cfap57	BC	Vehicle	D3_vs_D0	Down
7.95618e-12	-0.266034	0.175	0.36	1.59211e-07	Chdh	BC	Vehicle	D3_vs_D0	Down
2.8611e-08	-0.267291	0.689	0.679	0.000572534	Mrpl33	BC	Vehicle	D3_vs_D0	Down
1.63462e-06	-0.267609	0.498	0.548	0.0327103	Ltbp4	BC	Vehicle	D3_vs_D0	Down
9.45528e-07	-0.268756	0.906	0.869	0.018921	Ccnd2	BC	Vehicle	D3_vs_D0	Down
6.0224e-10	-0.269181	0.693	0.72	1.20514e-05	Ndufa11	BC	Vehicle	D3_vs_D0	Down
6.3433e-09	-0.269531	0.845	0.819	0.000126936	Psma7	BC	Vehicle	D3_vs_D0	Down
9.40179e-09	-0.270132	0.434	0.534	0.000188139	Tmem256	BC	Vehicle	D3_vs_D0	Down
1.93421e-07	-0.27018	0.278	0.399	0.00387056	Zmynd8	BC	Vehicle	D3_vs_D0	Down
1.60463e-06	-0.271582	0.23	0.34	0.0321102	Bcl11a	BC	Vehicle	D3_vs_D0	Down
4.07997e-10	-0.273857	0.761	0.769	8.16443e-06	Ralbp1	BC	Vehicle	D3_vs_D0	Down
8.70136e-08	-0.276185	0.544	0.581	0.00174123	Ndufa5	BC	Vehicle	D3_vs_D0	Down
2.36895e-13	-0.276758	0.981	0.969	4.74051e-09	Dsp	BC	Vehicle	D3_vs_D0	Down
1.45419e-06	-0.27679	0.754	0.692	0.0290998	Pnisr	BC	Vehicle	D3_vs_D0	Down
3.39224e-08	-0.276858	0.317	0.435	0.000678821	Rnpepl1	BC	Vehicle	D3_vs_D0	Down
1.42685e-14	-0.278561	0.871	0.864	2.85526e-10	Atp5g1	BC	Vehicle	D3_vs_D0	Down
7.57262e-10	-0.279932	0.796	0.762	1.51536e-05	Smdt1	BC	Vehicle	D3_vs_D0	Down
8.89553e-07	-0.280648	0.317	0.416	0.0178009	Pdzd2	BC	Vehicle	D3_vs_D0	Down
1.6016e-08	-0.280654	0.864	0.875	0.000320497	Ly6a	BC	Vehicle	D3_vs_D0	Down
2.47391e-11	-0.281124	0.816	0.768	4.95054e-07	Sec61b	BC	Vehicle	D3_vs_D0	Down
1.09026e-07	-0.281144	0.867	0.826	0.00218171	Emp2	BC	Vehicle	D3_vs_D0	Down
5.42774e-07	-0.281676	0.605	0.669	0.0108614	Pycard	BC	Vehicle	D3_vs_D0	Down
3.91996e-09	-0.281859	0.472	0.558	7.84423e-05	Cenpb	BC	Vehicle	D3_vs_D0	Down
2.54172e-10	-0.282628	0.631	0.676	5.08624e-06	Lamtor4	BC	Vehicle	D3_vs_D0	Down
1.15381e-10	-0.28291	0.265	0.43	2.30889e-06	Uqcc3	BC	Vehicle	D3_vs_D0	Down
6.02718e-08	-0.283042	0.495	0.564	0.0012061	Cnpy2	BC	Vehicle	D3_vs_D0	Down
1.85331e-08	-0.283302	0.414	0.501	0.000370865	Elof1	BC	Vehicle	D3_vs_D0	Down
1.90774e-10	-0.284164	0.773	0.764	3.81759e-06	Ndufb8	BC	Vehicle	D3_vs_D0	Down
1.98575e-11	-0.284753	0.903	0.858	3.97369e-07	Hras	BC	Vehicle	D3_vs_D0	Down
2.44726e-07	-0.285278	0.375	0.466	0.00489721	Mrpl51	BC	Vehicle	D3_vs_D0	Down
3.07955e-09	-0.28664	0.887	0.879	6.16249e-05	Dapl1	BC	Vehicle	D3_vs_D0	Down
1.17081e-17	-0.287333	0.948	0.924	2.3429e-13	Ubl5	BC	Vehicle	D3_vs_D0	Down
1.7254e-07	-0.287988	0.589	0.636	0.00345269	Phgdh	BC	Vehicle	D3_vs_D0	Down
2.83636e-08	-0.288649	0.408	0.501	0.000567584	Smo	BC	Vehicle	D3_vs_D0	Down
1.06853e-08	-0.289575	0.265	0.404	0.000213823	Cir1	BC	Vehicle	D3_vs_D0	Down
5.55844e-11	-0.29298	0.702	0.755	1.1123e-06	Cavin3	BC	Vehicle	D3_vs_D0	Down
3.34707e-26	-0.293058	0.99	0.995	6.69782e-22	Fth1	BC	Vehicle	D3_vs_D0	Down
2.10269e-07	-0.293086	0.573	0.575	0.00420769	Plin3	BC	Vehicle	D3_vs_D0	Down
3.73775e-07	-0.29351	0.424	0.49	0.0074796	Brd3	BC	Vehicle	D3_vs_D0	Down
1.11774e-08	-0.293838	0.883	0.886	0.00022367	Slc6a6	BC	Vehicle	D3_vs_D0	Down
1.41679e-10	-0.296159	0.414	0.54	2.83513e-06	AC149090.1	BC	Vehicle	D3_vs_D0	Down
7.68339e-08	-0.296556	0.576	0.619	0.00153752	Ddx17	BC	Vehicle	D3_vs_D0	Down
1.5004e-07	-0.297369	0.44	0.512	0.00300245	Pdcd4	BC	Vehicle	D3_vs_D0	Down
1.66034e-06	-0.297629	0.46	0.495	0.033225	Nsd1	BC	Vehicle	D3_vs_D0	Down
2.8515e-07	-0.297788	0.337	0.448	0.00570613	Lgr6	BC	Vehicle	D3_vs_D0	Down
4.17925e-11	-0.298658	0.249	0.412	8.36311e-07	Bcl9l	BC	Vehicle	D3_vs_D0	Down
1.34137e-08	-0.298718	0.544	0.575	0.000268422	1810022K09Rik	BC	Vehicle	D3_vs_D0	Down
2.40045e-08	-0.300115	0.272	0.395	0.000480354	Slc2a12	BC	Vehicle	D3_vs_D0	Down
1.14403e-10	-0.300609	0.812	0.804	2.28932e-06	Uqcr10	BC	Vehicle	D3_vs_D0	Down
1.0603e-07	-0.303241	0.307	0.419	0.00212178	Cd59a	BC	Vehicle	D3_vs_D0	Down
2.01852e-08	-0.303667	0.547	0.581	0.000403926	Sh3d19	BC	Vehicle	D3_vs_D0	Down
2.95325e-08	-0.304095	0.466	0.529	0.000590975	Rif1	BC	Vehicle	D3_vs_D0	Down
4.26487e-08	-0.304435	0.819	0.805	0.000853443	Dbi	BC	Vehicle	D3_vs_D0	Down
2.24101e-10	-0.304951	0.699	0.709	4.48448e-06	Ndufs6	BC	Vehicle	D3_vs_D0	Down
1.81543e-13	-0.306054	0.777	0.788	3.63285e-09	Park7	BC	Vehicle	D3_vs_D0	Down
2.96901e-19	-0.306287	0.964	0.976	5.94128e-15	Mif	BC	Vehicle	D3_vs_D0	Down
4.5864e-11	-0.308432	0.44	0.579	9.17785e-07	Nfic	BC	Vehicle	D3_vs_D0	Down
5.81957e-10	-0.308507	0.718	0.722	1.16455e-05	Swi5	BC	Vehicle	D3_vs_D0	Down
8.65786e-33	-0.311601	1	0.996	1.73253e-28	Lgals7	BC	Vehicle	D3_vs_D0	Down
5.80163e-09	-0.312627	0.372	0.486	0.000116096	Rbm5	BC	Vehicle	D3_vs_D0	Down
1.26923e-09	-0.313296	0.21	0.364	2.53987e-05	Btbd3	BC	Vehicle	D3_vs_D0	Down
3.20416e-11	-0.314827	0.838	0.83	6.41184e-07	Itgb4	BC	Vehicle	D3_vs_D0	Down
3.94286e-24	-0.315333	0.971	0.974	7.89005e-20	Ppp1r14b	BC	Vehicle	D3_vs_D0	Down
2.50367e-11	-0.315429	0.751	0.74	5.0101e-07	Rnase4	BC	Vehicle	D3_vs_D0	Down
1.94302e-10	-0.318115	0.492	0.591	3.88817e-06	Fgfr3	BC	Vehicle	D3_vs_D0	Down
1.64718e-17	-0.318399	0.903	0.871	3.29617e-13	Cox7b	BC	Vehicle	D3_vs_D0	Down
6.04183e-16	-0.31893	0.88	0.874	1.20903e-11	Atp5j	BC	Vehicle	D3_vs_D0	Down
1.09711e-08	-0.319194	0.44	0.528	0.000219542	Ecm1	BC	Vehicle	D3_vs_D0	Down
5.94834e-09	-0.320623	0.408	0.521	0.000119032	Ccdc3	BC	Vehicle	D3_vs_D0	Down
1.13678e-07	-0.322049	0.443	0.539	0.00227481	Crlf1	BC	Vehicle	D3_vs_D0	Down
6.25311e-10	-0.323894	0.434	0.536	1.25131e-05	Tnxb	BC	Vehicle	D3_vs_D0	Down
2.66562e-18	-0.328407	0.081	0.324	5.33418e-14	Fkbp5	BC	Vehicle	D3_vs_D0	Down
6.05939e-17	-0.330347	0.845	0.852	1.21254e-12	Atp5o.1	BC	Vehicle	D3_vs_D0	Down
1.12719e-09	-0.332939	0.673	0.672	2.25563e-05	Golim4	BC	Vehicle	D3_vs_D0	Down
3.83832e-11	-0.33297	0.699	0.705	7.68086e-07	Nucks1	BC	Vehicle	D3_vs_D0	Down
4.24504e-10	-0.336559	0.43	0.536	8.49474e-06	Agrn	BC	Vehicle	D3_vs_D0	Down
2.88091e-16	-0.337232	0.825	0.812	5.76499e-12	Nedd8	BC	Vehicle	D3_vs_D0	Down
3.47463e-18	-0.337648	0.838	0.831	6.95308e-14	Ndufa13	BC	Vehicle	D3_vs_D0	Down
3.03887e-29	-0.338554	0.997	0.999	6.08109e-25	mt-Nd2	BC	Vehicle	D3_vs_D0	Down
4.81734e-12	-0.338851	0.33	0.495	9.63999e-08	Ackr4	BC	Vehicle	D3_vs_D0	Down
7.97436e-09	-0.339521	0.421	0.538	0.000159575	Trp53inp1	BC	Vehicle	D3_vs_D0	Down
4.62383e-11	-0.339527	0.298	0.459	9.25275e-07	Il20rb	BC	Vehicle	D3_vs_D0	Down
2.68341e-11	-0.339815	0.663	0.699	5.36977e-07	Bcam	BC	Vehicle	D3_vs_D0	Down
2.42124e-32	-0.340765	0.984	0.991	4.84515e-28	Fxyd3	BC	Vehicle	D3_vs_D0	Down
5.307e-23	-0.343345	0.935	0.94	1.06198e-18	Atp5j2	BC	Vehicle	D3_vs_D0	Down
1.47387e-26	-0.346991	0.958	0.971	2.94936e-22	Cox6c	BC	Vehicle	D3_vs_D0	Down
3.95613e-27	-0.34808	0.961	0.959	7.91662e-23	Atp5e	BC	Vehicle	D3_vs_D0	Down
1.20558e-14	-0.348597	0.893	0.88	2.41248e-10	Nfib	BC	Vehicle	D3_vs_D0	Down
4.38997e-14	-0.350813	0.676	0.728	8.78477e-10	Ndufc1	BC	Vehicle	D3_vs_D0	Down
1.32972e-16	-0.352911	0.149	0.399	2.6609e-12	Gas1	BC	Vehicle	D3_vs_D0	Down
3.34958e-57	-0.35329	1	0.999	6.70285e-53	Rps28	BC	Vehicle	D3_vs_D0	Down
3.49773e-10	-0.354926	0.424	0.528	6.9993e-06	Abcc5	BC	Vehicle	D3_vs_D0	Down
3.06353e-17	-0.3572	0.79	0.806	6.13044e-13	Ndufa1	BC	Vehicle	D3_vs_D0	Down
2.08069e-28	-0.358395	0.977	0.98	4.16366e-24	Anxa8	BC	Vehicle	D3_vs_D0	Down
2.38219e-75	-0.359494	1	0.998	4.76699e-71	Rps29	BC	Vehicle	D3_vs_D0	Down
3.00509e-28	-0.361065	0.981	0.965	6.01349e-24	Atpif1	BC	Vehicle	D3_vs_D0	Down
1.01288e-14	-0.362657	0.57	0.674	2.02688e-10	Anapc13	BC	Vehicle	D3_vs_D0	Down
7.69933e-16	-0.36324	0.249	0.456	1.54071e-11	Plxnb1	BC	Vehicle	D3_vs_D0	Down
5.63734e-14	-0.366057	0.731	0.789	1.12809e-09	Ifngr1	BC	Vehicle	D3_vs_D0	Down
1.79906e-13	-0.36645	0.722	0.761	3.60009e-09	Ppl	BC	Vehicle	D3_vs_D0	Down
1.32198e-17	-0.366461	0.793	0.825	2.64541e-13	Uqcc2	BC	Vehicle	D3_vs_D0	Down
2.08511e-11	-0.374675	0.285	0.456	4.17252e-07	Thy1	BC	Vehicle	D3_vs_D0	Down
5.92478e-16	-0.374803	0.528	0.626	1.18561e-11	Ndufa3	BC	Vehicle	D3_vs_D0	Down
1.25119e-19	-0.37705	0.951	0.954	2.50377e-15	Fam25c	BC	Vehicle	D3_vs_D0	Down
1.23428e-19	-0.378009	0.922	0.92	2.46991e-15	Tspo	BC	Vehicle	D3_vs_D0	Down
3.01172e-28	-0.381843	0.929	0.944	6.02676e-24	Tomm7	BC	Vehicle	D3_vs_D0	Down
1.64285e-12	-0.382581	0.35	0.522	3.28751e-08	Hoxa7	BC	Vehicle	D3_vs_D0	Down
5.61406e-22	-0.38276	0.803	0.864	1.12343e-17	Capns2	BC	Vehicle	D3_vs_D0	Down
7.89026e-14	-0.384382	0.553	0.636	1.57892e-09	Chmp3	BC	Vehicle	D3_vs_D0	Down
2.09013e-12	-0.385573	0.699	0.714	4.18257e-08	Ptpn14	BC	Vehicle	D3_vs_D0	Down
6.33327e-19	-0.38649	0.799	0.849	1.26735e-14	Dgcr6	BC	Vehicle	D3_vs_D0	Down
6.03025e-14	-0.396376	0.508	0.62	1.20671e-09	Zbtb16	BC	Vehicle	D3_vs_D0	Down
1.83779e-17	-0.400357	0.291	0.52	3.67759e-13	Dlk2	BC	Vehicle	D3_vs_D0	Down
9.21755e-22	-0.404304	0.958	0.942	1.84452e-17	mt-Nd5	BC	Vehicle	D3_vs_D0	Down
1.68599e-18	-0.406207	0.845	0.858	3.37383e-14	Ahnak2	BC	Vehicle	D3_vs_D0	Down
2.68687e-15	-0.409416	0.689	0.752	5.37671e-11	Kif21a	BC	Vehicle	D3_vs_D0	Down
3.19164e-15	-0.409417	0.524	0.641	6.38678e-11	Mxd4	BC	Vehicle	D3_vs_D0	Down
1.19747e-16	-0.412747	0.78	0.801	2.39626e-12	Net1	BC	Vehicle	D3_vs_D0	Down
1.84939e-14	-0.424396	0.579	0.652	3.70081e-10	Wnt10a	BC	Vehicle	D3_vs_D0	Down
4.19116e-24	-0.424411	0.634	0.826	8.38694e-20	Pou3f1	BC	Vehicle	D3_vs_D0	Down
1.44229e-16	-0.424706	0.521	0.65	2.88617e-12	Col7a1	BC	Vehicle	D3_vs_D0	Down
8.33746e-24	-0.448874	0.971	0.984	1.66841e-19	Dst	BC	Vehicle	D3_vs_D0	Down
1.27749e-31	-0.453947	0.906	0.93	2.55638e-27	Uqcr11	BC	Vehicle	D3_vs_D0	Down
1.99224e-52	-0.45765	0.994	1	3.98666e-48	Krt5	BC	Vehicle	D3_vs_D0	Down
2.39785e-19	-0.462816	0.291	0.552	4.79833e-15	Arrdc3	BC	Vehicle	D3_vs_D0	Down
2.50547e-17	-0.465707	0.265	0.476	5.0137e-13	Pik3r1	BC	Vehicle	D3_vs_D0	Down
1.74811e-34	-0.468341	0.987	0.982	3.49814e-30	mt-Nd3	BC	Vehicle	D3_vs_D0	Down
2.52505e-18	-0.470712	0.398	0.579	5.05287e-14	Zfp652	BC	Vehicle	D3_vs_D0	Down
1.77818e-21	-0.471462	0.725	0.824	3.55832e-17	Wnt4	BC	Vehicle	D3_vs_D0	Down
8.48282e-17	-0.485338	0.576	0.69	1.6975e-12	Glul	BC	Vehicle	D3_vs_D0	Down
1.90471e-24	-0.486054	0.809	0.868	3.81151e-20	Plec	BC	Vehicle	D3_vs_D0	Down
1.66359e-23	-0.48894	0.515	0.688	3.32901e-19	Jag2	BC	Vehicle	D3_vs_D0	Down
2.66567e-11	-0.493147	0.786	0.812	5.33427e-07	Ndufa4l2	BC	Vehicle	D3_vs_D0	Down
7.76506e-20	-0.496323	0.466	0.638	1.55387e-15	Trim7	BC	Vehicle	D3_vs_D0	Down
3.29905e-16	-0.498204	0.327	0.542	6.60173e-12	4631405K08Rik	BC	Vehicle	D3_vs_D0	Down
6.4704e-57	-0.509859	0.997	0.999	1.29479e-52	Apoe	BC	Vehicle	D3_vs_D0	Down
1.79956e-36	-0.519587	0.948	0.96	3.6011e-32	Hmgb1	BC	Vehicle	D3_vs_D0	Down
9.01446e-27	-0.533145	0.511	0.7	1.80388e-22	mt-Atp8	BC	Vehicle	D3_vs_D0	Down
3.24232e-11	-0.534514	0.369	0.518	6.48822e-07	Crip1	BC	Vehicle	D3_vs_D0	Down
3.74361e-21	-0.544893	0.23	0.498	7.49133e-17	5930430L01Rik	BC	Vehicle	D3_vs_D0	Down
1.98849e-27	-0.554153	0.761	0.825	3.97917e-23	Hopx	BC	Vehicle	D3_vs_D0	Down
1.59092e-22	-0.55927	0.531	0.714	3.18359e-18	Bcl11b	BC	Vehicle	D3_vs_D0	Down
1.49595e-36	-0.562594	0.974	0.996	2.99354e-32	Krt15	BC	Vehicle	D3_vs_D0	Down
3.42579e-29	-0.564113	0.738	0.835	6.85536e-25	mt-Nd4l	BC	Vehicle	D3_vs_D0	Down
3.55961e-19	-0.583408	0.835	0.896	7.12314e-15	Fcgbp	BC	Vehicle	D3_vs_D0	Down
1.55769e-37	-0.586606	0.761	0.851	3.1171e-33	Atp5k	BC	Vehicle	D3_vs_D0	Down
5.38946e-32	-0.608724	0.278	0.61	1.07848e-27	AY036118	BC	Vehicle	D3_vs_D0	Down
4.50994e-24	-0.610174	0.311	0.594	9.02484e-20	Fbxo32	BC	Vehicle	D3_vs_D0	Down
3.27004e-34	-0.624245	0.65	0.912	6.54368e-30	Txnip	BC	Vehicle	D3_vs_D0	Down
3.09452e-39	-0.641811	0.877	0.925	6.19245e-35	Trp63	BC	Vehicle	D3_vs_D0	Down
8.38534e-40	-0.667985	0.977	0.989	1.67799e-35	S100a6	BC	Vehicle	D3_vs_D0	Down
7.75282e-29	-0.67097	0.489	0.732	1.55142e-24	Maf	BC	Vehicle	D3_vs_D0	Down
2.31084e-41	-0.7478	0.466	0.754	4.62423e-37	Lars2	BC	Vehicle	D3_vs_D0	Down
1.0341e-50	-0.89642	0.43	0.778	2.06935e-46	Tsc22d3	BC	Vehicle	D3_vs_D0	Down
7.484e-106	-1.06493	1	1	1.49762e-101	Gm42418	BC	Vehicle	D3_vs_D0	Down
8.88267e-147	1.21468	0.995	0.948	1.77751e-142	Serpinb2	BC	Vehicle	D9_vs_D0	Up
5.61991e-128	1.20898	0.878	0.379	1.1246e-123	Thbs1	BC	Vehicle	D9_vs_D0	Up
4.37598e-190	1.20738	1	0.938	8.75677e-186	Sfn	BC	Vehicle	D9_vs_D0	Up
6.16375e-80	1.19863	0.504	0.088	1.23343e-75	Krt16	BC	Vehicle	D9_vs_D0	Up
9.9267e-150	1.14656	0.945	0.502	1.98643e-145	Ifrd1	BC	Vehicle	D9_vs_D0	Up
2.48837e-144	1.07837	0.936	0.405	4.97948e-140	Ier3	BC	Vehicle	D9_vs_D0	Up
1.29058e-143	1.0304	0.992	0.762	2.58259e-139	Nfkbia	BC	Vehicle	D9_vs_D0	Up
3.99209e-118	1.02651	0.816	0.299	7.98857e-114	Ifi202b	BC	Vehicle	D9_vs_D0	Up
6.32671e-133	1.01869	0.852	0.326	1.26604e-128	Tcim	BC	Vehicle	D9_vs_D0	Up
2.99788e-100	1.01556	0.713	0.225	5.99907e-96	Gm12840	BC	Vehicle	D9_vs_D0	Up
1.88487e-125	0.999714	0.901	0.444	3.77181e-121	Itpkc	BC	Vehicle	D9_vs_D0	Up
6.21655e-132	0.957355	0.788	0.19	1.24399e-127	Fosl1	BC	Vehicle	D9_vs_D0	Up
1.00046e-112	0.945202	0.909	0.47	2.00202e-108	Nr4a1	BC	Vehicle	D9_vs_D0	Up
1.72337e-138	0.925697	0.979	0.8	3.44863e-134	Avpi1	BC	Vehicle	D9_vs_D0	Up
6.06868e-77	0.916749	0.796	0.396	1.2144e-72	Fgfbp1	BC	Vehicle	D9_vs_D0	Up
4.83389e-108	0.885464	0.746	0.21	9.6731e-104	Pxdc1	BC	Vehicle	D9_vs_D0	Up
1.05052e-118	0.864032	0.916	0.445	2.1022e-114	Tnfaip3	BC	Vehicle	D9_vs_D0	Up
3.60039e-103	0.859453	0.682	0.186	7.20474e-99	Pmp22	BC	Vehicle	D9_vs_D0	Up
3.94707e-111	0.835303	0.876	0.452	7.89848e-107	Adrb2	BC	Vehicle	D9_vs_D0	Up
5.42546e-122	0.833136	0.965	0.669	1.08569e-117	Klf6	BC	Vehicle	D9_vs_D0	Up
3.67589e-112	0.803445	0.994	0.918	7.35582e-108	Sdc4	BC	Vehicle	D9_vs_D0	Up
2.0433e-97	0.801482	0.94	0.592	4.08885e-93	Dnajb1	BC	Vehicle	D9_vs_D0	Up
1.75997e-79	0.781198	0.594	0.146	3.52187e-75	Krt17	BC	Vehicle	D9_vs_D0	Up
9.7798e-106	0.763412	0.894	0.489	1.95704e-101	Dusp7	BC	Vehicle	D9_vs_D0	Up
4.14196e-94	0.745234	0.973	0.674	8.28848e-90	Zfp36	BC	Vehicle	D9_vs_D0	Up
6.35779e-66	0.736909	0.782	0.374	1.27226e-61	Gm20186	BC	Vehicle	D9_vs_D0	Up
1.32091e-122	0.734175	0.887	0.372	2.64327e-118	Csrnp1	BC	Vehicle	D9_vs_D0	Up
1.19259e-123	0.732331	0.99	0.902	2.38649e-119	Jund	BC	Vehicle	D9_vs_D0	Up
7.81071e-89	0.731715	0.98	0.724	1.563e-84	Dusp1	BC	Vehicle	D9_vs_D0	Up
4.45904e-93	0.723771	0.912	0.615	8.92298e-89	Irf6	BC	Vehicle	D9_vs_D0	Up
2.75516e-110	0.71611	0.94	0.495	5.51335e-106	Bhlhe40	BC	Vehicle	D9_vs_D0	Up
3.84127e-108	0.710737	0.997	0.994	7.68676e-104	Actg1	BC	Vehicle	D9_vs_D0	Up
1.56194e-115	0.709473	0.998	0.985	3.12559e-111	Mt2	BC	Vehicle	D9_vs_D0	Up
7.0174e-51	0.70927	0.395	0.089	1.40425e-46	Adm	BC	Vehicle	D9_vs_D0	Up
6.70268e-106	0.70768	1	0.996	1.34127e-101	Mt1	BC	Vehicle	D9_vs_D0	Up
6.83457e-96	0.707132	0.985	0.789	1.36767e-91	Junb	BC	Vehicle	D9_vs_D0	Up
4.96186e-119	0.700716	0.863	0.34	9.92917e-115	Ldlr	BC	Vehicle	D9_vs_D0	Up
3.36701e-34	0.682295	0.79	0.535	6.73772e-30	Igfbp3	BC	Vehicle	D9_vs_D0	Up
1.6609e-118	0.679528	0.844	0.311	3.32364e-114	Tgif1	BC	Vehicle	D9_vs_D0	Up
3.36134e-97	0.673697	0.945	0.576	6.72638e-93	Nfkbiz	BC	Vehicle	D9_vs_D0	Up
1.68096e-43	0.665543	0.716	0.384	3.36377e-39	Epgn	BC	Vehicle	D9_vs_D0	Up
1.47798e-74	0.663547	0.767	0.325	2.95758e-70	Plet1	BC	Vehicle	D9_vs_D0	Up
1.68999e-51	0.659399	0.611	0.249	3.38184e-47	Ptgs2	BC	Vehicle	D9_vs_D0	Up
2.46953e-107	0.656066	0.891	0.414	4.94178e-103	Cdkn1a	BC	Vehicle	D9_vs_D0	Up
4.53259e-102	0.65591	0.931	0.521	9.07017e-98	Rnd3	BC	Vehicle	D9_vs_D0	Up
1.03135e-102	0.647464	0.89	0.455	2.06383e-98	Tnfrsf12a	BC	Vehicle	D9_vs_D0	Up
3.36498e-74	0.639397	0.971	0.64	6.73367e-70	Btg2	BC	Vehicle	D9_vs_D0	Up
1.27674e-96	0.63781	0.952	0.63	2.55488e-92	4930523C07Rik	BC	Vehicle	D9_vs_D0	Up
6.79505e-70	0.637456	0.881	0.566	1.35976e-65	Tpm1	BC	Vehicle	D9_vs_D0	Up
1.27996e-84	0.635888	0.917	0.629	2.56132e-80	Cldn1	BC	Vehicle	D9_vs_D0	Up
3.26138e-96	0.63368	0.946	0.548	6.52635e-92	Tiparp	BC	Vehicle	D9_vs_D0	Up
3.59944e-97	0.624838	0.952	0.526	7.20284e-93	Gadd45b	BC	Vehicle	D9_vs_D0	Up
1.55189e-95	0.621758	0.728	0.228	3.10548e-91	Plk2	BC	Vehicle	D9_vs_D0	Up
2.50322e-97	0.619971	0.778	0.256	5.00919e-93	Pde4b	BC	Vehicle	D9_vs_D0	Up
4.52885e-58	0.610344	0.589	0.209	9.06269e-54	Klf2	BC	Vehicle	D9_vs_D0	Up
1.67164e-95	0.606808	0.814	0.339	3.34511e-91	Dennd2c	BC	Vehicle	D9_vs_D0	Up
2.7461e-85	0.606387	0.98	0.876	5.49521e-81	Calm2	BC	Vehicle	D9_vs_D0	Up
1.46167e-91	0.604429	0.856	0.408	2.92494e-87	Pim1	BC	Vehicle	D9_vs_D0	Up
2.32186e-87	0.595689	0.884	0.481	4.64628e-83	Zfand5	BC	Vehicle	D9_vs_D0	Up
3.067e-89	0.595685	0.982	0.819	6.13737e-85	Emp1	BC	Vehicle	D9_vs_D0	Up
1.26405e-101	0.588303	0.789	0.262	2.52949e-97	Tuba1c	BC	Vehicle	D9_vs_D0	Up
1.209e-87	0.586233	0.855	0.419	2.41934e-83	Map2k3	BC	Vehicle	D9_vs_D0	Up
7.872e-82	0.583436	0.766	0.319	1.57527e-77	Uap1	BC	Vehicle	D9_vs_D0	Up
1.081e-94	0.582427	0.924	0.52	2.16319e-90	Sbno2	BC	Vehicle	D9_vs_D0	Up
2.92317e-84	0.581747	0.841	0.389	5.84956e-80	Trib1	BC	Vehicle	D9_vs_D0	Up
6.85191e-59	0.573559	0.779	0.406	1.37114e-54	Odc1	BC	Vehicle	D9_vs_D0	Up
6.28249e-76	0.570994	0.609	0.17	1.25719e-71	Hbegf	BC	Vehicle	D9_vs_D0	Up
6.39658e-59	0.568352	0.492	0.129	1.28002e-54	Phlda1	BC	Vehicle	D9_vs_D0	Up
5.54077e-66	0.557873	0.733	0.324	1.10876e-61	Lypd3	BC	Vehicle	D9_vs_D0	Up
1.27321e-68	0.555866	0.968	0.636	2.54782e-64	Fosb	BC	Vehicle	D9_vs_D0	Up
2.11822e-87	0.553177	0.94	0.7	4.23877e-83	Hif1a	BC	Vehicle	D9_vs_D0	Up
1.2834e-78	0.550881	0.99	0.901	2.56822e-74	Tacstd2	BC	Vehicle	D9_vs_D0	Up
2.07097e-84	0.548631	0.776	0.316	4.14422e-80	Clic4	BC	Vehicle	D9_vs_D0	Up
1.54418e-56	0.544522	0.882	0.546	3.09006e-52	Errfi1	BC	Vehicle	D9_vs_D0	Up
1.46343e-72	0.542772	0.882	0.486	2.92846e-68	Cebpb	BC	Vehicle	D9_vs_D0	Up
5.37517e-50	0.542633	0.908	0.556	1.07562e-45	Egr1	BC	Vehicle	D9_vs_D0	Up
9.87043e-80	0.539168	1	0.998	1.97517e-75	Actb	BC	Vehicle	D9_vs_D0	Up
2.17977e-86	0.528185	0.79	0.349	4.36194e-82	Sowahc	BC	Vehicle	D9_vs_D0	Up
4.38091e-74	0.525204	0.821	0.398	8.76663e-70	Kdm6b	BC	Vehicle	D9_vs_D0	Up
3.17862e-94	0.524969	0.86	0.399	6.36073e-90	Arf6	BC	Vehicle	D9_vs_D0	Up
6.20024e-64	0.524783	0.875	0.542	1.24073e-59	Nrip1	BC	Vehicle	D9_vs_D0	Up
9.35414e-82	0.523939	0.836	0.391	1.87186e-77	Tsc22d2	BC	Vehicle	D9_vs_D0	Up
2.89942e-85	0.520233	0.751	0.286	5.80203e-81	Zc3h12a	BC	Vehicle	D9_vs_D0	Up
1.26222e-50	0.518711	0.94	0.69	2.52582e-46	Sat1	BC	Vehicle	D9_vs_D0	Up
3.28744e-63	0.516098	0.967	0.646	6.57851e-59	Atf3	BC	Vehicle	D9_vs_D0	Up
1.11225e-82	0.514465	0.697	0.22	2.22573e-78	Irs2	BC	Vehicle	D9_vs_D0	Up
4.10207e-85	0.50181	0.821	0.342	8.20864e-81	Myc	BC	Vehicle	D9_vs_D0	Up
9.52587e-89	0.501623	0.862	0.416	1.90622e-84	Eif1a	BC	Vehicle	D9_vs_D0	Up
6.85652e-61	0.497702	0.797	0.42	1.37206e-56	Zfp703	BC	Vehicle	D9_vs_D0	Up
3.01141e-74	0.487743	0.957	0.76	6.02613e-70	Hspa5	BC	Vehicle	D9_vs_D0	Up
9.72633e-57	0.485849	0.744	0.371	1.94634e-52	Marcks	BC	Vehicle	D9_vs_D0	Up
2.73939e-68	0.485619	0.812	0.409	5.4818e-64	Cxcl16	BC	Vehicle	D9_vs_D0	Up
2.09921e-94	0.484233	0.763	0.251	4.20073e-90	Slc25a25	BC	Vehicle	D9_vs_D0	Up
5.01523e-80	0.480172	0.741	0.276	1.0036e-75	Epha2	BC	Vehicle	D9_vs_D0	Up
4.4446e-64	0.479447	0.752	0.36	8.8941e-60	Sgms1	BC	Vehicle	D9_vs_D0	Up
5.36645e-52	0.478233	0.534	0.182	1.07388e-47	Cited2	BC	Vehicle	D9_vs_D0	Up
3.39531e-88	0.474372	0.666	0.18	6.79436e-84	Trim16	BC	Vehicle	D9_vs_D0	Up
1.72306e-84	0.469495	0.936	0.58	3.44802e-80	Atf4	BC	Vehicle	D9_vs_D0	Up
2.50294e-71	0.462051	0.537	0.131	5.00863e-67	Msmo1	BC	Vehicle	D9_vs_D0	Up
9.70551e-64	0.461196	0.672	0.254	1.94217e-59	Gem	BC	Vehicle	D9_vs_D0	Up
4.62808e-46	0.460537	0.569	0.228	9.26125e-42	Bmp2	BC	Vehicle	D9_vs_D0	Up
3.02391e-72	0.458477	0.842	0.425	6.05115e-68	Ptp4a1	BC	Vehicle	D9_vs_D0	Up
8.87375e-62	0.456704	0.962	0.822	1.77573e-57	Serpinb5	BC	Vehicle	D9_vs_D0	Up
6.42668e-64	0.45653	0.873	0.491	1.28604e-59	Azin1	BC	Vehicle	D9_vs_D0	Up
3.91824e-142	0.455946	0.673	0.065	7.84078e-138	Lor	BC	Vehicle	D9_vs_D0	Up
5.83668e-65	0.454246	0.783	0.398	1.16798e-60	Cdcp1	BC	Vehicle	D9_vs_D0	Up
1.21747e-69	0.449575	0.953	0.75	2.43629e-65	Pnrc1	BC	Vehicle	D9_vs_D0	Up
3.19219e-57	0.44655	0.908	0.62	6.3879e-53	Csrp1	BC	Vehicle	D9_vs_D0	Up
1.22831e-64	0.445569	0.902	0.598	2.45797e-60	Tpm4	BC	Vehicle	D9_vs_D0	Up
2.68929e-83	0.444616	0.79	0.31	5.38155e-79	Sde2	BC	Vehicle	D9_vs_D0	Up
1.106e-73	0.443832	0.944	0.642	2.21322e-69	Selenok	BC	Vehicle	D9_vs_D0	Up
9.0223e-68	0.442101	0.881	0.518	1.80545e-63	Tmed5	BC	Vehicle	D9_vs_D0	Up
2.44296e-47	0.441395	0.932	0.696	4.8886e-43	Dnaja1	BC	Vehicle	D9_vs_D0	Up
7.67003e-66	0.435958	0.907	0.608	1.53485e-61	Prnp	BC	Vehicle	D9_vs_D0	Up
1.17387e-74	0.434695	0.772	0.308	2.34903e-70	Midn	BC	Vehicle	D9_vs_D0	Up
1.53926e-56	0.433049	0.972	0.836	3.08021e-52	Ubc	BC	Vehicle	D9_vs_D0	Up
2.9154e-64	0.431612	0.634	0.222	5.834e-60	Pmepa1	BC	Vehicle	D9_vs_D0	Up
1.13409e-82	0.428039	0.986	0.909	2.26942e-78	Cfl1	BC	Vehicle	D9_vs_D0	Up
1.52775e-68	0.427704	0.836	0.415	3.05718e-64	Pim3	BC	Vehicle	D9_vs_D0	Up
1.09016e-69	0.42383	1	0.994	2.18153e-65	H3f3b	BC	Vehicle	D9_vs_D0	Up
1.01519e-68	0.421734	0.717	0.295	2.0315e-64	Arl5b	BC	Vehicle	D9_vs_D0	Up
9.04183e-72	0.418702	0.795	0.352	1.80936e-67	Nfe2l2	BC	Vehicle	D9_vs_D0	Up
2.24274e-58	0.417395	0.471	0.114	4.48794e-54	Dusp5	BC	Vehicle	D9_vs_D0	Up
1.93896e-49	0.416839	0.553	0.201	3.88005e-45	Gadd45a	BC	Vehicle	D9_vs_D0	Up
7.99333e-65	0.416346	0.952	0.698	1.59954e-60	Ptp4a2	BC	Vehicle	D9_vs_D0	Up
2.19088e-50	0.411383	0.608	0.242	4.38417e-46	Cebpd	BC	Vehicle	D9_vs_D0	Up
1.10398e-40	0.41005	0.909	0.578	2.20918e-36	Ier2	BC	Vehicle	D9_vs_D0	Up
1.34995e-58	0.409357	0.958	0.759	2.70139e-54	Sfr1	BC	Vehicle	D9_vs_D0	Up
4.96172e-53	0.40862	0.643	0.261	9.9289e-49	Eppk1	BC	Vehicle	D9_vs_D0	Up
2.522e-61	0.406605	0.689	0.276	5.04677e-57	Tjp2	BC	Vehicle	D9_vs_D0	Up
6.53762e-41	0.4057	0.883	0.599	1.30824e-36	Tubb4b	BC	Vehicle	D9_vs_D0	Up
9.80135e-33	0.405339	0.237	0.038	1.96135e-28	Arc	BC	Vehicle	D9_vs_D0	Up
2.96977e-66	0.404554	0.921	0.615	5.9428e-62	Stat3	BC	Vehicle	D9_vs_D0	Up
2.06106e-59	0.402478	0.791	0.408	4.12438e-55	Rel	BC	Vehicle	D9_vs_D0	Up
3.64529e-65	0.402224	0.703	0.285	7.2946e-61	Srf	BC	Vehicle	D9_vs_D0	Up
2.42998e-64	0.396995	0.693	0.264	4.86263e-60	Ptger4	BC	Vehicle	D9_vs_D0	Up
2.5337e-51	0.392551	0.93	0.739	5.07018e-47	Mast4	BC	Vehicle	D9_vs_D0	Up
2.88191e-45	0.389842	0.979	0.748	5.76698e-41	Jun	BC	Vehicle	D9_vs_D0	Up
6.35712e-58	0.387535	0.976	0.852	1.27212e-53	Urah	BC	Vehicle	D9_vs_D0	Up
2.60581e-64	0.385794	0.728	0.305	5.21448e-60	Ckap4	BC	Vehicle	D9_vs_D0	Up
4.7505e-52	0.385306	0.896	0.594	9.50623e-48	Ddx3x	BC	Vehicle	D9_vs_D0	Up
5.25191e-70	0.385127	0.561	0.144	1.05096e-65	Nod2	BC	Vehicle	D9_vs_D0	Up
1.61709e-60	0.384359	0.861	0.522	3.23596e-56	Rap1b	BC	Vehicle	D9_vs_D0	Up
6.9328e-53	0.384292	0.89	0.585	1.38732e-48	Litaf	BC	Vehicle	D9_vs_D0	Up
1.28649e-27	0.384082	0.913	0.706	2.57439e-23	Cxcl14	BC	Vehicle	D9_vs_D0	Up
2.81847e-74	0.383155	0.605	0.168	5.64004e-70	Nfil3	BC	Vehicle	D9_vs_D0	Up
2.16491e-61	0.380395	0.898	0.525	4.3322e-57	Ndel1	BC	Vehicle	D9_vs_D0	Up
2.41371e-56	0.378278	0.869	0.498	4.83008e-52	Rassf1	BC	Vehicle	D9_vs_D0	Up
2.2257e-60	0.377188	0.754	0.346	4.45385e-56	Herc4	BC	Vehicle	D9_vs_D0	Up
5.51074e-27	0.374878	0.983	0.782	1.10275e-22	Fos	BC	Vehicle	D9_vs_D0	Up
2.89657e-60	0.374649	0.917	0.629	5.79633e-56	Rheb	BC	Vehicle	D9_vs_D0	Up
7.0385e-52	0.372306	0.98	0.882	1.40847e-47	Tagln2	BC	Vehicle	D9_vs_D0	Up
8.79986e-31	0.371928	0.883	0.58	1.76094e-26	Socs3	BC	Vehicle	D9_vs_D0	Up
7.49289e-46	0.369152	0.909	0.665	1.4994e-41	Cd44	BC	Vehicle	D9_vs_D0	Up
3.29803e-66	0.368176	0.703	0.262	6.5997e-62	Flvcr1	BC	Vehicle	D9_vs_D0	Up
5.6424e-54	0.365347	0.653	0.276	1.1291e-49	Efhd2	BC	Vehicle	D9_vs_D0	Up
1.69373e-52	0.364923	0.948	0.696	3.38933e-48	Sub1	BC	Vehicle	D9_vs_D0	Up
4.83129e-46	0.363644	0.887	0.6	9.6679e-42	Arid5b	BC	Vehicle	D9_vs_D0	Up
1.02412e-62	0.363259	0.581	0.175	2.04936e-58	Ier5	BC	Vehicle	D9_vs_D0	Up
1.64675e-34	0.362491	0.982	0.93	3.29532e-30	Hspb1	BC	Vehicle	D9_vs_D0	Up
5.88517e-60	0.361778	0.975	0.742	1.17768e-55	Ccnl1	BC	Vehicle	D9_vs_D0	Up
4.53971e-45	0.361209	0.827	0.496	9.08441e-41	Palmd	BC	Vehicle	D9_vs_D0	Up
7.64659e-62	0.359844	0.645	0.23	1.53016e-57	Txnrd1	BC	Vehicle	D9_vs_D0	Up
5.08272e-55	0.359152	0.875	0.526	1.0171e-50	Gnl3	BC	Vehicle	D9_vs_D0	Up
4.22303e-56	0.356978	0.742	0.335	8.45071e-52	Icam1	BC	Vehicle	D9_vs_D0	Up
2.68755e-20	0.354794	0.27	0.1	5.37806e-16	Ch25h	BC	Vehicle	D9_vs_D0	Up
1.86821e-49	0.354181	0.458	0.125	3.73847e-45	Dusp6	BC	Vehicle	D9_vs_D0	Up
1.06045e-44	0.351349	0.639	0.286	2.12207e-40	Adam8	BC	Vehicle	D9_vs_D0	Up
3.3169e-63	0.351316	0.551	0.154	6.63745e-59	Ppp1r18	BC	Vehicle	D9_vs_D0	Up
3.64678e-39	0.350848	0.636	0.304	7.29758e-35	Ndrg1	BC	Vehicle	D9_vs_D0	Up
4.87646e-27	0.350168	0.757	0.498	9.75828e-23	Cd24a	BC	Vehicle	D9_vs_D0	Up
3.71465e-40	0.349259	0.932	0.69	7.43339e-36	Ezr	BC	Vehicle	D9_vs_D0	Up
2.76708e-35	0.349169	0.554	0.251	5.53721e-31	Aqp3	BC	Vehicle	D9_vs_D0	Up
1.55859e-70	0.348314	0.558	0.134	3.1189e-66	Arid5a	BC	Vehicle	D9_vs_D0	Up
1.21822e-58	0.345982	0.751	0.342	2.43777e-54	Zfp593	BC	Vehicle	D9_vs_D0	Up
1.38658e-49	0.344664	0.563	0.205	2.77469e-45	Map7d1	BC	Vehicle	D9_vs_D0	Up
4.33133e-49	0.339936	0.65	0.284	8.66742e-45	Ehd1	BC	Vehicle	D9_vs_D0	Up
1.79081e-22	0.337556	0.766	0.512	3.58358e-18	Tsc22d1	BC	Vehicle	D9_vs_D0	Up
1.64155e-42	0.337501	0.814	0.494	3.2849e-38	Nop58	BC	Vehicle	D9_vs_D0	Up
1.38059e-30	0.336885	0.886	0.648	2.7627e-26	Id3	BC	Vehicle	D9_vs_D0	Up
2.69797e-48	0.336362	0.979	0.865	5.3989e-44	Jup	BC	Vehicle	D9_vs_D0	Up
2.61998e-62	0.335886	0.761	0.32	5.24285e-58	Mafk	BC	Vehicle	D9_vs_D0	Up
2.07586e-55	0.334577	0.925	0.645	4.154e-51	Bcl10	BC	Vehicle	D9_vs_D0	Up
2.54792e-63	0.333825	0.568	0.168	5.09864e-59	Cdkn2d	BC	Vehicle	D9_vs_D0	Up
5.24473e-53	0.332007	0.643	0.252	1.04952e-48	Ralgds	BC	Vehicle	D9_vs_D0	Up
1.1375e-60	0.330844	0.672	0.249	2.27624e-56	Akirin1	BC	Vehicle	D9_vs_D0	Up
3.67217e-46	0.330273	0.977	0.851	7.34838e-42	Klf5	BC	Vehicle	D9_vs_D0	Up
5.39979e-64	0.327057	0.645	0.219	1.08055e-59	Nectin2	BC	Vehicle	D9_vs_D0	Up
5.48279e-57	0.324856	0.62	0.205	1.09716e-52	Ovol1	BC	Vehicle	D9_vs_D0	Up
4.53723e-57	0.324421	0.79	0.365	9.07945e-53	Wsb1	BC	Vehicle	D9_vs_D0	Up
7.59625e-50	0.322444	0.609	0.23	1.52009e-45	Irf1	BC	Vehicle	D9_vs_D0	Up
1.89094e-40	0.320079	0.817	0.492	3.78396e-36	Pqlc1	BC	Vehicle	D9_vs_D0	Up
2.14581e-43	0.319251	0.82	0.489	4.29398e-39	Epcam	BC	Vehicle	D9_vs_D0	Up
2.37124e-48	0.318911	0.92	0.631	4.74509e-44	Snu13	BC	Vehicle	D9_vs_D0	Up
3.46212e-65	0.31826	0.702	0.246	6.92804e-61	Map3k8	BC	Vehicle	D9_vs_D0	Up
1.00204e-57	0.316544	0.612	0.21	2.00518e-53	Nup62	BC	Vehicle	D9_vs_D0	Up
1.54703e-57	0.315731	0.709	0.291	3.09575e-53	Stk40	BC	Vehicle	D9_vs_D0	Up
2.10503e-30	0.31359	0.531	0.25	4.21238e-26	Snai2	BC	Vehicle	D9_vs_D0	Up
3.18894e-51	0.31217	0.713	0.329	6.38139e-47	Samd4b	BC	Vehicle	D9_vs_D0	Up
2.50625e-50	0.311789	0.678	0.289	5.01525e-46	Nipa2	BC	Vehicle	D9_vs_D0	Up
5.3592e-54	0.311037	0.695	0.286	1.07243e-49	Atl2	BC	Vehicle	D9_vs_D0	Up
5.30789e-44	0.309846	0.878	0.57	1.06216e-39	Bzw1	BC	Vehicle	D9_vs_D0	Up
3.36647e-43	0.309443	0.967	0.802	6.73665e-39	Rtn4	BC	Vehicle	D9_vs_D0	Up
3.90083e-43	0.308637	0.534	0.199	7.80595e-39	Rnf19b	BC	Vehicle	D9_vs_D0	Up
2.67487e-43	0.308345	0.768	0.404	5.35267e-39	Tfap2a	BC	Vehicle	D9_vs_D0	Up
9.57991e-68	0.308032	0.428	0.061	1.91704e-63	Bcl3	BC	Vehicle	D9_vs_D0	Up
1.76264e-40	0.308005	0.957	0.826	3.52722e-36	Actn4	BC	Vehicle	D9_vs_D0	Up
2.09722e-20	0.307466	0.3	0.116	4.19675e-16	Ccdc71l	BC	Vehicle	D9_vs_D0	Up
9.68741e-48	0.306826	0.886	0.554	1.93855e-43	Naa50	BC	Vehicle	D9_vs_D0	Up
1.79175e-41	0.306026	0.789	0.446	3.58547e-37	Etv3	BC	Vehicle	D9_vs_D0	Up
3.80189e-54	0.305818	0.569	0.186	7.60797e-50	Gramd3	BC	Vehicle	D9_vs_D0	Up
2.04213e-30	0.305758	0.873	0.578	4.08651e-26	Cyr61	BC	Vehicle	D9_vs_D0	Up
1.54356e-38	0.304781	0.83	0.534	3.08881e-34	Etf1	BC	Vehicle	D9_vs_D0	Up
1.70586e-52	0.3046	0.725	0.319	3.41359e-48	Vps37b	BC	Vehicle	D9_vs_D0	Up
7.08138e-43	0.302784	0.726	0.374	1.41705e-38	Tuba4a	BC	Vehicle	D9_vs_D0	Up
2.18681e-23	0.301926	0.793	0.535	4.37602e-19	Iffo2	BC	Vehicle	D9_vs_D0	Up
3.40966e-57	0.299623	0.615	0.206	6.82307e-53	Skil	BC	Vehicle	D9_vs_D0	Up
4.43796e-62	0.298868	0.549	0.151	8.88081e-58	Pde12	BC	Vehicle	D9_vs_D0	Up
2.63729e-44	0.298293	0.701	0.339	5.27749e-40	Trim47	BC	Vehicle	D9_vs_D0	Up
5.21073e-43	0.298193	0.702	0.344	1.04272e-38	Ehd4	BC	Vehicle	D9_vs_D0	Up
4.20424e-53	0.29814	0.991	0.949	8.41311e-49	Eif5a	BC	Vehicle	D9_vs_D0	Up
7.02568e-25	0.297957	0.693	0.428	1.40591e-20	Tppp3	BC	Vehicle	D9_vs_D0	Up
1.62218e-33	0.297868	0.334	0.098	3.24615e-29	Nrg1	BC	Vehicle	D9_vs_D0	Up
1.73462e-57	0.296921	0.476	0.115	3.47115e-53	Noct	BC	Vehicle	D9_vs_D0	Up
1.54848e-47	0.296283	0.996	0.951	3.09865e-43	Ddx5	BC	Vehicle	D9_vs_D0	Up
1.4201e-32	0.292955	0.879	0.638	2.84176e-28	Nfkb1	BC	Vehicle	D9_vs_D0	Up
3.12173e-43	0.292302	0.527	0.194	6.24689e-39	Birc3	BC	Vehicle	D9_vs_D0	Up
1.46178e-40	0.29167	0.929	0.678	2.92517e-36	Ppp2ca	BC	Vehicle	D9_vs_D0	Up
2.11689e-43	0.290997	0.805	0.462	4.2361e-39	Cggbp1	BC	Vehicle	D9_vs_D0	Up
2.96525e-47	0.290628	0.725	0.332	5.93376e-43	Cish	BC	Vehicle	D9_vs_D0	Up
2.32118e-25	0.290058	0.867	0.668	4.6449e-21	Prss23	BC	Vehicle	D9_vs_D0	Up
1.63816e-67	0.289212	0.508	0.108	3.27812e-63	Btg3	BC	Vehicle	D9_vs_D0	Up
4.56127e-41	0.289123	0.323	0.061	9.12756e-37	F3	BC	Vehicle	D9_vs_D0	Up
2.52819e-32	0.288685	0.951	0.799	5.05915e-28	Cstb	BC	Vehicle	D9_vs_D0	Up
1.0553e-44	0.288641	0.965	0.788	2.11176e-40	Tra2b	BC	Vehicle	D9_vs_D0	Up
9.95477e-31	0.287939	0.565	0.28	1.99205e-26	Rap2b	BC	Vehicle	D9_vs_D0	Up
8.54284e-37	0.287906	0.963	0.804	1.70951e-32	Top1	BC	Vehicle	D9_vs_D0	Up
4.78188e-22	0.287718	0.941	0.778	9.56901e-18	Zfp36l1	BC	Vehicle	D9_vs_D0	Up
4.62767e-43	0.286541	0.678	0.32	9.26043e-39	F2rl1	BC	Vehicle	D9_vs_D0	Up
7.80017e-44	0.286529	0.792	0.432	1.56089e-39	Kcmf1	BC	Vehicle	D9_vs_D0	Up
1.08351e-35	0.283501	0.855	0.555	2.1682e-31	Aebp2	BC	Vehicle	D9_vs_D0	Up
1.34047e-38	0.282673	0.854	0.532	2.68242e-34	Cldnd1	BC	Vehicle	D9_vs_D0	Up
3.49817e-43	0.281371	0.342	0.069	7.00019e-39	Cdc42ep3	BC	Vehicle	D9_vs_D0	Up
2.94794e-42	0.279009	0.8	0.46	5.89912e-38	Rab6a	BC	Vehicle	D9_vs_D0	Up
2.44157e-36	0.276662	0.887	0.615	4.88583e-32	Rab11a	BC	Vehicle	D9_vs_D0	Up
1.72976e-33	0.276159	0.928	0.705	3.46142e-29	Cltb	BC	Vehicle	D9_vs_D0	Up
1.36281e-42	0.276121	0.985	0.934	2.72712e-38	Pfn1	BC	Vehicle	D9_vs_D0	Up
1.04299e-48	0.275097	0.987	0.921	2.08714e-44	Myl12a	BC	Vehicle	D9_vs_D0	Up
3.37894e-29	0.274574	0.699	0.419	6.7616e-25	Baz1a	BC	Vehicle	D9_vs_D0	Up
2.16414e-38	0.273922	0.944	0.75	4.33067e-34	Rac1	BC	Vehicle	D9_vs_D0	Up
5.27186e-32	0.273903	0.717	0.389	1.05495e-27	Arl13b	BC	Vehicle	D9_vs_D0	Up
8.01792e-49	0.27385	0.998	0.994	1.60447e-44	Anxa2	BC	Vehicle	D9_vs_D0	Up
1.24975e-51	0.273371	0.627	0.24	2.50088e-47	Nip7	BC	Vehicle	D9_vs_D0	Up
7.49846e-26	0.273155	0.988	0.939	1.50052e-21	Btg1	BC	Vehicle	D9_vs_D0	Up
6.75044e-44	0.271988	0.461	0.145	1.35083e-39	Klf7	BC	Vehicle	D9_vs_D0	Up
6.18077e-47	0.271321	0.684	0.3	1.23683e-42	Grpel2	BC	Vehicle	D9_vs_D0	Up
6.93744e-35	0.269426	0.941	0.768	1.38825e-30	Mcl1	BC	Vehicle	D9_vs_D0	Up
1.02475e-46	0.268921	0.581	0.224	2.05062e-42	Rhog	BC	Vehicle	D9_vs_D0	Up
1.58194e-12	0.268701	0.972	0.912	3.16562e-08	Klf4	BC	Vehicle	D9_vs_D0	Up
2.48978e-56	0.268677	0.415	0.078	4.98229e-52	Stx11	BC	Vehicle	D9_vs_D0	Up
6.66152e-45	0.267465	0.39	0.094	1.33304e-40	Cyp51	BC	Vehicle	D9_vs_D0	Up
1.07801e-28	0.2674	0.195	0.025	2.1572e-24	Has3	BC	Vehicle	D9_vs_D0	Up
5.6161e-32	0.267257	0.752	0.436	1.12384e-27	Bach1	BC	Vehicle	D9_vs_D0	Up
4.95724e-25	0.266898	0.957	0.8	9.91993e-21	Rora	BC	Vehicle	D9_vs_D0	Up
2.26539e-32	0.266606	0.898	0.655	4.53327e-28	Klf13	BC	Vehicle	D9_vs_D0	Up
1.56759e-35	0.266333	0.994	0.946	3.13691e-31	Anxa1	BC	Vehicle	D9_vs_D0	Up
1.75878e-31	0.266295	0.729	0.432	3.5195e-27	Msn	BC	Vehicle	D9_vs_D0	Up
2.0552e-31	0.266146	0.914	0.66	4.11267e-27	Npepps	BC	Vehicle	D9_vs_D0	Up
1.07169e-45	0.264954	0.625	0.264	2.14456e-41	Dot1l	BC	Vehicle	D9_vs_D0	Up
7.52507e-49	0.264395	0.515	0.164	1.50584e-44	Pard6b	BC	Vehicle	D9_vs_D0	Up
2.54738e-52	0.264319	0.552	0.175	5.09756e-48	Trmt10c	BC	Vehicle	D9_vs_D0	Up
9.12686e-24	0.263094	0.983	0.912	1.82638e-19	Ifitm3	BC	Vehicle	D9_vs_D0	Up
2.0494e-48	0.261751	0.906	0.52	4.10105e-44	Ppp1r15a	BC	Vehicle	D9_vs_D0	Up
1.13111e-51	0.261364	0.645	0.249	2.26347e-47	Phf23	BC	Vehicle	D9_vs_D0	Up
4.56082e-33	0.259566	0.803	0.48	9.12665e-29	Srsf7	BC	Vehicle	D9_vs_D0	Up
2.24997e-50	0.257692	0.542	0.172	4.50242e-46	Igsf3	BC	Vehicle	D9_vs_D0	Up
1.10783e-31	0.256927	0.918	0.675	2.21687e-27	Tpm3	BC	Vehicle	D9_vs_D0	Up
1.66714e-33	0.256549	0.324	0.086	3.33612e-29	Ccrl2	BC	Vehicle	D9_vs_D0	Up
4.3452e-29	0.255188	0.921	0.742	8.69518e-25	Kif5b	BC	Vehicle	D9_vs_D0	Up
1.98905e-28	0.253733	0.909	0.662	3.98028e-24	Arl4a	BC	Vehicle	D9_vs_D0	Up
1.46959e-25	0.253468	0.955	0.82	2.94081e-21	Calr	BC	Vehicle	D9_vs_D0	Up
7.2005e-26	0.251038	0.928	0.752	1.44089e-21	G3bp1	BC	Vehicle	D9_vs_D0	Up
7.52533e-25	0.250599	0.943	0.741	1.50589e-20	Crip2	BC	Vehicle	D9_vs_D0	Up
7.18224e-39	0.250277	0.699	0.332	1.43724e-34	Tor1aip2	BC	Vehicle	D9_vs_D0	Up
1.70567e-42	0.250121	0.772	0.398	3.41322e-38	Eif4e	BC	Vehicle	D9_vs_D0	Up
8.60492e-24	-0.250672	0.927	0.871	1.72193e-19	Cox7b	BC	Vehicle	D9_vs_D0	Down
7.86731e-14	-0.250997	0.814	0.826	1.57433e-09	Pou3f1	BC	Vehicle	D9_vs_D0	Down
1.55753e-20	-0.251122	0.897	0.831	3.11678e-16	Ndufa13	BC	Vehicle	D9_vs_D0	Down
1.97936e-06	-0.252313	0.316	0.362	0.039609	Krt32	BC	Vehicle	D9_vs_D0	Down
5.22698e-12	-0.253028	0.312	0.399	1.04597e-07	Zmynd8	BC	Vehicle	D9_vs_D0	Down
1.33378e-11	-0.256578	0.759	0.699	2.66902e-07	Bcam	BC	Vehicle	D9_vs_D0	Down
1.07252e-08	-0.258295	0.52	0.512	0.000214622	Pdcd4	BC	Vehicle	D9_vs_D0	Down
5.27857e-14	-0.260214	0.349	0.43	1.0563e-09	Uqcc3	BC	Vehicle	D9_vs_D0	Down
1.85926e-21	-0.260874	0.904	0.869	3.72057e-17	Ndufa7	BC	Vehicle	D9_vs_D0	Down
2.79364e-09	-0.262573	0.718	0.669	5.59035e-05	Pycard	BC	Vehicle	D9_vs_D0	Down
6.20416e-11	-0.262844	0.778	0.714	1.24152e-06	Ptpn14	BC	Vehicle	D9_vs_D0	Down
4.98036e-14	-0.263209	0.884	0.825	9.9662e-10	Hopx	BC	Vehicle	D9_vs_D0	Down
8.11791e-10	-0.263497	0.477	0.522	1.62448e-05	Gm26917	BC	Vehicle	D9_vs_D0	Down
9.931e-20	-0.265954	0.831	0.789	1.98729e-15	Ndufb10	BC	Vehicle	D9_vs_D0	Down
1.2516e-11	-0.266584	0.911	0.869	2.50459e-07	Ccnd2	BC	Vehicle	D9_vs_D0	Down
6.89712e-10	-0.266652	0.762	0.69	1.38018e-05	Rb1cc1	BC	Vehicle	D9_vs_D0	Down
1.38851e-19	-0.266742	0.921	0.849	2.77854e-15	Prdx2	BC	Vehicle	D9_vs_D0	Down
9.0471e-10	-0.267115	0.455	0.486	1.81042e-05	Rbm5	BC	Vehicle	D9_vs_D0	Down
9.05759e-32	-0.26758	0.963	0.94	1.81251e-27	Atp5j2	BC	Vehicle	D9_vs_D0	Down
1.91783e-08	-0.268833	0.501	0.522	0.000383778	Hoxa7	BC	Vehicle	D9_vs_D0	Down
9.801e-16	-0.271442	0.72	0.676	1.96128e-11	Lamtor4	BC	Vehicle	D9_vs_D0	Down
2.70347e-37	-0.272368	0.98	0.959	5.40991e-33	Atp5e	BC	Vehicle	D9_vs_D0	Down
7.77861e-07	-0.273409	0.504	0.507	0.0155658	Ankrd12	BC	Vehicle	D9_vs_D0	Down
9.01108e-09	-0.273665	0.531	0.528	0.000180321	Abcc5	BC	Vehicle	D9_vs_D0	Down
8.91991e-39	-0.2747	0.98	0.962	1.78496e-34	Cox7c	BC	Vehicle	D9_vs_D0	Down
1.76687e-24	-0.277045	0.881	0.834	3.53568e-20	Psap	BC	Vehicle	D9_vs_D0	Down
1.1792e-44	-0.279853	0.998	0.995	2.35971e-40	Col17a1	BC	Vehicle	D9_vs_D0	Down
1.46955e-11	-0.28103	0.347	0.416	2.94071e-07	Pdzd2	BC	Vehicle	D9_vs_D0	Down
1.7088e-15	-0.282637	0.728	0.688	3.41949e-11	Jag2	BC	Vehicle	D9_vs_D0	Down
4.38249e-17	-0.282737	0.809	0.761	8.7698e-13	Ppl	BC	Vehicle	D9_vs_D0	Down
1.47022e-18	-0.283357	0.887	0.819	2.94206e-14	Psma7	BC	Vehicle	D9_vs_D0	Down
1.31204e-12	-0.28358	0.511	0.54	2.62551e-08	AC149090.1	BC	Vehicle	D9_vs_D0	Down
4.83972e-134	-0.285789	0.999	0.998	9.68476e-130	Rps29	BC	Vehicle	D9_vs_D0	Down
2.68725e-09	-0.285913	0.555	0.548	5.37746e-05	Nipal2	BC	Vehicle	D9_vs_D0	Down
1.13921e-14	-0.285942	0.739	0.7	2.27967e-10	Arglu1	BC	Vehicle	D9_vs_D0	Down
6.14167e-110	-0.286127	0.995	0.995	1.22901e-105	Rps26	BC	Vehicle	D9_vs_D0	Down
2.33052e-14	-0.290801	0.365	0.459	4.6636e-10	Il20rb	BC	Vehicle	D9_vs_D0	Down
2.03663e-112	-0.294211	1	1	4.07551e-108	Rpl37a	BC	Vehicle	D9_vs_D0	Down
1.3238e-20	-0.295064	0.792	0.769	2.64906e-16	Ralbp1	BC	Vehicle	D9_vs_D0	Down
8.67021e-40	-0.295818	0.966	0.944	1.735e-35	Tomm7	BC	Vehicle	D9_vs_D0	Down
1.75451e-12	-0.298616	0.486	0.518	3.51096e-08	Oas1f	BC	Vehicle	D9_vs_D0	Down
7.30815e-46	-0.300448	0.978	0.971	1.46243e-41	Cox6c	BC	Vehicle	D9_vs_D0	Down
8.74791e-45	-0.301094	0.977	0.965	1.75054e-40	Atpif1	BC	Vehicle	D9_vs_D0	Down
8.10857e-16	-0.30127	0.662	0.65	1.62261e-11	Col7a1	BC	Vehicle	D9_vs_D0	Down
1.15839e-33	-0.304631	0.967	0.931	2.31806e-29	Rbm3	BC	Vehicle	D9_vs_D0	Down
2.60647e-45	-0.306844	0.988	0.98	5.21582e-41	Anxa8	BC	Vehicle	D9_vs_D0	Down
7.79784e-21	-0.306864	0.75	0.728	1.56043e-16	Ndufc1	BC	Vehicle	D9_vs_D0	Down
1.04924e-13	-0.308157	0.654	0.638	2.09963e-09	Trim7	BC	Vehicle	D9_vs_D0	Down
4.12285e-13	-0.310774	0.659	0.641	8.25023e-09	Mxd4	BC	Vehicle	D9_vs_D0	Down
2.41803e-33	-0.311313	0.114	0.306	4.83872e-29	Tef	BC	Vehicle	D9_vs_D0	Down
7.02591e-16	-0.311695	0.739	0.692	1.40595e-11	Pnisr	BC	Vehicle	D9_vs_D0	Down
1.45503e-17	-0.314365	0.626	0.639	2.91166e-13	Luc7l3	BC	Vehicle	D9_vs_D0	Down
1.00566e-13	-0.318568	0.901	0.896	2.01244e-09	Fcgbp	BC	Vehicle	D9_vs_D0	Down
1.20019e-17	-0.319328	0.896	0.879	2.40169e-13	Dapl1	BC	Vehicle	D9_vs_D0	Down
5.99921e-25	-0.321718	0.768	0.754	1.2005e-20	Aimp1	BC	Vehicle	D9_vs_D0	Down
3.10655e-15	-0.322862	0.639	0.64	6.21652e-11	Ttc3	BC	Vehicle	D9_vs_D0	Down
6.00255e-14	-0.324178	0.579	0.579	1.20117e-09	Zfp652	BC	Vehicle	D9_vs_D0	Down
1.74338e-18	-0.338237	0.699	0.686	3.48867e-14	Ogt	BC	Vehicle	D9_vs_D0	Down
5.28969e-31	-0.338309	0.971	0.942	1.05852e-26	mt-Nd5	BC	Vehicle	D9_vs_D0	Down
5.37607e-20	-0.338861	0.599	0.619	1.07581e-15	Ddx17	BC	Vehicle	D9_vs_D0	Down
8.58935e-34	-0.340715	0.848	0.846	1.71882e-29	1810058I24Rik	BC	Vehicle	D9_vs_D0	Down
1.23057e-43	-0.342002	0.947	0.93	2.4625e-39	Uqcr11	BC	Vehicle	D9_vs_D0	Down
5.50339e-159	-0.342376	0.999	0.995	1.10128e-154	Rpl41	BC	Vehicle	D9_vs_D0	Down
5.83791e-23	-0.356727	0.417	0.552	1.16822e-18	Arrdc3	BC	Vehicle	D9_vs_D0	Down
1.20415e-40	-0.360542	0.971	0.96	2.40963e-36	Hmgb1	BC	Vehicle	D9_vs_D0	Down
2.72209e-40	-0.36723	0.998	0.996	5.44717e-36	Krt15	BC	Vehicle	D9_vs_D0	Down
9.06117e-26	-0.373694	0.683	0.7	1.81323e-21	mt-Atp8	BC	Vehicle	D9_vs_D0	Down
8.8424e-149	-0.385751	1	0.999	1.76945e-144	Rps28	BC	Vehicle	D9_vs_D0	Down
9.82337e-39	-0.386167	0.864	0.849	1.96575e-34	Dgcr6	BC	Vehicle	D9_vs_D0	Down
1.58361e-53	-0.388154	0.059	0.298	3.16896e-49	Dbp	BC	Vehicle	D9_vs_D0	Down
1.20636e-40	-0.392675	0.875	0.851	2.41405e-36	Atp5k	BC	Vehicle	D9_vs_D0	Down
5.01329e-25	-0.39485	0.987	0.989	1.00321e-20	S100a6	BC	Vehicle	D9_vs_D0	Down
3.72397e-44	-0.396474	0.971	0.954	7.45204e-40	Fam25c	BC	Vehicle	D9_vs_D0	Down
3.09933e-24	-0.427216	0.475	0.594	6.20206e-20	Fbxo32	BC	Vehicle	D9_vs_D0	Down
4.29562e-34	-0.429188	0.814	0.801	8.59597e-30	Net1	BC	Vehicle	D9_vs_D0	Down
4.02703e-39	-0.433589	0.824	0.835	8.05849e-35	mt-Nd4l	BC	Vehicle	D9_vs_D0	Down
3.17286e-43	-0.460529	0.826	0.912	6.34921e-39	Txnip	BC	Vehicle	D9_vs_D0	Down
8.62863e-40	-0.509028	0.282	0.498	1.72668e-35	5930430L01Rik	BC	Vehicle	D9_vs_D0	Down
1.37379e-31	-0.519524	0.693	0.732	2.74909e-27	Maf	BC	Vehicle	D9_vs_D0	Down
8.86085e-41	-0.533044	0.322	0.542	1.77315e-36	4631405K08Rik	BC	Vehicle	D9_vs_D0	Down
2.46507e-67	-0.593478	0.565	0.754	4.93284e-63	Lars2	BC	Vehicle	D9_vs_D0	Down
1.14132e-54	-0.596294	0.656	0.778	2.28389e-50	Tsc22d3	BC	Vehicle	D9_vs_D0	Down
1.79733e-86	-0.619988	0.98	0.984	3.59663e-82	Dst	BC	Vehicle	D9_vs_D0	Down
5.7618e-17	-0.686433	0.888	0.816	1.15299e-12	Hspa1b	BC	Vehicle	D9_vs_D0	Down
9.85253e-207	-0.946098	0.999	1	1.97159e-202	Gm42418	BC	Vehicle	D9_vs_D0	Down
2.93086e-165	1.38528	0.917	0.379	5.86495e-161	Thbs1	BC	Vehicle	D15_vs_D0	Up
1.65225e-157	1.23148	0.866	0.299	3.30631e-153	Ifi202b	BC	Vehicle	D15_vs_D0	Up
5.38436e-204	1.19881	1	0.938	1.07746e-199	Sfn	BC	Vehicle	D15_vs_D0	Up
4.49556e-171	1.17048	0.998	0.948	8.99606e-167	Serpinb2	BC	Vehicle	D15_vs_D0	Up
2.11811e-172	1.13519	0.959	0.502	4.23856e-168	Ifrd1	BC	Vehicle	D15_vs_D0	Up
3.86034e-151	1.03057	0.934	0.444	7.72493e-147	Itpkc	BC	Vehicle	D15_vs_D0	Up
3.49266e-150	1.02507	0.945	0.47	6.98915e-146	Nr4a1	BC	Vehicle	D15_vs_D0	Up
3.64855e-163	1.02021	0.847	0.19	7.30112e-159	Fosl1	BC	Vehicle	D15_vs_D0	Up
2.43101e-154	1.01504	0.95	0.405	4.8647e-150	Ier3	BC	Vehicle	D15_vs_D0	Up
9.87838e-142	0.970176	0.818	0.21	1.97676e-137	Pxdc1	BC	Vehicle	D15_vs_D0	Up
9.19353e-71	0.924751	0.467	0.088	1.83972e-66	Krt16	BC	Vehicle	D15_vs_D0	Up
1.41237e-116	0.920913	0.849	0.325	2.82629e-112	Plet1	BC	Vehicle	D15_vs_D0	Up
2.14879e-139	0.878083	0.996	0.762	4.29995e-135	Nfkbia	BC	Vehicle	D15_vs_D0	Up
1.59733e-123	0.877443	0.962	0.592	3.19641e-119	Dnajb1	BC	Vehicle	D15_vs_D0	Up
2.05408e-82	0.875378	0.667	0.225	4.11043e-78	Gm12840	BC	Vehicle	D15_vs_D0	Up
2.24279e-145	0.871507	0.987	0.669	4.48805e-141	Klf6	BC	Vehicle	D15_vs_D0	Up
3.34995e-113	0.869505	0.704	0.186	6.70358e-109	Pmp22	BC	Vehicle	D15_vs_D0	Up
3.19388e-133	0.855994	0.938	0.445	6.39128e-129	Tnfaip3	BC	Vehicle	D15_vs_D0	Up
9.07845e-140	0.837838	0.975	0.8	1.81669e-135	Avpi1	BC	Vehicle	D15_vs_D0	Up
9.61659e-117	0.832185	0.835	0.326	1.92438e-112	Tcim	BC	Vehicle	D15_vs_D0	Up
1.80616e-148	0.800232	1	0.985	3.6143e-144	Mt2	BC	Vehicle	D15_vs_D0	Up
5.6292e-62	0.799177	0.766	0.384	1.12646e-57	Epgn	BC	Vehicle	D15_vs_D0	Up
3.10309e-130	0.79567	1	0.996	6.20959e-126	Mt1	BC	Vehicle	D15_vs_D0	Up
2.696e-108	0.781324	0.982	0.674	5.39497e-104	Zfp36	BC	Vehicle	D15_vs_D0	Up
4.66956e-126	0.778602	0.912	0.489	9.34426e-122	Dusp7	BC	Vehicle	D15_vs_D0	Up
4.43691e-121	0.775408	0.998	0.789	8.87869e-117	Junb	BC	Vehicle	D15_vs_D0	Up
7.20558e-80	0.774123	0.939	0.556	1.44191e-75	Egr1	BC	Vehicle	D15_vs_D0	Up
5.22362e-81	0.773133	0.558	0.129	1.0453e-76	Phlda1	BC	Vehicle	D15_vs_D0	Up
2.25744e-153	0.763471	0.872	0.262	4.51737e-149	Tuba1c	BC	Vehicle	D15_vs_D0	Up
1.61345e-137	0.761725	0.925	0.414	3.22867e-133	Cdkn1a	BC	Vehicle	D15_vs_D0	Up
2.24169e-112	0.761418	0.897	0.452	4.48584e-108	Adrb2	BC	Vehicle	D15_vs_D0	Up
4.77978e-136	0.746682	0.995	0.902	9.56481e-132	Jund	BC	Vehicle	D15_vs_D0	Up
7.51326e-67	0.741537	0.787	0.396	1.50348e-62	Fgfbp1	BC	Vehicle	D15_vs_D0	Up
2.53626e-83	0.740091	0.606	0.146	5.0753e-79	Krt17	BC	Vehicle	D15_vs_D0	Up
1.02359e-131	0.734514	0.959	0.521	2.04831e-127	Rnd3	BC	Vehicle	D15_vs_D0	Up
2.08054e-130	0.730897	0.914	0.455	4.16336e-126	Tnfrsf12a	BC	Vehicle	D15_vs_D0	Up
3.03397e-132	0.728662	0.935	0.481	6.07128e-128	Zfand5	BC	Vehicle	D15_vs_D0	Up
3.98482e-130	0.727807	0.978	0.63	7.97402e-126	4930523C07Rik	BC	Vehicle	D15_vs_D0	Up
2.57564e-140	0.712238	0.924	0.372	5.15412e-136	Csrnp1	BC	Vehicle	D15_vs_D0	Up
7.74865e-99	0.710943	0.995	0.918	1.55058e-94	Sdc4	BC	Vehicle	D15_vs_D0	Up
1.12523e-138	0.708983	0.876	0.311	2.25169e-134	Tgif1	BC	Vehicle	D15_vs_D0	Up
1.15461e-116	0.698198	0.966	0.576	2.31048e-112	Nfkbiz	BC	Vehicle	D15_vs_D0	Up
1.21324e-128	0.690193	1	0.994	2.42782e-124	Actg1	BC	Vehicle	D15_vs_D0	Up
4.32035e-82	0.677867	0.884	0.566	8.64545e-78	Tpm1	BC	Vehicle	D15_vs_D0	Up
1.71048e-66	0.673154	0.783	0.374	3.42285e-62	Gm20186	BC	Vehicle	D15_vs_D0	Up
2.77529e-91	0.672954	0.98	0.64	5.55364e-87	Btg2	BC	Vehicle	D15_vs_D0	Up
3.96471e-119	0.671688	0.992	0.876	7.93377e-115	Calm2	BC	Vehicle	D15_vs_D0	Up
1.08339e-91	0.668958	0.965	0.696	2.16798e-87	Dnaja1	BC	Vehicle	D15_vs_D0	Up
1.73284e-125	0.653872	0.887	0.34	3.46759e-121	Ldlr	BC	Vehicle	D15_vs_D0	Up
8.58516e-83	0.651139	0.984	0.636	1.71798e-78	Fosb	BC	Vehicle	D15_vs_D0	Up
5.64329e-79	0.648863	0.982	0.724	1.12928e-74	Dusp1	BC	Vehicle	D15_vs_D0	Up
4.80158e-112	0.639969	0.884	0.419	9.60844e-108	Map2k3	BC	Vehicle	D15_vs_D0	Up
3.72926e-50	0.620005	0.6	0.249	7.46263e-46	Ptgs2	BC	Vehicle	D15_vs_D0	Up
7.27246e-67	0.619479	0.623	0.209	1.45529e-62	Klf2	BC	Vehicle	D15_vs_D0	Up
5.79757e-101	0.608632	0.81	0.319	1.16015e-96	Uap1	BC	Vehicle	D15_vs_D0	Up
1.99416e-97	0.603847	0.874	0.398	3.99051e-93	Kdm6b	BC	Vehicle	D15_vs_D0	Up
2.59876e-92	0.60045	0.912	0.486	5.20038e-88	Cebpb	BC	Vehicle	D15_vs_D0	Up
3.34489e-79	0.597788	0.985	0.646	6.69347e-75	Atf3	BC	Vehicle	D15_vs_D0	Up
1.14452e-82	0.595489	0.924	0.599	2.2903e-78	Tubb4b	BC	Vehicle	D15_vs_D0	Up
3.32837e-87	0.586712	0.637	0.17	6.66041e-83	Hbegf	BC	Vehicle	D15_vs_D0	Up
5.17103e-72	0.582967	0.94	0.578	1.03477e-67	Ier2	BC	Vehicle	D15_vs_D0	Up
1.35503e-114	0.582628	0.893	0.416	2.71154e-110	Eif1a	BC	Vehicle	D15_vs_D0	Up
7.02451e-96	0.578928	0.882	0.389	1.40568e-91	Trib1	BC	Vehicle	D15_vs_D0	Up
1.6013e-105	0.578914	0.969	0.75	3.20436e-101	Pnrc1	BC	Vehicle	D15_vs_D0	Up
1.30952e-72	0.578005	0.751	0.324	2.62049e-68	Lypd3	BC	Vehicle	D15_vs_D0	Up
1.5868e-80	0.57566	0.912	0.542	3.17535e-76	Nrip1	BC	Vehicle	D15_vs_D0	Up
3.02299e-99	0.573613	0.947	0.495	6.04931e-95	Bhlhe40	BC	Vehicle	D15_vs_D0	Up
8.48877e-85	0.573335	0.724	0.254	1.69869e-80	Gem	BC	Vehicle	D15_vs_D0	Up
1.59095e-84	0.571878	0.918	0.615	3.18365e-80	Irf6	BC	Vehicle	D15_vs_D0	Up
3.57564e-96	0.570734	0.858	0.391	7.15522e-92	Tsc22d2	BC	Vehicle	D15_vs_D0	Up
3.53034e-92	0.570221	0.941	0.548	7.06457e-88	Tiparp	BC	Vehicle	D15_vs_D0	Up
7.61372e-93	0.56857	0.789	0.316	1.52358e-88	Clic4	BC	Vehicle	D15_vs_D0	Up
2.50661e-102	0.554935	0.797	0.256	5.01598e-98	Pde4b	BC	Vehicle	D15_vs_D0	Up
2.22444e-106	0.550232	0.838	0.308	4.45133e-102	Midn	BC	Vehicle	D15_vs_D0	Up
1.44636e-110	0.549412	0.837	0.31	2.89431e-106	Sde2	BC	Vehicle	D15_vs_D0	Up
2.07907e-82	0.548098	0.983	0.836	4.16042e-78	Ubc	BC	Vehicle	D15_vs_D0	Up
4.73482e-61	0.542088	0.614	0.228	9.47484e-57	Bmp2	BC	Vehicle	D15_vs_D0	Up
6.65185e-60	0.541146	0.881	0.546	1.3311e-55	Errfi1	BC	Vehicle	D15_vs_D0	Up
1.83968e-72	0.540909	0.916	0.629	3.68139e-68	Cldn1	BC	Vehicle	D15_vs_D0	Up
3.8345e-95	0.540544	0.727	0.22	7.67321e-91	Irs2	BC	Vehicle	D15_vs_D0	Up
3.9582e-98	0.539261	0.781	0.286	7.92074e-94	Zc3h12a	BC	Vehicle	D15_vs_D0	Up
6.74378e-96	0.53609	0.832	0.339	1.3495e-91	Dennd2c	BC	Vehicle	D15_vs_D0	Up
2.64101e-108	0.533526	0.953	0.58	5.28492e-104	Atf4	BC	Vehicle	D15_vs_D0	Up
7.14674e-110	0.526016	0.718	0.18	1.43013e-105	Trim16	BC	Vehicle	D15_vs_D0	Up
4.5302e-92	0.525425	0.934	0.52	9.06539e-88	Sbno2	BC	Vehicle	D15_vs_D0	Up
9.78256e-77	0.523048	0.676	0.228	1.95759e-72	Plk2	BC	Vehicle	D15_vs_D0	Up
1.32634e-49	0.522872	0.307	0.038	2.65414e-45	Arc	BC	Vehicle	D15_vs_D0	Up
4.0487e-87	0.519131	0.812	0.342	8.10186e-83	Myc	BC	Vehicle	D15_vs_D0	Up
1.76838e-85	0.514763	0.792	0.349	3.5387e-81	Sowahc	BC	Vehicle	D15_vs_D0	Up
1.21891e-99	0.51281	0.868	0.399	2.43916e-95	Arf6	BC	Vehicle	D15_vs_D0	Up
4.55037e-78	0.509429	0.986	0.819	9.10575e-74	Emp1	BC	Vehicle	D15_vs_D0	Up
9.19889e-83	0.506681	0.991	0.901	1.84079e-78	Tacstd2	BC	Vehicle	D15_vs_D0	Up
2.0235e-61	0.503946	0.957	0.69	4.04923e-57	Sat1	BC	Vehicle	D15_vs_D0	Up
6.01044e-95	0.502798	0.962	0.526	1.20275e-90	Gadd45b	BC	Vehicle	D15_vs_D0	Up
3.07784e-84	0.502258	0.835	0.408	6.15907e-80	Rel	BC	Vehicle	D15_vs_D0	Up
5.81004e-39	0.500677	0.99	0.782	1.16265e-34	Fos	BC	Vehicle	D15_vs_D0	Up
4.05343e-82	0.500141	0.841	0.409	8.11132e-78	Cxcl16	BC	Vehicle	D15_vs_D0	Up
1.82092e-76	0.498197	1	0.998	3.64385e-72	Actb	BC	Vehicle	D15_vs_D0	Up
4.27902e-21	0.494662	0.755	0.535	8.56274e-17	Igfbp3	BC	Vehicle	D15_vs_D0	Up
3.76619e-52	0.49437	0.76	0.406	7.53651e-48	Odc1	BC	Vehicle	D15_vs_D0	Up
1.85027e-81	0.491764	0.808	0.335	3.70257e-77	Icam1	BC	Vehicle	D15_vs_D0	Up
6.66791e-88	0.490048	0.923	0.518	1.33432e-83	Tmed5	BC	Vehicle	D15_vs_D0	Up
4.19558e-96	0.489405	0.785	0.295	8.39578e-92	Arl5b	BC	Vehicle	D15_vs_D0	Up
2.77389e-92	0.487944	0.776	0.276	5.55082e-88	Epha2	BC	Vehicle	D15_vs_D0	Up
6.59649e-71	0.480291	0.954	0.739	1.32002e-66	Mast4	BC	Vehicle	D15_vs_D0	Up
3.88622e-67	0.478723	0.826	0.42	7.77672e-63	Zfp703	BC	Vehicle	D15_vs_D0	Up
1.23573e-105	0.47114	0.992	0.909	2.47283e-101	Cfl1	BC	Vehicle	D15_vs_D0	Up
7.89622e-90	0.47028	0.882	0.415	1.58011e-85	Pim3	BC	Vehicle	D15_vs_D0	Up
2.54776e-90	0.467033	0.94	0.525	5.09831e-86	Ndel1	BC	Vehicle	D15_vs_D0	Up
1.9972e-94	0.461981	0.86	0.365	3.9966e-90	Wsb1	BC	Vehicle	D15_vs_D0	Up
4.02252e-67	0.460926	0.914	0.62	8.04946e-63	Csrp1	BC	Vehicle	D15_vs_D0	Up
2.66936e-72	0.456598	0.964	0.759	5.34166e-68	Sfr1	BC	Vehicle	D15_vs_D0	Up
5.18311e-82	0.455708	0.91	0.498	1.03719e-77	Rassf1	BC	Vehicle	D15_vs_D0	Up
5.79406e-95	0.453211	0.766	0.251	1.15945e-90	Slc25a25	BC	Vehicle	D15_vs_D0	Up
1.61661e-80	0.448676	0.691	0.205	3.235e-76	Ovol1	BC	Vehicle	D15_vs_D0	Up
1.02877e-82	0.448649	0.971	0.768	2.05866e-78	Mcl1	BC	Vehicle	D15_vs_D0	Up
3.21458e-74	0.448512	0.943	0.7	6.4327e-70	Hif1a	BC	Vehicle	D15_vs_D0	Up
3.19697e-70	0.447292	0.896	0.491	6.39746e-66	Azin1	BC	Vehicle	D15_vs_D0	Up
1.01759e-66	0.441534	0.91	0.6	2.03629e-62	Arid5b	BC	Vehicle	D15_vs_D0	Up
2.00022e-75	0.441294	0.961	0.76	4.00264e-71	Hspa5	BC	Vehicle	D15_vs_D0	Up
9.22962e-44	0.439018	0.97	0.778	1.84694e-39	Zfp36l1	BC	Vehicle	D15_vs_D0	Up
4.31294e-76	0.437691	0.863	0.425	8.63062e-72	Ptp4a1	BC	Vehicle	D15_vs_D0	Up
9.42397e-77	0.436732	0.933	0.629	1.88583e-72	Rheb	BC	Vehicle	D15_vs_D0	Up
8.06916e-77	0.43534	0.95	0.642	1.61472e-72	Selenok	BC	Vehicle	D15_vs_D0	Up
4.2956e-35	0.435187	0.328	0.089	8.59592e-31	Adm	BC	Vehicle	D15_vs_D0	Up
2.45028e-60	0.433869	0.854	0.496	4.90326e-56	Palmd	BC	Vehicle	D15_vs_D0	Up
3.77204e-56	0.430965	0.477	0.125	7.54823e-52	Dusp6	BC	Vehicle	D15_vs_D0	Up
6.44074e-56	0.430078	0.621	0.242	1.28886e-51	Cebpd	BC	Vehicle	D15_vs_D0	Up
3.78864e-47	0.429578	0.509	0.182	7.58145e-43	Cited2	BC	Vehicle	D15_vs_D0	Up
3.10905e-81	0.424978	0.591	0.144	6.22153e-77	Nod2	BC	Vehicle	D15_vs_D0	Up
1.92379e-54	0.424627	0.934	0.69	3.8497e-50	Ezr	BC	Vehicle	D15_vs_D0	Up
1.55115e-69	0.423825	0.933	0.594	3.104e-65	Ddx3x	BC	Vehicle	D15_vs_D0	Up
8.23796e-77	0.420676	0.855	0.408	1.6485e-72	Pim1	BC	Vehicle	D15_vs_D0	Up
6.61679e-76	0.420236	0.896	0.522	1.32409e-71	Rap1b	BC	Vehicle	D15_vs_D0	Up
6.15053e-74	0.420182	0.958	0.696	1.23078e-69	Sub1	BC	Vehicle	D15_vs_D0	Up
1.63634e-74	0.417151	0.811	0.374	3.27449e-70	Tuba4a	BC	Vehicle	D15_vs_D0	Up
6.24606e-101	0.41713	0.745	0.2	1.2499e-96	Sertad1	BC	Vehicle	D15_vs_D0	Up
4.97088e-69	0.415524	0.508	0.114	9.94722e-65	Dusp5	BC	Vehicle	D15_vs_D0	Up
1.15413e-58	0.413998	0.658	0.261	2.30954e-54	Eppk1	BC	Vehicle	D15_vs_D0	Up
1.18302e-78	0.412885	0.772	0.305	2.36734e-74	Ckap4	BC	Vehicle	D15_vs_D0	Up
1.5418e-60	0.409932	0.613	0.222	3.08529e-56	Pmepa1	BC	Vehicle	D15_vs_D0	Up
1.08644e-45	0.408443	0.927	0.648	2.17408e-41	Id3	BC	Vehicle	D15_vs_D0	Up
1.21968e-80	0.40771	0.698	0.23	2.4407e-76	Txnrd1	BC	Vehicle	D15_vs_D0	Up
1.78796e-92	0.406702	0.619	0.134	3.57788e-88	Arid5a	BC	Vehicle	D15_vs_D0	Up
5.84583e-83	0.406395	0.745	0.262	1.16981e-78	Flvcr1	BC	Vehicle	D15_vs_D0	Up
9.8688e-65	0.403675	0.875	0.492	1.97485e-60	Pqlc1	BC	Vehicle	D15_vs_D0	Up
2.19817e-60	0.402523	0.665	0.264	4.39875e-56	Ptger4	BC	Vehicle	D15_vs_D0	Up
1.67232e-73	0.401625	0.687	0.23	3.34649e-69	Irf1	BC	Vehicle	D15_vs_D0	Up
1.72748e-72	0.400203	0.978	0.742	3.45686e-68	Ccnl1	BC	Vehicle	D15_vs_D0	Up
1.78532e-73	0.399216	0.949	0.615	3.57261e-69	Stat3	BC	Vehicle	D15_vs_D0	Up
3.23434e-71	0.399165	0.788	0.352	6.47224e-67	Nfe2l2	BC	Vehicle	D15_vs_D0	Up
8.23158e-54	0.398972	0.919	0.665	1.64722e-49	Cd44	BC	Vehicle	D15_vs_D0	Up
7.59672e-74	0.398315	0.998	0.994	1.52018e-69	H3f3b	BC	Vehicle	D15_vs_D0	Up
7.5453e-73	0.392402	0.731	0.276	1.50989e-68	Tjp2	BC	Vehicle	D15_vs_D0	Up
6.85163e-76	0.392036	0.742	0.285	1.37108e-71	Srf	BC	Vehicle	D15_vs_D0	Up
6.37342e-139	0.391012	0.658	0.065	1.27539e-134	Lor	BC	Vehicle	D15_vs_D0	Up
5.74734e-66	0.387177	0.99	0.901	1.1501e-61	Hsp90aa1	BC	Vehicle	D15_vs_D0	Up
2.21607e-58	0.386307	0.781	0.398	4.43458e-54	Cdcp1	BC	Vehicle	D15_vs_D0	Up
1.09766e-51	0.385051	0.966	0.822	2.19652e-47	Serpinb5	BC	Vehicle	D15_vs_D0	Up
3.85711e-58	0.384195	0.978	0.852	7.71846e-54	Urah	BC	Vehicle	D15_vs_D0	Up
1.54296e-64	0.382846	0.958	0.698	3.08761e-60	Ptp4a2	BC	Vehicle	D15_vs_D0	Up
9.65879e-74	0.380443	0.941	0.645	1.93282e-69	Bcl10	BC	Vehicle	D15_vs_D0	Up
8.58215e-80	0.379429	0.724	0.249	1.71737e-75	Akirin1	BC	Vehicle	D15_vs_D0	Up
5.64557e-40	0.375858	0.844	0.535	1.12973e-35	Iffo2	BC	Vehicle	D15_vs_D0	Up
1.43479e-44	0.374767	0.989	0.748	2.87117e-40	Jun	BC	Vehicle	D15_vs_D0	Up
3.12326e-26	0.373083	0.302	0.1	6.24996e-22	Ch25h	BC	Vehicle	D15_vs_D0	Up
2.28807e-51	0.372717	0.679	0.304	4.57865e-47	Ndrg1	BC	Vehicle	D15_vs_D0	Up
1.52894e-60	0.369818	0.879	0.526	3.05956e-56	Gnl3	BC	Vehicle	D15_vs_D0	Up
3.73003e-53	0.369636	0.974	0.804	7.46415e-49	Top1	BC	Vehicle	D15_vs_D0	Up
3.05698e-70	0.36948	0.605	0.175	6.11731e-66	Ier5	BC	Vehicle	D15_vs_D0	Up
2.62147e-76	0.366634	0.995	0.951	5.24582e-72	Ddx5	BC	Vehicle	D15_vs_D0	Up
4.89839e-44	0.365131	0.882	0.574	9.80217e-40	Mat2a	BC	Vehicle	D15_vs_D0	Up
1.63841e-51	0.363713	0.894	0.598	3.27862e-47	Tpm4	BC	Vehicle	D15_vs_D0	Up
5.38338e-73	0.35782	0.752	0.291	1.07727e-68	Stk40	BC	Vehicle	D15_vs_D0	Up
2.79245e-28	0.357216	0.91	0.706	5.58797e-24	Cxcl14	BC	Vehicle	D15_vs_D0	Up
2.28039e-53	0.355943	0.721	0.344	4.5633e-49	Ehd4	BC	Vehicle	D15_vs_D0	Up
1.82284e-76	0.354618	0.608	0.168	3.64769e-72	Nfil3	BC	Vehicle	D15_vs_D0	Up
6.22212e-49	0.353277	0.837	0.494	1.24511e-44	Nop58	BC	Vehicle	D15_vs_D0	Up
5.58813e-51	0.353213	0.772	0.389	1.11824e-46	Arl13b	BC	Vehicle	D15_vs_D0	Up
1.10357e-54	0.353041	0.478	0.131	2.20836e-50	Msmo1	BC	Vehicle	D15_vs_D0	Up
4.36054e-76	0.352121	0.808	0.32	8.72587e-72	Mafk	BC	Vehicle	D15_vs_D0	Up
1.3092e-68	0.350731	0.782	0.342	2.61983e-64	Zfp593	BC	Vehicle	D15_vs_D0	Up
5.74399e-67	0.350324	0.76	0.329	1.14943e-62	Samd4b	BC	Vehicle	D15_vs_D0	Up
3.56178e-53	0.349872	0.905	0.608	7.12748e-49	Prnp	BC	Vehicle	D15_vs_D0	Up
3.4331e-71	0.349643	0.499	0.095	6.86998e-67	Egr3	BC	Vehicle	D15_vs_D0	Up
6.00046e-43	0.345427	0.994	0.93	1.20075e-38	Hspb1	BC	Vehicle	D15_vs_D0	Up
6.72863e-57	0.344667	0.922	0.631	1.34647e-52	Snu13	BC	Vehicle	D15_vs_D0	Up
4.56789e-53	0.342439	0.972	0.802	9.14081e-49	Rtn4	BC	Vehicle	D15_vs_D0	Up
2.84225e-48	0.341647	0.911	0.606	5.68763e-44	Spag9	BC	Vehicle	D15_vs_D0	Up
2.63154e-62	0.339832	0.772	0.332	5.26597e-58	Cish	BC	Vehicle	D15_vs_D0	Up
4.65287e-38	0.337048	0.687	0.371	9.31086e-34	Marcks	BC	Vehicle	D15_vs_D0	Up
3.56995e-26	0.335831	0.771	0.512	7.14382e-22	Tsc22d1	BC	Vehicle	D15_vs_D0	Up
1.04169e-40	0.334096	0.97	0.8	2.08453e-36	Rora	BC	Vehicle	D15_vs_D0	Up
2.13139e-67	0.332361	0.578	0.168	4.26513e-63	Cdkn2d	BC	Vehicle	D15_vs_D0	Up
2.76594e-54	0.331769	0.835	0.462	5.53492e-50	Cggbp1	BC	Vehicle	D15_vs_D0	Up
2.70384e-56	0.330529	0.744	0.346	5.41066e-52	Herc4	BC	Vehicle	D15_vs_D0	Up
1.23576e-49	0.330526	0.646	0.276	2.47288e-45	Efhd2	BC	Vehicle	D15_vs_D0	Up
3.74791e-32	0.329828	0.792	0.519	7.49994e-28	Palld	BC	Vehicle	D15_vs_D0	Up
1.67239e-42	0.327823	0.758	0.419	3.34662e-38	Baz1a	BC	Vehicle	D15_vs_D0	Up
3.4414e-63	0.327688	0.546	0.154	6.88658e-59	Ppp1r18	BC	Vehicle	D15_vs_D0	Up
4.98684e-49	0.327292	0.904	0.585	9.97916e-45	Litaf	BC	Vehicle	D15_vs_D0	Up
3.0685e-61	0.326617	0.714	0.289	6.14037e-57	Nipa2	BC	Vehicle	D15_vs_D0	Up
1.99503e-82	0.325657	0.554	0.108	3.99226e-78	Btg3	BC	Vehicle	D15_vs_D0	Up
7.40568e-66	0.324949	0.737	0.286	1.48195e-61	Atl2	BC	Vehicle	D15_vs_D0	Up
4.12253e-67	0.324472	0.651	0.219	8.24959e-63	Nectin2	BC	Vehicle	D15_vs_D0	Up
2.67658e-63	0.322829	0.682	0.255	5.3561e-59	Zfp131	BC	Vehicle	D15_vs_D0	Up
2.55737e-58	0.321798	0.66	0.252	5.11756e-54	Ralgds	BC	Vehicle	D15_vs_D0	Up
8.5403e-56	0.320174	0.977	0.788	1.709e-51	Tra2b	BC	Vehicle	D15_vs_D0	Up
2.3965e-62	0.319147	0.627	0.206	4.79563e-58	Skil	BC	Vehicle	D15_vs_D0	Up
2.1254e-33	0.318817	0.885	0.578	4.25314e-29	Cyr61	BC	Vehicle	D15_vs_D0	Up
1.04456e-36	0.318664	0.585	0.28	2.09028e-32	Rap2b	BC	Vehicle	D15_vs_D0	Up
1.95777e-57	0.31836	0.846	0.46	3.91769e-53	Rab6a	BC	Vehicle	D15_vs_D0	Up
1.12871e-40	0.317774	0.996	0.928	2.25866e-36	Slc38a2	BC	Vehicle	D15_vs_D0	Up
4.14739e-44	0.317493	0.716	0.36	8.29934e-40	Sgms1	BC	Vehicle	D15_vs_D0	Up
6.10289e-49	0.317138	0.835	0.489	1.22125e-44	Epcam	BC	Vehicle	D15_vs_D0	Up
1.80579e-72	0.316632	0.709	0.249	3.61357e-68	Phf23	BC	Vehicle	D15_vs_D0	Up
9.78414e-82	0.316409	0.999	0.995	1.9579e-77	Eif1	BC	Vehicle	D15_vs_D0	Up
4.10307e-28	0.316315	0.449	0.2	8.21065e-24	Creb5	BC	Vehicle	D15_vs_D0	Up
2.10891e-57	0.316088	0.396	0.068	4.22013e-53	Nr4a3	BC	Vehicle	D15_vs_D0	Up
1.17638e-58	0.314591	0.593	0.198	2.35406e-54	Tex30	BC	Vehicle	D15_vs_D0	Up
3.71742e-48	0.314191	0.966	0.844	7.43893e-44	Eif5	BC	Vehicle	D15_vs_D0	Up
9.2856e-46	0.313929	0.87	0.57	1.85814e-41	Bzw1	BC	Vehicle	D15_vs_D0	Up
2.78078e-55	0.313786	0.727	0.32	5.56462e-51	F2rl1	BC	Vehicle	D15_vs_D0	Up
1.02272e-44	0.31195	0.911	0.655	2.04656e-40	Klf13	BC	Vehicle	D15_vs_D0	Up
2.96229e-51	0.31066	0.794	0.398	5.92784e-47	Sertad2	BC	Vehicle	D15_vs_D0	Up
9.23278e-60	0.309239	0.93	0.52	1.84757e-55	Ppp1r15a	BC	Vehicle	D15_vs_D0	Up
2.06875e-40	0.307531	0.351	0.086	4.13977e-36	Ccrl2	BC	Vehicle	D15_vs_D0	Up
2.24866e-30	0.306571	0.762	0.48	4.4998e-26	Tmsb10	BC	Vehicle	D15_vs_D0	Up
1.59742e-44	0.306232	0.858	0.534	3.1966e-40	Etf1	BC	Vehicle	D15_vs_D0	Up
3.32212e-47	0.306159	0.875	0.532	6.64789e-43	Cldnd1	BC	Vehicle	D15_vs_D0	Up
1.56405e-17	0.305575	0.978	0.912	3.12982e-13	Klf4	BC	Vehicle	D15_vs_D0	Up
1.83718e-26	0.304914	0.501	0.25	3.67637e-22	Snai2	BC	Vehicle	D15_vs_D0	Up
3.5455e-43	0.304799	0.794	0.446	7.09491e-39	Etv3	BC	Vehicle	D15_vs_D0	Up
7.67749e-65	0.303919	0.663	0.24	1.53634e-60	Nip7	BC	Vehicle	D15_vs_D0	Up
1.0647e-53	0.303549	0.675	0.284	2.13057e-49	Ehd1	BC	Vehicle	D15_vs_D0	Up
1.06599e-32	0.301834	0.916	0.58	2.13316e-28	Socs3	BC	Vehicle	D15_vs_D0	Up
5.92626e-52	0.300591	0.733	0.332	1.1859e-47	Tor1aip2	BC	Vehicle	D15_vs_D0	Up
1.62911e-49	0.300233	0.899	0.574	3.26001e-45	Mapre1	BC	Vehicle	D15_vs_D0	Up
1.65641e-63	0.297909	0.643	0.205	3.31463e-59	Maff	BC	Vehicle	D15_vs_D0	Up
1.24573e-46	0.297816	0.776	0.411	2.49282e-42	Dnajb4	BC	Vehicle	D15_vs_D0	Up
7.9799e-65	0.297572	0.697	0.246	1.59686e-60	Map3k8	BC	Vehicle	D15_vs_D0	Up
7.51515e-54	0.297171	0.587	0.205	1.50386e-49	Map7d1	BC	Vehicle	D15_vs_D0	Up
2.66369e-62	0.295361	0.492	0.115	5.33031e-58	Noct	BC	Vehicle	D15_vs_D0	Up
9.68007e-29	0.2934	0.194	0.025	1.93708e-24	Has3	BC	Vehicle	D15_vs_D0	Up
4.28802e-58	0.293327	0.652	0.242	8.58076e-54	Lysmd3	BC	Vehicle	D15_vs_D0	Up
1.35878e-53	0.293176	0.801	0.369	2.71905e-49	Tob2	BC	Vehicle	D15_vs_D0	Up
1.00849e-53	0.291024	0.581	0.199	2.01809e-49	Rnf19b	BC	Vehicle	D15_vs_D0	Up
5.80693e-44	0.289775	0.868	0.532	1.16203e-39	F11r	BC	Vehicle	D15_vs_D0	Up
6.60352e-47	0.288941	0.978	0.851	1.32143e-42	Klf5	BC	Vehicle	D15_vs_D0	Up
5.01247e-38	0.288858	0.761	0.428	1.00305e-33	Zc3hav1	BC	Vehicle	D15_vs_D0	Up
4.72045e-47	0.288121	0.652	0.279	9.4461e-43	Peli1	BC	Vehicle	D15_vs_D0	Up
2.03496e-57	0.287824	0.745	0.319	4.07216e-53	Vps37b	BC	Vehicle	D15_vs_D0	Up
2.72727e-38	0.286567	0.771	0.436	5.45755e-34	Bach1	BC	Vehicle	D15_vs_D0	Up
2.87571e-41	0.285119	0.94	0.675	5.75458e-37	Tpm3	BC	Vehicle	D15_vs_D0	Up
3.12829e-33	0.283186	0.892	0.619	6.26002e-29	Cxadr	BC	Vehicle	D15_vs_D0	Up
5.29342e-55	0.282683	0.805	0.398	1.05927e-50	Eif4e	BC	Vehicle	D15_vs_D0	Up
4.77552e-48	0.282358	0.72	0.339	9.5563e-44	Trim47	BC	Vehicle	D15_vs_D0	Up
5.08901e-64	0.28186	0.553	0.151	1.01836e-59	Pde12	BC	Vehicle	D15_vs_D0	Up
1.04137e-54	0.281474	0.721	0.299	2.08389e-50	Tgoln1	BC	Vehicle	D15_vs_D0	Up
7.2827e-46	0.280727	0.877	0.554	1.45734e-41	Naa50	BC	Vehicle	D15_vs_D0	Up
9.43369e-54	0.279566	0.817	0.378	1.88778e-49	Coq10b	BC	Vehicle	D15_vs_D0	Up
3.2927e-38	0.279247	0.512	0.201	6.58903e-34	Gadd45a	BC	Vehicle	D15_vs_D0	Up
8.11855e-36	0.278106	0.723	0.405	1.6246e-31	Ptges	BC	Vehicle	D15_vs_D0	Up
6.11286e-35	0.27621	0.88	0.638	1.22324e-30	Nfkb1	BC	Vehicle	D15_vs_D0	Up
6.05767e-31	0.275861	0.932	0.711	1.2122e-26	Tnfaip8	BC	Vehicle	D15_vs_D0	Up
7.07282e-54	0.274823	0.602	0.21	1.41534e-49	Nup62	BC	Vehicle	D15_vs_D0	Up
4.15388e-57	0.274491	0.565	0.172	8.31232e-53	Igsf3	BC	Vehicle	D15_vs_D0	Up
2.26723e-40	0.274262	0.881	0.615	4.53695e-36	Rab11a	BC	Vehicle	D15_vs_D0	Up
1.97244e-47	0.273831	0.626	0.256	3.94706e-43	Chd1	BC	Vehicle	D15_vs_D0	Up
3.71324e-32	0.273492	0.932	0.752	7.43057e-28	G3bp1	BC	Vehicle	D15_vs_D0	Up
3.32795e-47	0.272229	0.625	0.249	6.65956e-43	Sqstm1	BC	Vehicle	D15_vs_D0	Up
2.05852e-55	0.271973	0.459	0.11	4.1193e-51	Hcar2	BC	Vehicle	D15_vs_D0	Up
5.61462e-44	0.271657	0.904	0.599	1.12354e-39	Ube2s	BC	Vehicle	D15_vs_D0	Up
1.82239e-22	0.270914	0.771	0.498	3.64678e-18	Cd24a	BC	Vehicle	D15_vs_D0	Up
2.33863e-28	0.270325	0.996	0.939	4.67984e-24	Btg1	BC	Vehicle	D15_vs_D0	Up
7.80366e-32	0.269914	0.905	0.662	1.56159e-27	Arl4a	BC	Vehicle	D15_vs_D0	Up
1.87461e-42	0.268054	0.335	0.069	3.75129e-38	Cdc42ep3	BC	Vehicle	D15_vs_D0	Up
2.47467e-44	0.267501	0.974	0.882	4.95206e-40	Hnrnpf	BC	Vehicle	D15_vs_D0	Up
4.01979e-45	0.26623	0.386	0.094	8.044e-41	Cyp51	BC	Vehicle	D15_vs_D0	Up
5.94448e-34	0.265479	0.938	0.742	1.18955e-29	Kif5b	BC	Vehicle	D15_vs_D0	Up
2.59096e-36	0.264757	0.971	0.826	5.18478e-32	Actn4	BC	Vehicle	D15_vs_D0	Up
1.67704e-32	0.263932	0.955	0.799	3.35592e-28	Cstb	BC	Vehicle	D15_vs_D0	Up
7.95653e-64	0.263445	0.412	0.061	1.59218e-59	Bcl3	BC	Vehicle	D15_vs_D0	Up
1.52457e-38	0.263411	0.358	0.098	3.05081e-34	Nrg1	BC	Vehicle	D15_vs_D0	Up
4.97605e-34	0.26283	0.757	0.454	9.95758e-30	Lima1	BC	Vehicle	D15_vs_D0	Up
4.75108e-38	0.262614	0.69	0.352	9.50739e-34	Smagp	BC	Vehicle	D15_vs_D0	Up
5.07052e-37	0.262301	0.95	0.766	1.01466e-32	Purb	BC	Vehicle	D15_vs_D0	Up
2.3886e-44	0.26136	0.989	0.934	4.77983e-40	Pfn1	BC	Vehicle	D15_vs_D0	Up
3.58836e-46	0.261313	0.689	0.301	7.18067e-42	Sec24a	BC	Vehicle	D15_vs_D0	Up
2.85255e-46	0.260149	0.712	0.328	5.70823e-42	Rlim	BC	Vehicle	D15_vs_D0	Up
1.67452e-38	0.259613	0.669	0.325	3.35088e-34	Nolc1	BC	Vehicle	D15_vs_D0	Up
1.17686e-37	0.259381	0.831	0.499	2.35502e-33	Eif3j1	BC	Vehicle	D15_vs_D0	Up
1.3753e-44	0.25934	0.991	0.964	2.75212e-40	Pabpc1	BC	Vehicle	D15_vs_D0	Up
8.731e-53	0.25911	0.675	0.269	1.74716e-48	Oser1	BC	Vehicle	D15_vs_D0	Up
8.05772e-62	0.258713	0.593	0.175	1.61243e-57	Trmt10c	BC	Vehicle	D15_vs_D0	Up
1.31805e-40	0.25859	0.934	0.678	2.63755e-36	Ppp2ca	BC	Vehicle	D15_vs_D0	Up
4.95429e-48	0.257092	0.425	0.11	9.91402e-44	Usp2	BC	Vehicle	D15_vs_D0	Up
1.01554e-53	0.256979	0.513	0.151	2.0322e-49	Ccdc86	BC	Vehicle	D15_vs_D0	Up
1.44286e-41	0.2568	0.902	0.559	2.88731e-37	Arf4	BC	Vehicle	D15_vs_D0	Up
4.55302e-48	0.255428	0.59	0.23	9.11105e-44	Cks2	BC	Vehicle	D15_vs_D0	Up
2.14683e-33	0.255258	0.757	0.436	4.29602e-29	Tob1	BC	Vehicle	D15_vs_D0	Up
3.6898e-54	0.254526	0.573	0.186	7.38367e-50	Gramd3	BC	Vehicle	D15_vs_D0	Up
3.08247e-43	0.253134	0.454	0.145	6.16833e-39	Klf7	BC	Vehicle	D15_vs_D0	Up
2.50747e-37	0.252615	0.947	0.75	5.0177e-33	Rac1	BC	Vehicle	D15_vs_D0	Up
5.233e-44	0.251927	0.727	0.361	1.04718e-39	Mex3c	BC	Vehicle	D15_vs_D0	Up
2.12085e-42	0.251415	0.665	0.301	4.24404e-38	Trp53bp2	BC	Vehicle	D15_vs_D0	Up
9.68412e-35	0.251099	0.526	0.224	1.93789e-30	Vmp1	BC	Vehicle	D15_vs_D0	Up
4.76271e-46	0.250645	0.608	0.239	9.53067e-42	Zyx	BC	Vehicle	D15_vs_D0	Up
2.29223e-35	0.250072	0.942	0.705	4.58699e-31	Cltb	BC	Vehicle	D15_vs_D0	Up
2.98425e-49	-0.251503	1	0.996	5.97177e-45	Lgals7	BC	Vehicle	D15_vs_D0	Down
8.94888e-09	-0.253043	0.339	0.389	0.000179076	Tia1	BC	Vehicle	D15_vs_D0	Down
2.33332e-36	-0.253183	0.981	0.971	4.66921e-32	Cox6c	BC	Vehicle	D15_vs_D0	Down
4.88578e-14	-0.254467	0.743	0.676	9.77694e-10	Lamtor4	BC	Vehicle	D15_vs_D0	Down
1.64656e-11	-0.255588	0.757	0.688	3.29494e-07	Jag2	BC	Vehicle	D15_vs_D0	Down
1.18739e-13	-0.256433	0.838	0.761	2.37609e-09	Ppl	BC	Vehicle	D15_vs_D0	Down
2.57536e-09	-0.256685	0.766	0.672	5.15356e-05	Gltp	BC	Vehicle	D15_vs_D0	Down
1.95145e-10	-0.256702	0.727	0.652	3.90505e-06	Ctsd	BC	Vehicle	D15_vs_D0	Down
1.16959e-07	-0.256964	0.797	0.714	0.00234047	Bcl11b	BC	Vehicle	D15_vs_D0	Down
3.48369e-36	-0.256992	0.978	0.965	6.97122e-32	Atpif1	BC	Vehicle	D15_vs_D0	Down
3.93464e-17	-0.257888	0.872	0.855	7.87361e-13	Gata3	BC	Vehicle	D15_vs_D0	Down
2.21917e-21	-0.258592	0.947	0.888	4.44077e-17	Atp5c1	BC	Vehicle	D15_vs_D0	Down
8.1124e-12	-0.264772	0.924	0.879	1.62337e-07	Dapl1	BC	Vehicle	D15_vs_D0	Down
1.92588e-11	-0.26501	0.685	0.639	3.85389e-07	Luc7l3	BC	Vehicle	D15_vs_D0	Down
1.7051e-08	-0.265375	0.505	0.522	0.000341208	Hoxa7	BC	Vehicle	D15_vs_D0	Down
1.23546e-13	-0.265546	0.893	0.824	2.47227e-09	Wnt4	BC	Vehicle	D15_vs_D0	Down
4.0134e-39	-0.265781	0.982	0.959	8.03122e-35	Atp5e	BC	Vehicle	D15_vs_D0	Down
1.17236e-06	-0.266137	0.581	0.528	0.02346	Abcc5	BC	Vehicle	D15_vs_D0	Down
4.23461e-09	-0.266363	0.382	0.416	8.47388e-05	Pdzd2	BC	Vehicle	D15_vs_D0	Down
8.74304e-17	-0.266446	0.887	0.804	1.74957e-12	Uqcr10	BC	Vehicle	D15_vs_D0	Down
3.81684e-35	-0.268631	0.982	0.954	7.63787e-31	Ybx1	BC	Vehicle	D15_vs_D0	Down
1.77134e-21	-0.269447	0.975	0.954	3.54462e-17	Fam25c	BC	Vehicle	D15_vs_D0	Down
1.1025e-17	-0.270073	0.182	0.306	2.20621e-13	Tef	BC	Vehicle	D15_vs_D0	Down
3.61479e-28	-0.271129	0.92	0.85	7.23355e-24	Rps27rt	BC	Vehicle	D15_vs_D0	Down
4.51395e-12	-0.27225	0.651	0.619	9.03286e-08	Ddx17	BC	Vehicle	D15_vs_D0	Down
2.73288e-10	-0.272696	0.927	0.896	5.46877e-06	Fcgbp	BC	Vehicle	D15_vs_D0	Down
3.2711e-23	-0.274099	0.891	0.834	6.54579e-19	Psap	BC	Vehicle	D15_vs_D0	Down
2.18244e-23	-0.275357	0.889	0.846	4.36728e-19	1810058I24Rik	BC	Vehicle	D15_vs_D0	Down
1.40398e-28	-0.276405	0.933	0.871	2.80951e-24	Cox7b	BC	Vehicle	D15_vs_D0	Down
4.24044e-36	-0.276877	0.973	0.94	8.48555e-32	Atp5j2	BC	Vehicle	D15_vs_D0	Down
8.74427e-10	-0.277527	0.731	0.669	1.74982e-05	Pycard	BC	Vehicle	D15_vs_D0	Down
6.09282e-127	-0.278575	0.999	0.995	1.21923e-122	Rpl41	BC	Vehicle	D15_vs_D0	Down
4.32609e-09	-0.279141	0.567	0.548	8.65693e-05	Nipal2	BC	Vehicle	D15_vs_D0	Down
5.60232e-19	-0.279765	0.896	0.819	1.12108e-14	Psma7	BC	Vehicle	D15_vs_D0	Down
4.18128e-24	-0.280345	0.881	0.825	8.36716e-20	Uqcc2	BC	Vehicle	D15_vs_D0	Down
1.66554e-19	-0.281784	0.799	0.754	3.33291e-15	Aimp1	BC	Vehicle	D15_vs_D0	Down
1.64217e-17	-0.282084	0.783	0.728	3.28615e-13	Ndufc1	BC	Vehicle	D15_vs_D0	Down
4.22235e-14	-0.282124	0.687	0.65	8.44934e-10	Col7a1	BC	Vehicle	D15_vs_D0	Down
1.5043e-11	-0.283927	0.494	0.518	3.01025e-07	Oas1f	BC	Vehicle	D15_vs_D0	Down
5.5187e-14	-0.284506	0.77	0.7	1.10435e-09	Arglu1	BC	Vehicle	D15_vs_D0	Down
2.42898e-13	-0.285083	0.514	0.54	4.86063e-09	AC149090.1	BC	Vehicle	D15_vs_D0	Down
2.3997e-33	-0.288994	0.964	0.93	4.80204e-29	Uqcr11	BC	Vehicle	D15_vs_D0	Down
4.55728e-11	-0.290316	0.611	0.579	9.11957e-07	Zfp652	BC	Vehicle	D15_vs_D0	Down
5.61518e-07	-0.290537	0.246	0.299	0.0112365	Col1a1	BC	Vehicle	D15_vs_D0	Down
3.23015e-21	-0.29309	0.812	0.745	6.46385e-17	Wdr89	BC	Vehicle	D15_vs_D0	Down
2.29608e-18	-0.293437	0.889	0.825	4.59469e-14	Hopx	BC	Vehicle	D15_vs_D0	Down
3.8373e-09	-0.295019	0.884	0.806	7.67883e-05	Clca3a2	BC	Vehicle	D15_vs_D0	Down
3.31483e-08	-0.2978	0.504	0.522	0.00066333	Gm26917	BC	Vehicle	D15_vs_D0	Down
2.69834e-29	-0.298082	0.987	0.96	5.39965e-25	Hmgb1	BC	Vehicle	D15_vs_D0	Down
1.03458e-11	-0.299709	0.682	0.64	2.0703e-07	Ttc3	BC	Vehicle	D15_vs_D0	Down
1.86818e-22	-0.313299	0.799	0.826	3.73842e-18	Pou3f1	BC	Vehicle	D15_vs_D0	Down
7.77512e-17	-0.313424	0.447	0.501	1.55588e-12	Smo	BC	Vehicle	D15_vs_D0	Down
9.17911e-19	-0.315304	0.35	0.459	1.83683e-14	Il20rb	BC	Vehicle	D15_vs_D0	Down
1.86181e-28	-0.320877	0.903	0.851	3.72566e-24	Atp5k	BC	Vehicle	D15_vs_D0	Down
3.09772e-53	-0.325598	0.992	0.98	6.19885e-49	Anxa8	BC	Vehicle	D15_vs_D0	Down
4.75658e-15	-0.329097	0.664	0.641	9.51839e-11	Mxd4	BC	Vehicle	D15_vs_D0	Down
2.21141e-16	-0.331502	0.654	0.638	4.42526e-12	Trim7	BC	Vehicle	D15_vs_D0	Down
3.90446e-30	-0.333501	0.124	0.298	7.81322e-26	Dbp	BC	Vehicle	D15_vs_D0	Down
2.16426e-21	-0.357017	0.723	0.686	4.3309e-17	Ogt	BC	Vehicle	D15_vs_D0	Down
3.09263e-17	-0.371157	0.54	0.594	6.18866e-13	Fbxo32	BC	Vehicle	D15_vs_D0	Down
1.85872e-43	-0.372	0.999	0.996	3.71948e-39	Krt15	BC	Vehicle	D15_vs_D0	Down
7.71921e-39	-0.376211	0.903	0.849	1.54469e-34	Dgcr6	BC	Vehicle	D15_vs_D0	Down
4.62879e-26	-0.382994	0.685	0.692	9.26267e-22	Pnisr	BC	Vehicle	D15_vs_D0	Down
1.5316e-26	-0.399211	0.993	0.989	3.06489e-22	S100a6	BC	Vehicle	D15_vs_D0	Down
3.86669e-33	-0.414556	0.84	0.801	7.73763e-29	Net1	BC	Vehicle	D15_vs_D0	Down
2.77336e-32	-0.423227	0.384	0.552	5.54976e-28	Arrdc3	BC	Vehicle	D15_vs_D0	Down
1.14855e-58	-0.482559	0.985	0.984	2.29837e-54	Dst	BC	Vehicle	D15_vs_D0	Down
1.0476e-49	-0.502946	0.66	0.754	2.09636e-45	Lars2	BC	Vehicle	D15_vs_D0	Down
4.97991e-32	-0.523407	0.715	0.732	9.9653e-28	Maf	BC	Vehicle	D15_vs_D0	Down
4.59538e-44	-0.535941	0.283	0.498	9.19581e-40	5930430L01Rik	BC	Vehicle	D15_vs_D0	Down
5.29188e-61	-0.552872	0.777	0.912	1.05896e-56	Txnip	BC	Vehicle	D15_vs_D0	Down
8.06069e-46	-0.572738	0.33	0.542	1.61302e-41	4631405K08Rik	BC	Vehicle	D15_vs_D0	Down
8.24337e-72	-0.696346	0.626	0.778	1.64958e-67	Tsc22d3	BC	Vehicle	D15_vs_D0	Down
4.04109e-170	-0.724673	0.999	1	8.08662e-166	Gm42418	BC	Vehicle	D15_vs_D0	Down
1.01766e-42	0.881144	0.983	0.841	2.03643e-38	Fos	BC	Vehicle	D9_vs_D3	Up
4.43952e-45	0.776541	0.968	0.861	8.88393e-41	Fosb	BC	Vehicle	D9_vs_D3	Up
3.32089e-30	0.714794	0.908	0.67	6.64544e-26	Egr1	BC	Vehicle	D9_vs_D3	Up
1.06066e-34	0.659766	0.971	0.883	2.12249e-30	Btg2	BC	Vehicle	D9_vs_D3	Up
5.26088e-34	0.639776	0.98	0.896	1.05276e-29	Dusp1	BC	Vehicle	D9_vs_D3	Up
5.04014e-20	0.615926	0.62	0.369	1.00858e-15	Crip1	BC	Vehicle	D9_vs_D3	Up
6.83527e-32	0.60194	0.973	0.913	1.36781e-27	Zfp36	BC	Vehicle	D9_vs_D3	Up
1.96379e-22	0.563604	0.589	0.294	3.92974e-18	Klf2	BC	Vehicle	D9_vs_D3	Up
2.55161e-43	0.554776	0.99	0.945	5.10603e-39	Jund	BC	Vehicle	D9_vs_D3	Up
1.54879e-28	0.547237	0.693	0.369	3.09929e-24	Tppp3	BC	Vehicle	D9_vs_D3	Up
2.08284e-22	0.517198	0.913	0.738	4.16797e-18	Cxcl14	BC	Vehicle	D9_vs_D3	Up
6.86154e-20	0.477705	0.909	0.783	1.37306e-15	Nr4a1	BC	Vehicle	D9_vs_D3	Up
7.24166e-48	0.474263	0.998	0.987	1.44913e-43	mt-Nd3	BC	Vehicle	D9_vs_D3	Up
2.80882e-24	0.470471	0.883	0.725	5.62074e-20	Tubb4b	BC	Vehicle	D9_vs_D3	Up
1.90096e-19	0.468321	0.972	0.909	3.80402e-15	Klf4	BC	Vehicle	D9_vs_D3	Up
2.39593e-15	0.462293	0.909	0.777	4.7945e-11	Ier2	BC	Vehicle	D9_vs_D3	Up
2.64468e-18	0.458713	0.766	0.524	5.29228e-14	Tsc22d1	BC	Vehicle	D9_vs_D3	Up
8.88061e-19	0.433721	0.967	0.893	1.7771e-14	Atf3	BC	Vehicle	D9_vs_D3	Up
2.41235e-15	0.433164	0.883	0.728	4.82735e-11	Socs3	BC	Vehicle	D9_vs_D3	Up
3.96452e-24	0.429885	0.947	0.864	7.9334e-20	Ly6a	BC	Vehicle	D9_vs_D3	Up
1.33146e-28	0.426035	0.998	0.99	2.66439e-24	Mt2	BC	Vehicle	D9_vs_D3	Up
8.35754e-27	0.425952	0.935	0.809	1.67243e-22	Plec	BC	Vehicle	D9_vs_D3	Up
7.84573e-16	0.411944	0.894	0.786	1.57001e-11	Dusp7	BC	Vehicle	D9_vs_D3	Up
7.49833e-28	0.394665	0.965	0.877	1.50049e-23	Trp63	BC	Vehicle	D9_vs_D3	Up
1.04451e-34	0.386866	0.681	0.278	2.09017e-30	AY036118	BC	Vehicle	D9_vs_D3	Up
1.18598e-23	0.379168	0.813	0.531	2.37326e-19	Bcl11b	BC	Vehicle	D9_vs_D3	Up
8.00068e-21	0.368766	0.821	0.605	1.60102e-16	Myc	BC	Vehicle	D9_vs_D3	Up
1.08889e-22	0.365968	0.587	0.285	2.17897e-18	Thy1	BC	Vehicle	D9_vs_D3	Up
2.67101e-26	0.360528	0.914	0.731	5.34496e-22	Ifngr1	BC	Vehicle	D9_vs_D3	Up
2.38619e-19	0.352143	0.985	0.968	4.77501e-15	Junb	BC	Vehicle	D9_vs_D3	Up
1.09848e-13	0.34844	0.609	0.375	2.19817e-09	Irf1	BC	Vehicle	D9_vs_D3	Up
2.0442e-25	0.347649	0.782	0.508	4.09066e-21	Zbtb16	BC	Vehicle	D9_vs_D3	Up
2.14417e-14	0.342517	0.94	0.864	4.2907e-10	Dnajb1	BC	Vehicle	D9_vs_D3	Up
5.22556e-15	0.340326	0.841	0.673	1.04569e-10	Trib1	BC	Vehicle	D9_vs_D3	Up
4.54766e-21	0.338653	0.438	0.142	9.10033e-17	Gm17056	BC	Vehicle	D9_vs_D3	Up
8.02661e-22	0.334126	0.998	0.987	1.6062e-17	Lmna	BC	Vehicle	D9_vs_D3	Up
3.50748e-23	0.330759	0.987	0.974	7.01882e-19	Itga6	BC	Vehicle	D9_vs_D3	Up
6.56696e-19	0.330176	0.772	0.57	1.31412e-14	Midn	BC	Vehicle	D9_vs_D3	Up
7.40479e-11	0.329864	0.979	0.964	1.48177e-06	Jun	BC	Vehicle	D9_vs_D3	Up
5.46396e-26	0.325247	0.998	0.997	1.09339e-21	Apoe	BC	Vehicle	D9_vs_D3	Up
5.53783e-16	0.324315	0.822	0.654	1.10817e-11	Wee1	BC	Vehicle	D9_vs_D3	Up
1.07972e-22	0.324256	1	0.99	2.16062e-18	Krt14	BC	Vehicle	D9_vs_D3	Up
5.27522e-16	0.324203	0.965	0.935	1.05562e-11	Klf6	BC	Vehicle	D9_vs_D3	Up
6.42837e-22	0.32138	0.991	0.981	1.28638e-17	Ubb	BC	Vehicle	D9_vs_D3	Up
5.41117e-21	0.321205	0.898	0.757	1.08283e-16	Klf13	BC	Vehicle	D9_vs_D3	Up
2.18431e-15	0.316952	0.733	0.505	4.37103e-11	Tob1	BC	Vehicle	D9_vs_D3	Up
3.73279e-16	0.316159	0.769	0.576	7.46968e-12	Glul	BC	Vehicle	D9_vs_D3	Up
3.22596e-09	0.3021	0.867	0.786	6.45546e-05	Ndufa4l2	BC	Vehicle	D9_vs_D3	Up
9.1427e-14	0.300126	0.656	0.43	1.82955e-09	Tsc22d3	BC	Vehicle	D9_vs_D3	Up
6.16617e-14	0.298652	0.875	0.744	1.23391e-09	Slco2a1	BC	Vehicle	D9_vs_D3	Up
5.80865e-20	0.296829	0.547	0.265	1.16237e-15	Pik3r1	BC	Vehicle	D9_vs_D3	Up
1.10095e-17	0.29666	0.875	0.735	2.20311e-13	Hsp90b1	BC	Vehicle	D9_vs_D3	Up
5.66825e-16	0.293323	0.943	0.848	1.13427e-11	Crip2	BC	Vehicle	D9_vs_D3	Up
3.26442e-12	0.293282	0.827	0.696	6.53242e-08	Palmd	BC	Vehicle	D9_vs_D3	Up
1.65314e-16	0.290944	0.884	0.761	3.30811e-12	Hopx	BC	Vehicle	D9_vs_D3	Up
1.80411e-13	0.290463	1	0.997	3.61021e-09	Mt1	BC	Vehicle	D9_vs_D3	Up
1.20493e-10	0.289874	0.992	0.964	2.41118e-06	Nfkbia	BC	Vehicle	D9_vs_D3	Up
3.65944e-18	0.286815	0.52	0.23	7.32291e-14	Ackr3	BC	Vehicle	D9_vs_D3	Up
1.0423e-16	0.283784	0.758	0.579	2.08574e-12	Wnt10a	BC	Vehicle	D9_vs_D3	Up
2.7836e-18	0.283562	0.955	0.903	5.57027e-14	Calr	BC	Vehicle	D9_vs_D3	Up
1.14296e-15	0.283374	0.91	0.835	2.28718e-11	Ppp3ca	BC	Vehicle	D9_vs_D3	Up
1.09992e-21	0.279112	0.996	0.987	2.20105e-17	S100a10	BC	Vehicle	D9_vs_D3	Up
1.29644e-28	0.273623	1	0.994	2.5943e-24	Krt5	BC	Vehicle	D9_vs_D3	Up
2.30565e-19	0.273136	0.987	0.977	4.61383e-15	S100a6	BC	Vehicle	D9_vs_D3	Up
1.00034e-14	0.269262	0.722	0.518	2.00177e-10	Tuba1b	BC	Vehicle	D9_vs_D3	Up
3.71123e-08	0.266186	0.852	0.754	0.000742654	Tcim	BC	Vehicle	D9_vs_D3	Up
3.69676e-14	0.265126	0.672	0.443	7.39759e-10	Crlf1	BC	Vehicle	D9_vs_D3	Up
2.43922e-06	0.26484	0.901	0.835	0.0488113	Fcgbp	BC	Vehicle	D9_vs_D3	Up
6.55701e-08	0.263975	0.682	0.547	0.00131212	Pmp22	BC	Vehicle	D9_vs_D3	Up
3.71171e-11	0.259997	0.523	0.32	7.4275e-07	Ly6c1	BC	Vehicle	D9_vs_D3	Up
3.60233e-15	0.258557	0.67	0.46	7.20863e-11	Hivep2	BC	Vehicle	D9_vs_D3	Up
4.73547e-07	0.257787	0.916	0.864	0.00947615	Tnfaip3	BC	Vehicle	D9_vs_D3	Up
3.72105e-10	0.257564	0.952	0.874	7.4462e-06	4930523C07Rik	BC	Vehicle	D9_vs_D3	Up
4.5969e-13	0.256474	0.864	0.725	9.19886e-09	Wnt4	BC	Vehicle	D9_vs_D3	Up
3.97707e-07	-0.251535	0.654	0.715	0.00795851	Ssfa2	BC	Vehicle	D9_vs_D3	Down
1.63375e-06	-0.252786	0.056	0.133	0.0326929	Plaur	BC	Vehicle	D9_vs_D3	Down
8.66159e-08	-0.26361	0.478	0.589	0.00173327	Tead1	BC	Vehicle	D9_vs_D3	Down
2.20783e-16	-0.265916	0.993	0.994	4.41808e-12	S100a14	BC	Vehicle	D9_vs_D3	Down
2.92201e-08	-0.273915	0.504	0.625	0.000584723	Vmp1	BC	Vehicle	D9_vs_D3	Down
1.04938e-09	-0.297564	0.397	0.521	2.09992e-05	Ets1	BC	Vehicle	D9_vs_D3	Down
2.93418e-13	-0.299597	0.393	0.566	5.87159e-09	Hcar2	BC	Vehicle	D9_vs_D3	Down
2.36015e-12	-0.304534	0.207	0.382	4.72289e-08	Sprr1a	BC	Vehicle	D9_vs_D3	Down
6.71496e-14	-0.307855	0.817	0.871	1.34373e-09	Tmem45a	BC	Vehicle	D9_vs_D3	Down
1.27881e-14	-0.310697	0.708	0.825	2.55903e-10	Nr1d1	BC	Vehicle	D9_vs_D3	Down
1.66991e-39	-0.312566	0.059	0.311	3.34166e-35	Dbp	BC	Vehicle	D9_vs_D3	Down
2.08089e-31	-0.317512	0.995	0.997	4.16407e-27	Eef2	BC	Vehicle	D9_vs_D3	Down
3.8988e-13	-0.356087	0.886	0.909	7.80189e-09	Id3	BC	Vehicle	D9_vs_D3	Down
3.67426e-33	-0.356965	0.999	0.997	7.35257e-29	Perp	BC	Vehicle	D9_vs_D3	Down
5.01331e-34	-0.361697	0.967	0.981	1.00321e-29	Rbm3	BC	Vehicle	D9_vs_D3	Down
5.66743e-15	-0.400518	0.653	0.786	1.13411e-10	Sbsn	BC	Vehicle	D9_vs_D3	Down
1.3692e-06	-0.408881	0.936	0.922	0.027399	Ier3	BC	Vehicle	D9_vs_D3	Down
5.78359e-15	-0.411273	0.997	1	1.15735e-10	Actg1	BC	Vehicle	D9_vs_D3	Down
2.40922e-09	-0.411577	0.882	0.89	4.82109e-05	Clca3a2	BC	Vehicle	D9_vs_D3	Down
1.27675e-14	-0.415855	0.584	0.728	2.55491e-10	Krt77	BC	Vehicle	D9_vs_D3	Down
5.7834e-09	-0.432943	0.912	0.903	0.000115732	Irf6	BC	Vehicle	D9_vs_D3	Down
3.99101e-13	-0.435972	0.99	0.987	7.9864e-09	Tacstd2	BC	Vehicle	D9_vs_D3	Down
8.09204e-07	-0.438471	0.563	0.638	0.016193	Map7d1	BC	Vehicle	D9_vs_D3	Down
6.94182e-41	-0.444636	0.459	0.777	1.38913e-36	Col3a1	BC	Vehicle	D9_vs_D3	Down
7.00464e-17	-0.46728	0.888	0.922	1.4017e-12	Hspa1b	BC	Vehicle	D9_vs_D3	Down
3.64101e-19	-0.587062	0.894	0.919	7.28602e-15	Hspa1a	BC	Vehicle	D9_vs_D3	Down
1.44199e-46	-0.604658	0.022	0.249	2.88557e-42	Ccl8	BC	Vehicle	D9_vs_D3	Down
9.70882e-08	-0.607783	0.816	0.851	0.00194283	Ifi202b	BC	Vehicle	D9_vs_D3	Down
2.16757e-13	-0.621523	0.553	0.676	4.33752e-09	Gadd45a	BC	Vehicle	D9_vs_D3	Down
5.90313e-104	-0.694113	0.291	0.845	1.18128e-99	Col1a2	BC	Vehicle	D9_vs_D3	Down
5.81066e-22	-0.799573	0.753	0.874	1.16277e-17	Krtdap	BC	Vehicle	D9_vs_D3	Down
1.21455e-10	-0.80711	0.198	0.343	2.43043e-06	Cldn4	BC	Vehicle	D9_vs_D3	Down
4.199e-115	-0.825278	0.264	0.851	8.40261e-111	Col1a1	BC	Vehicle	D9_vs_D3	Down
4.59281e-08	-0.840086	0.077	0.178	0.000919067	Stfa1	BC	Vehicle	D9_vs_D3	Down
3.43098e-13	-0.85183	0.934	0.961	6.86573e-09	Krt10	BC	Vehicle	D9_vs_D3	Down
6.88755e-17	-1.32196	0.095	0.272	1.37827e-12	BC100530	BC	Vehicle	D9_vs_D3	Down
2.52348e-51	1.00694	0.99	0.841	5.04973e-47	Fos	BC	Vehicle	D15_vs_D3	Up
8.67785e-47	0.946284	0.939	0.67	1.73652e-42	Egr1	BC	Vehicle	D15_vs_D3	Up
3.09144e-52	0.871814	0.984	0.861	6.18628e-48	Fosb	BC	Vehicle	D15_vs_D3	Up
4.36064e-76	0.699111	0.848	0.278	8.72608e-72	AY036118	BC	Vehicle	D15_vs_D3	Up
2.54472e-45	0.693322	0.98	0.883	5.09224e-41	Btg2	BC	Vehicle	D15_vs_D3	Up
4.86171e-48	0.660261	0.924	0.725	9.72877e-44	Tubb4b	BC	Vehicle	D15_vs_D3	Up
4.19379e-37	0.63803	0.982	0.913	8.3922e-33	Zfp36	BC	Vehicle	D15_vs_D3	Up
2.60509e-32	0.635209	0.94	0.777	5.21304e-28	Ier2	BC	Vehicle	D15_vs_D3	Up
1.19892e-69	0.633734	0.998	0.987	2.39916e-65	mt-Nd3	BC	Vehicle	D15_vs_D3	Up
1.46775e-23	0.582855	0.656	0.369	2.9371e-19	Crip1	BC	Vehicle	D15_vs_D3	Up
8.69515e-26	0.572739	0.623	0.294	1.73999e-21	Klf2	BC	Vehicle	D15_vs_D3	Up
3.04708e-47	0.569127	0.995	0.945	6.09751e-43	Jund	BC	Vehicle	D15_vs_D3	Up
9.56766e-33	0.557576	0.945	0.783	1.91458e-28	Nr4a1	BC	Vehicle	D15_vs_D3	Up
7.55503e-27	0.556924	0.982	0.896	1.51184e-22	Dusp1	BC	Vehicle	D15_vs_D3	Up
1.15438e-42	0.516795	1	0.99	2.31003e-38	Mt2	BC	Vehicle	D15_vs_D3	Up
1.73602e-25	0.515411	0.985	0.893	3.47394e-21	Atf3	BC	Vehicle	D15_vs_D3	Up
1.87707e-23	0.505195	0.978	0.909	3.7562e-19	Klf4	BC	Vehicle	D15_vs_D3	Up
1.68235e-22	0.490332	0.91	0.738	3.36655e-18	Cxcl14	BC	Vehicle	D15_vs_D3	Up
1.93458e-20	0.456989	0.771	0.524	3.8713e-16	Tsc22d1	BC	Vehicle	D15_vs_D3	Up
2.00416e-35	0.45465	0.947	0.809	4.01052e-31	Plec	BC	Vehicle	D15_vs_D3	Up
1.90435e-32	0.445713	0.838	0.57	3.8108e-28	Midn	BC	Vehicle	D15_vs_D3	Up
2.68817e-23	0.444668	0.673	0.369	5.3793e-19	Tppp3	BC	Vehicle	D15_vs_D3	Up
3.6883e-23	0.427621	0.687	0.375	7.38067e-19	Irf1	BC	Vehicle	D15_vs_D3	Up
1.66347e-21	0.427134	0.912	0.786	3.32877e-17	Dusp7	BC	Vehicle	D15_vs_D3	Up
1.60135e-29	0.420419	0.998	0.968	3.20446e-25	Junb	BC	Vehicle	D15_vs_D3	Up
6.66827e-22	0.418479	0.962	0.864	1.33439e-17	Dnajb1	BC	Vehicle	D15_vs_D3	Up
7.23233e-33	0.407979	0.977	0.877	1.44726e-28	Trp63	BC	Vehicle	D15_vs_D3	Up
6.85742e-21	0.386087	0.812	0.605	1.37224e-16	Myc	BC	Vehicle	D15_vs_D3	Up
3.179e-21	0.379533	0.847	0.654	6.3615e-17	Wee1	BC	Vehicle	D15_vs_D3	Up
2.2049e-21	0.378453	1	0.997	4.41223e-17	Mt1	BC	Vehicle	D15_vs_D3	Up
7.52726e-21	0.377914	0.757	0.505	1.50628e-16	Tob1	BC	Vehicle	D15_vs_D3	Up
4.12328e-30	0.377692	0.971	0.913	8.25109e-26	Mcl1	BC	Vehicle	D15_vs_D3	Up
3.455e-10	0.372693	0.766	0.589	6.9138e-06	Epgn	BC	Vehicle	D15_vs_D3	Up
4.57729e-26	0.371204	0.728	0.46	9.15962e-22	Hivep2	BC	Vehicle	D15_vs_D3	Up
3.62144e-30	0.370569	0.996	0.981	7.24686e-26	Ubb	BC	Vehicle	D15_vs_D3	Up
9.0164e-28	0.366548	0.911	0.757	1.80427e-23	Klf13	BC	Vehicle	D15_vs_D3	Up
1.86553e-18	0.365942	0.854	0.696	3.73311e-14	Palmd	BC	Vehicle	D15_vs_D3	Up
1.24605e-15	0.363069	0.916	0.728	2.49347e-11	Socs3	BC	Vehicle	D15_vs_D3	Up
2.14753e-21	0.362574	0.987	0.935	4.29741e-17	Klf6	BC	Vehicle	D15_vs_D3	Up
3.71468e-28	0.36045	0.745	0.434	7.43345e-24	Sertad1	BC	Vehicle	D15_vs_D3	Up
1.35866e-14	0.35962	0.97	0.89	2.71881e-10	Zfp36l1	BC	Vehicle	D15_vs_D3	Up
1.91281e-23	0.354563	0.988	0.974	3.82773e-19	Itga6	BC	Vehicle	D15_vs_D3	Up
1.31128e-19	0.347561	0.978	0.874	2.62401e-15	4930523C07Rik	BC	Vehicle	D15_vs_D3	Up
4.85438e-09	0.346291	0.307	0.146	9.7141e-05	Arc	BC	Vehicle	D15_vs_D3	Up
3.87915e-13	0.341709	0.917	0.761	7.76256e-09	Thbs1	BC	Vehicle	D15_vs_D3	Up
1.42599e-19	0.340355	0.917	0.744	2.85355e-15	Slco2a1	BC	Vehicle	D15_vs_D3	Up
5.52918e-58	0.340252	0.999	1	1.10645e-53	Gm42418	BC	Vehicle	D15_vs_D3	Up
1.79729e-27	0.339324	0.927	0.731	3.59656e-23	Ifngr1	BC	Vehicle	D15_vs_D3	Up
1.51886e-16	0.337507	0.882	0.673	3.03939e-12	Trib1	BC	Vehicle	D15_vs_D3	Up
3.60062e-26	0.333836	0.998	0.987	7.20521e-22	Lmna	BC	Vehicle	D15_vs_D3	Up
3.16535e-17	0.331189	0.678	0.421	6.33419e-13	Trp53inp1	BC	Vehicle	D15_vs_D3	Up
2.28007e-31	0.327638	0.999	0.997	4.56264e-27	Apoe	BC	Vehicle	D15_vs_D3	Up
1.86419e-17	0.326946	0.898	0.738	3.73044e-13	mt-Nd4l	BC	Vehicle	D15_vs_D3	Up
2.72523e-26	0.324703	0.801	0.511	5.45345e-22	mt-Atp8	BC	Vehicle	D15_vs_D3	Up
7.77754e-24	0.322103	0.771	0.508	1.55636e-19	Zbtb16	BC	Vehicle	D15_vs_D3	Up
6.02099e-20	0.320739	0.96	0.864	1.20486e-15	Ly6a	BC	Vehicle	D15_vs_D3	Up
7.87277e-20	0.319983	0.722	0.443	1.57542e-15	Crlf1	BC	Vehicle	D15_vs_D3	Up
3.28259e-25	0.316117	0.973	0.893	6.56879e-21	Nfib	BC	Vehicle	D15_vs_D3	Up
8.30008e-09	0.314789	0.989	0.964	0.000166093	Jun	BC	Vehicle	D15_vs_D3	Up
5.26636e-23	0.313842	0.802	0.579	1.05385e-18	Wnt10a	BC	Vehicle	D15_vs_D3	Up
3.01099e-09	0.310712	0.927	0.835	6.02529e-05	Fcgbp	BC	Vehicle	D15_vs_D3	Up
5.39392e-16	0.307526	0.721	0.511	1.07938e-11	Ehd4	BC	Vehicle	D15_vs_D3	Up
1.21327e-18	0.302307	0.797	0.531	2.42787e-14	Bcl11b	BC	Vehicle	D15_vs_D3	Up
4.42911e-15	0.300549	0.792	0.586	8.8631e-11	Palld	BC	Vehicle	D15_vs_D3	Up
7.08747e-12	0.297267	0.912	0.806	1.41827e-07	Nrip1	BC	Vehicle	D15_vs_D3	Up
1.07961e-17	0.296822	0.855	0.689	2.16042e-13	Kif21a	BC	Vehicle	D15_vs_D3	Up
1.16013e-15	0.296428	0.769	0.576	2.32154e-11	Glul	BC	Vehicle	D15_vs_D3	Up
1.47256e-19	0.296371	0.86	0.686	2.94674e-15	Wsb1	BC	Vehicle	D15_vs_D3	Up
5.0362e-12	0.294499	0.724	0.518	1.00779e-07	Gem	BC	Vehicle	D15_vs_D3	Up
9.7809e-19	0.291924	0.527	0.23	1.95726e-14	Ackr3	BC	Vehicle	D15_vs_D3	Up
3.40867e-12	0.28928	0.965	0.909	6.82109e-08	Dnaja1	BC	Vehicle	D15_vs_D3	Up
1.61235e-17	0.285225	0.684	0.437	3.22647e-13	Mgll	BC	Vehicle	D15_vs_D3	Up
5.72946e-15	0.284727	0.935	0.809	1.14652e-10	Zfand5	BC	Vehicle	D15_vs_D3	Up
6.49387e-18	0.281795	0.755	0.518	1.29949e-13	Tuba1b	BC	Vehicle	D15_vs_D3	Up
1.57551e-15	0.280303	0.983	0.948	3.15274e-11	Ubc	BC	Vehicle	D15_vs_D3	Up
5.60737e-09	0.274026	0.704	0.547	0.000112209	Pmp22	BC	Vehicle	D15_vs_D3	Up
4.02041e-20	0.268774	0.993	0.977	8.04525e-16	S100a6	BC	Vehicle	D15_vs_D3	Up
1.73436e-51	0.268757	0.995	0.984	3.47063e-47	Rps17	BC	Vehicle	D15_vs_D3	Up
1.17918e-15	0.267304	0.882	0.66	2.35966e-11	Mat2a	BC	Vehicle	D15_vs_D3	Up
3.29069e-11	0.267114	0.447	0.256	6.58499e-07	Igfbp7	BC	Vehicle	D15_vs_D3	Up
4.55385e-18	0.265729	0.903	0.761	9.1127e-14	Atp5k	BC	Vehicle	D15_vs_D3	Up
1.36031e-08	0.263506	0.477	0.301	0.000272212	Dusp6	BC	Vehicle	D15_vs_D3	Up
4.1398e-15	0.261221	0.778	0.579	8.28415e-11	Gm15987	BC	Vehicle	D15_vs_D3	Up
2.15368e-13	0.260716	0.889	0.761	4.30972e-09	Hopx	BC	Vehicle	D15_vs_D3	Up
7.18043e-11	0.259388	0.907	0.786	1.43688e-06	Ndufa4l2	BC	Vehicle	D15_vs_D3	Up
7.26782e-17	0.258549	0.721	0.492	1.45436e-12	Tnfrsf18	BC	Vehicle	D15_vs_D3	Up
1.63517e-06	0.258397	0.449	0.317	0.0327213	Creb5	BC	Vehicle	D15_vs_D3	Up
6.67605e-10	0.25426	0.953	0.906	1.33594e-05	Ccnd2	BC	Vehicle	D15_vs_D3	Up
6.36015e-18	0.252691	0.817	0.547	1.27273e-13	Itga3	BC	Vehicle	D15_vs_D3	Up
4.04667e-15	0.252064	0.744	0.518	8.09779e-11	Tnfrsf19	BC	Vehicle	D15_vs_D3	Up
2.27021e-07	-0.252113	0.053	0.133	0.00454291	Plaur	BC	Vehicle	D15_vs_D3	Down
9.60761e-41	-0.254387	1	1	1.92258e-36	Eef1a1	BC	Vehicle	D15_vs_D3	Down
9.14063e-19	-0.257912	0.124	0.311	1.82913e-14	Dbp	BC	Vehicle	D15_vs_D3	Down
1.52025e-08	-0.258172	0.184	0.311	0.000304217	Ehf	BC	Vehicle	D15_vs_D3	Down
4.76005e-09	-0.25866	0.342	0.46	9.52534e-05	Smox	BC	Vehicle	D15_vs_D3	Down
3.8969e-08	-0.259042	0.872	0.887	0.000779808	Gata3	BC	Vehicle	D15_vs_D3	Down
4.88388e-12	-0.259832	0.93	0.929	9.77313e-08	Eif6	BC	Vehicle	D15_vs_D3	Down
1.6271e-10	-0.260984	0.465	0.592	3.256e-06	Nedd4l	BC	Vehicle	D15_vs_D3	Down
2.77635e-07	-0.261579	0.525	0.608	0.00555575	Irf2bpl	BC	Vehicle	D15_vs_D3	Down
1.72872e-08	-0.26428	0.294	0.427	0.000345933	Fabp5	BC	Vehicle	D15_vs_D3	Down
5.26809e-08	-0.266791	0.677	0.715	0.0010542	Ssfa2	BC	Vehicle	D15_vs_D3	Down
4.95374e-15	-0.268741	0.91	0.913	9.91294e-11	Rnh1	BC	Vehicle	D15_vs_D3	Down
2.12756e-30	-0.269409	0.988	0.984	4.25747e-26	Eif3f	BC	Vehicle	D15_vs_D3	Down
4.69174e-10	-0.270014	0.52	0.641	9.38863e-06	Irx5	BC	Vehicle	D15_vs_D3	Down
1.29647e-08	-0.270582	0.466	0.589	0.000259436	Tead1	BC	Vehicle	D15_vs_D3	Down
3.85507e-09	-0.274826	0.058	0.152	7.71439e-05	Tnfsf18	BC	Vehicle	D15_vs_D3	Down
6.27813e-20	-0.281374	0.893	0.932	1.25632e-15	Srsf11	BC	Vehicle	D15_vs_D3	Down
7.13892e-09	-0.284528	0.927	0.909	0.000142857	Id3	BC	Vehicle	D15_vs_D3	Down
3.76438e-07	-0.284766	0.921	0.922	0.00753289	Hspa1b	BC	Vehicle	D15_vs_D3	Down
4.8567e-07	-0.286249	0.905	0.916	0.00971874	Prnp	BC	Vehicle	D15_vs_D3	Down
3.45503e-11	-0.288522	0.773	0.783	6.91386e-07	Cfl2	BC	Vehicle	D15_vs_D3	Down
9.06059e-07	-0.305036	0.446	0.524	0.0181311	Epha4	BC	Vehicle	D15_vs_D3	Down
3.35352e-07	-0.324556	0.935	0.919	0.00671074	Hspa1a	BC	Vehicle	D15_vs_D3	Down
3.83948e-16	-0.325998	0.73	0.825	7.68319e-12	Nr1d1	BC	Vehicle	D15_vs_D3	Down
7.77617e-12	-0.338283	0.398	0.521	1.55609e-07	Ets1	BC	Vehicle	D15_vs_D3	Down
4.2743e-17	-0.342094	0.176	0.382	8.55329e-13	Sprr1a	BC	Vehicle	D15_vs_D3	Down
5.39783e-28	-0.345829	0.992	0.994	1.08016e-23	S100a14	BC	Vehicle	D15_vs_D3	Down
1.93579e-09	-0.349679	0.962	0.926	3.8737e-05	Gadd45b	BC	Vehicle	D15_vs_D3	Down
1.01013e-06	-0.352134	0.519	0.602	0.0202138	Ggct	BC	Vehicle	D15_vs_D3	Down
2.26049e-08	-0.362991	0.855	0.848	0.000452347	Pim1	BC	Vehicle	D15_vs_D3	Down
3.55314e-12	-0.37172	0.687	0.793	7.11019e-08	Marcks	BC	Vehicle	D15_vs_D3	Down
2.04756e-48	-0.401908	0.998	0.997	4.09737e-44	Eef2	BC	Vehicle	D15_vs_D3	Down
4.36215e-47	-0.422088	0.999	0.997	8.7291e-43	Perp	BC	Vehicle	D15_vs_D3	Down
3.69815e-16	-0.431817	1	1	7.40038e-12	Actg1	BC	Vehicle	D15_vs_D3	Down
9.76306e-08	-0.472205	0.95	0.922	0.00195369	Ier3	BC	Vehicle	D15_vs_D3	Down
1.7112e-12	-0.479544	0.716	0.748	3.42428e-08	Sgms1	BC	Vehicle	D15_vs_D3	Down
2.77217e-15	-0.480172	0.991	0.987	5.54739e-11	Tacstd2	BC	Vehicle	D15_vs_D3	Down
1.48235e-11	-0.481329	0.884	0.89	2.96633e-07	Clca3a2	BC	Vehicle	D15_vs_D3	Down
7.53652e-21	-0.484307	0.63	0.786	1.50813e-16	Sbsn	BC	Vehicle	D15_vs_D3	Down
1.76421e-07	-0.485964	0.587	0.638	0.00353036	Map7d1	BC	Vehicle	D15_vs_D3	Down
2.82688e-20	-0.529687	0.551	0.728	5.65687e-16	Krt77	BC	Vehicle	D15_vs_D3	Down
3.32937e-67	-0.554949	0.344	0.777	6.66241e-63	Col3a1	BC	Vehicle	D15_vs_D3	Down
6.51005e-16	-0.584836	0.918	0.903	1.30273e-11	Irf6	BC	Vehicle	D15_vs_D3	Down
1.84808e-71	-0.615991	0.006	0.249	3.6982e-67	Ccl8	BC	Vehicle	D15_vs_D3	Down
2.31771e-08	-0.65962	0.296	0.427	0.000463796	F3	BC	Vehicle	D15_vs_D3	Down
9.29507e-118	-0.736257	0.276	0.845	1.86004e-113	Col1a2	BC	Vehicle	D15_vs_D3	Down
8.41029e-21	-0.759115	0.512	0.676	1.68298e-16	Gadd45a	BC	Vehicle	D15_vs_D3	Down
1.35313e-09	-0.781888	0.209	0.343	2.70775e-05	Cldn4	BC	Vehicle	D15_vs_D3	Down
3.18838e-24	-0.805288	0.739	0.874	6.38027e-20	Krtdap	BC	Vehicle	D15_vs_D3	Down
2.89016e-09	-0.838818	0.328	0.463	5.78351e-05	Adm	BC	Vehicle	D15_vs_D3	Down
7.60554e-12	-0.857435	0.062	0.178	1.52194e-07	Stfa1	BC	Vehicle	D15_vs_D3	Down
2.51866e-128	-0.877439	0.246	0.851	5.04008e-124	Col1a1	BC	Vehicle	D15_vs_D3	Down
3.76037e-21	-1.13637	0.913	0.961	7.52488e-17	Krt10	BC	Vehicle	D15_vs_D3	Down
4.01278e-21	-1.39773	0.084	0.272	8.02998e-17	BC100530	BC	Vehicle	D15_vs_D3	Down
1.25686e-47	0.312244	0.848	0.681	2.51509e-43	AY036118	BC	Vehicle	D15_vs_D9	Up
3.61038e-12	0.262505	0.935	0.894	7.22474e-08	Hspa1a	BC	Vehicle	D15_vs_D9	Up
1.56962e-11	0.257366	0.849	0.767	3.14097e-07	Plet1	BC	Vehicle	D15_vs_D9	Up
2.39216e-20	0.252088	0.953	0.911	4.78694e-16	Ccnd2	BC	Vehicle	D15_vs_D9	Up
5.98476e-07	-0.288935	0.628	0.684	0.0119761	Krt1	BC	Vehicle	D15_vs_D9	Down

## Sheet: BC-Quercetin
Pairwise Differential Expression Genes of BC in scRNA-seq Data
The column name annotation: avg_logFC (average log fold change); pct.1 (ratio of cells in this cluster that expressed); pct.2 (ratio of cells in the rest of clusters that expressed the gene); p_val (p_value); p_val_adj (Bonferroni corrected p_value).
p_val	avg_logFC	pct.1	pct.2	p_val_adj	gene	celltype	group	class	regulation
9.22539e-74	1.41624	0.83	0.299	1.84609e-69	Ifi202b	BC	Quercetin	D3_vs_D0	Up
8.85669e-44	1.36519	0.969	0.948	1.77231e-39	Serpinb2	BC	Quercetin	D3_vs_D0	Up
2.09515e-64	1.25897	0.9	0.405	4.1926e-60	Ier3	BC	Quercetin	D3_vs_D0	Up
3.43502e-56	1.22377	0.529	0.088	6.87383e-52	Krt16	BC	Quercetin	D3_vs_D0	Up
9.88028e-44	1.16292	0.782	0.379	1.97714e-39	Thbs1	BC	Quercetin	D3_vs_D0	Up
2.92069e-55	1.1343	0.806	0.325	5.8446e-51	Plet1	BC	Quercetin	D3_vs_D0	Up
8.31738e-77	1.04603	0.931	0.326	1.66439e-72	Krtdap	BC	Quercetin	D3_vs_D0	Up
3.96355e-48	1.02321	0.886	0.615	7.93147e-44	Irf6	BC	Quercetin	D3_vs_D0	Up
2.97488e-33	0.998889	0.502	0.146	5.95303e-29	Krt17	BC	Quercetin	D3_vs_D0	Up
4.42141e-67	0.994087	0.772	0.21	8.84768e-63	Pxdc1	BC	Quercetin	D3_vs_D0	Up
2.47142e-60	0.966959	0.997	0.994	4.94555e-56	Actg1	BC	Quercetin	D3_vs_D0	Up
1.85645e-46	0.962436	0.979	0.619	3.71494e-42	Krt10	BC	Quercetin	D3_vs_D0	Up
1.65583e-55	0.955498	0.872	0.444	3.31348e-51	Itpkc	BC	Quercetin	D3_vs_D0	Up
9.52043e-51	0.950806	0.803	0.324	1.90513e-46	Lypd3	BC	Quercetin	D3_vs_D0	Up
3.89713e-52	0.946269	0.997	0.938	7.79855e-48	Sfn	BC	Quercetin	D3_vs_D0	Up
8.0931e-20	0.944059	0.291	0.076	1.61951e-15	BC100530	BC	Quercetin	D3_vs_D0	Up
1.7969e-61	0.896297	0.844	0.268	3.59578e-57	Krt77	BC	Quercetin	D3_vs_D0	Up
2.6199e-42	0.888461	0.654	0.225	5.24268e-38	Gm12840	BC	Quercetin	D3_vs_D0	Up
3.40474e-52	0.882999	0.893	0.502	6.81322e-48	Ifrd1	BC	Quercetin	D3_vs_D0	Up
2.35763e-60	0.864422	0.706	0.201	4.71785e-56	Gadd45a	BC	Quercetin	D3_vs_D0	Up
2.20072e-46	0.849975	0.983	0.901	4.40386e-42	Tacstd2	BC	Quercetin	D3_vs_D0	Up
1.85642e-55	0.834612	0.471	0.061	3.71489e-51	F3	BC	Quercetin	D3_vs_D0	Up
1.11211e-26	0.808863	0.599	0.249	2.22543e-22	Ptgs2	BC	Quercetin	D3_vs_D0	Up
3.77054e-62	0.807757	0.737	0.19	7.54523e-58	Fosl1	BC	Quercetin	D3_vs_D0	Up
1.64331e-52	0.799627	0.817	0.36	3.28842e-48	Sgms1	BC	Quercetin	D3_vs_D0	Up
3.26703e-41	0.789234	0.993	0.918	6.53766e-37	Sdc4	BC	Quercetin	D3_vs_D0	Up
1.25731e-47	0.763073	0.557	0.129	2.51601e-43	Phlda1	BC	Quercetin	D3_vs_D0	Up
7.5347e-38	0.762278	0.664	0.251	1.50777e-33	Aqp3	BC	Quercetin	D3_vs_D0	Up
4.6487e-29	0.762012	0.744	0.374	9.30252e-25	Gm20186	BC	Quercetin	D3_vs_D0	Up
3.49082e-65	0.756855	0.83	0.256	6.98548e-61	Pde4b	BC	Quercetin	D3_vs_D0	Up
5.32403e-44	0.754508	0.983	0.876	1.06539e-39	Calm2	BC	Quercetin	D3_vs_D0	Up
1.32302e-49	0.742533	0.699	0.228	2.6475e-45	Plk2	BC	Quercetin	D3_vs_D0	Up
3.91806e-30	0.741342	0.754	0.396	7.84043e-26	Fgfbp1	BC	Quercetin	D3_vs_D0	Up
2.48498e-44	0.737104	0.844	0.364	4.97269e-40	Sbsn	BC	Quercetin	D3_vs_D0	Up
3.43039e-47	0.735416	0.979	0.8	6.86455e-43	Avpi1	BC	Quercetin	D3_vs_D0	Up
1.31433e-39	0.73159	0.955	0.762	2.6301e-35	Nfkbia	BC	Quercetin	D3_vs_D0	Up
2.43338e-45	0.728891	0.851	0.408	4.86943e-41	Pim1	BC	Quercetin	D3_vs_D0	Up
5.44365e-36	0.725228	0.879	0.629	1.08933e-31	Cldn1	BC	Quercetin	D3_vs_D0	Up
2.3838e-28	0.722376	0.37	0.089	4.77022e-24	Adm	BC	Quercetin	D3_vs_D0	Up
9.82224e-41	0.718099	0.768	0.398	1.96553e-36	Cdcp1	BC	Quercetin	D3_vs_D0	Up
4.87999e-39	0.703275	0.592	0.186	9.76535e-35	Pmp22	BC	Quercetin	D3_vs_D0	Up
3.22151e-45	0.700237	0.848	0.419	6.44656e-41	Map2k3	BC	Quercetin	D3_vs_D0	Up
1.32044e-51	0.699161	0.796	0.319	2.64234e-47	Uap1	BC	Quercetin	D3_vs_D0	Up
3.13104e-52	0.691419	0.754	0.276	6.26552e-48	Epha2	BC	Quercetin	D3_vs_D0	Up
9.95069e-41	0.684263	0.9	0.608	1.99123e-36	Prnp	BC	Quercetin	D3_vs_D0	Up
2.31352e-44	0.676125	0.803	0.371	4.62959e-40	Marcks	BC	Quercetin	D3_vs_D0	Up
3.21723e-48	0.664894	0.806	0.339	6.438e-44	Dennd2c	BC	Quercetin	D3_vs_D0	Up
3.54004e-101	0.662033	0.588	0.025	7.08398e-97	Sprr1a	BC	Quercetin	D3_vs_D0	Up
2.67314e-32	0.656761	0.772	0.406	5.34922e-28	Odc1	BC	Quercetin	D3_vs_D0	Up
1.06946e-42	0.650367	0.879	0.445	2.1401e-38	Tnfaip3	BC	Quercetin	D3_vs_D0	Up
1.94629e-40	0.641771	0.872	0.486	3.89472e-36	Cebpb	BC	Quercetin	D3_vs_D0	Up
2.77491e-37	0.637721	0.92	0.648	5.55287e-33	Id3	BC	Quercetin	D3_vs_D0	Up
1.17732e-23	0.634291	0.353	0.1	2.35593e-19	Ch25h	BC	Quercetin	D3_vs_D0	Up
2.6169e-13	0.633861	0.671	0.395	5.23669e-09	Krt1	BC	Quercetin	D3_vs_D0	Up
1.93056e-35	0.633144	0.779	0.409	3.86325e-31	Cxcl16	BC	Quercetin	D3_vs_D0	Up
2.21098e-41	0.626521	0.817	0.391	4.42439e-37	Tsc22d2	BC	Quercetin	D3_vs_D0	Up
3.39051e-49	0.611152	0.682	0.205	6.78474e-45	Map7d1	BC	Quercetin	D3_vs_D0	Up
4.26427e-20	0.607584	0.827	0.546	8.53324e-16	Errfi1	BC	Quercetin	D3_vs_D0	Up
1.51907e-35	0.602079	0.81	0.42	3.03981e-31	Zfp703	BC	Quercetin	D3_vs_D0	Up
7.63246e-40	0.597544	0.844	0.455	1.52733e-35	Tnfrsf12a	BC	Quercetin	D3_vs_D0	Up
3.2681e-37	0.596733	0.754	0.326	6.53979e-33	Tcim	BC	Quercetin	D3_vs_D0	Up
3.05761e-20	0.590381	0.827	0.566	6.11859e-16	Tpm1	BC	Quercetin	D3_vs_D0	Up
1.85762e-39	0.587837	0.92	0.526	3.71728e-35	Gadd45b	BC	Quercetin	D3_vs_D0	Up
1.37894e-34	0.585851	0.948	0.822	2.7594e-30	Serpinb5	BC	Quercetin	D3_vs_D0	Up
4.04264e-44	0.585794	0.865	0.425	8.08972e-40	Ptp4a1	BC	Quercetin	D3_vs_D0	Up
1.63314e-43	0.584671	0.83	0.399	3.26807e-39	Arf6	BC	Quercetin	D3_vs_D0	Up
2.41342e-41	0.584029	0.716	0.276	4.82949e-37	Tjp2	BC	Quercetin	D3_vs_D0	Up
7.6929e-40	0.568461	0.747	0.316	1.53943e-35	Clic4	BC	Quercetin	D3_vs_D0	Up
9.52621e-08	0.567532	0.343	0.182	0.00190629	Stfa3	BC	Quercetin	D3_vs_D0	Up
2.83505e-34	0.563187	0.91	0.7	5.67322e-30	Hif1a	BC	Quercetin	D3_vs_D0	Up
2.28194e-12	0.559401	0.63	0.384	4.5664e-08	Epgn	BC	Quercetin	D3_vs_D0	Up
4.6507e-30	0.551624	0.934	0.819	9.30652e-26	Emp1	BC	Quercetin	D3_vs_D0	Up
1.43371e-58	0.549976	0.592	0.115	2.869e-54	Noct	BC	Quercetin	D3_vs_D0	Up
1.6794e-27	0.549108	0.938	0.69	3.36064e-23	Sat1	BC	Quercetin	D3_vs_D0	Up
6.81882e-40	0.542655	0.585	0.17	1.36451e-35	Hbegf	BC	Quercetin	D3_vs_D0	Up
1.9782e-43	0.538117	0.796	0.349	3.95858e-39	Sowahc	BC	Quercetin	D3_vs_D0	Up
4.64123e-39	0.534784	0.896	0.52	9.28757e-35	Sbno2	BC	Quercetin	D3_vs_D0	Up
1.90581e-18	0.53421	0.997	0.998	3.81372e-14	Actb	BC	Quercetin	D3_vs_D0	Up
1.33802e-23	0.527702	0.997	0.996	2.67751e-19	Mt1	BC	Quercetin	D3_vs_D0	Up
2.8248e-34	0.526974	0.567	0.182	5.6527e-30	Cited2	BC	Quercetin	D3_vs_D0	Up
4.78287e-23	0.517119	0.699	0.299	9.571e-19	Col1a1	BC	Quercetin	D3_vs_D0	Up
1.73424e-38	0.51445	0.886	0.522	3.4704e-34	Rap1b	BC	Quercetin	D3_vs_D0	Up
2.07543e-56	0.511944	0.505	0.075	4.15314e-52	Ly6g6c	BC	Quercetin	D3_vs_D0	Up
7.60615e-35	0.511667	0.612	0.224	1.52207e-30	Vmp1	BC	Quercetin	D3_vs_D0	Up
1.12445e-30	0.511151	0.889	0.6	2.25014e-26	Arid5b	BC	Quercetin	D3_vs_D0	Up
9.04432e-14	0.510602	0.225	0.065	1.80986e-09	Stfa1	BC	Quercetin	D3_vs_D0	Up
3.85085e-39	0.509185	0.761	0.311	7.70593e-35	Tgif1	BC	Quercetin	D3_vs_D0	Up
3.9415e-49	0.508753	0.661	0.186	7.88733e-45	Gramd3	BC	Quercetin	D3_vs_D0	Up
2.10034e-37	0.508037	0.9	0.585	4.20298e-33	Litaf	BC	Quercetin	D3_vs_D0	Up
1.715e-40	0.508037	0.806	0.34	3.43189e-36	Ldlr	BC	Quercetin	D3_vs_D0	Up
3.01178e-24	0.505312	0.792	0.452	6.02688e-20	Adrb2	BC	Quercetin	D3_vs_D0	Up
5.04236e-22	0.50479	0.37	0.116	1.00903e-17	Ccdc71l	BC	Quercetin	D3_vs_D0	Up
6.31203e-33	0.501789	0.917	0.576	1.2631e-28	Nfkbiz	BC	Quercetin	D3_vs_D0	Up
4.23983e-24	0.488199	0.938	0.696	8.48432e-20	Dnaja1	BC	Quercetin	D3_vs_D0	Up
7.92598e-29	0.487751	0.896	0.619	1.58607e-24	Cxadr	BC	Quercetin	D3_vs_D0	Up
4.10588e-30	0.483881	0.803	0.398	8.21628e-26	Kdm6b	BC	Quercetin	D3_vs_D0	Up
1.28324e-33	0.483451	0.865	0.534	2.56789e-29	Etf1	BC	Quercetin	D3_vs_D0	Up
4.78994e-25	0.482659	0.761	0.414	9.58514e-21	Cdkn1a	BC	Quercetin	D3_vs_D0	Up
7.38724e-28	0.481425	0.837	0.491	1.47826e-23	Azin1	BC	Quercetin	D3_vs_D0	Up
3.65114e-37	0.477473	0.82	0.416	7.3063e-33	Eif1a	BC	Quercetin	D3_vs_D0	Up
1.14149e-27	0.47689	0.779	0.389	2.28423e-23	Trib1	BC	Quercetin	D3_vs_D0	Up
9.23059e-40	0.476704	0.723	0.284	1.84713e-35	Ehd1	BC	Quercetin	D3_vs_D0	Up
3.03136e-32	0.474402	0.958	0.802	6.06606e-28	Rtn4	BC	Quercetin	D3_vs_D0	Up
5.33849e-31	0.473679	0.941	0.698	1.06828e-26	Ptp4a2	BC	Quercetin	D3_vs_D0	Up
6.66881e-08	0.472424	0.709	0.535	0.00133449	Igfbp3	BC	Quercetin	D3_vs_D0	Up
7.66563e-25	0.472112	0.886	0.665	1.53397e-20	Cd44	BC	Quercetin	D3_vs_D0	Up
1.01002e-39	0.471291	0.723	0.262	2.02114e-35	Tuba1c	BC	Quercetin	D3_vs_D0	Up
9.4322e-30	0.471083	0.875	0.542	1.88748e-25	Nrip1	BC	Quercetin	D3_vs_D0	Up
3.57799e-21	0.470742	0.865	0.631	7.15991e-17	Rbms1	BC	Quercetin	D3_vs_D0	Up
5.91061e-09	0.470147	0.682	0.478	0.000118277	Il33	BC	Quercetin	D3_vs_D0	Up
1.11138e-39	0.469761	0.723	0.286	2.22399e-35	Zc3h12a	BC	Quercetin	D3_vs_D0	Up
5.0736e-41	0.464141	0.765	0.295	1.01528e-36	Arl5b	BC	Quercetin	D3_vs_D0	Up
3.38613e-26	0.460991	0.813	0.489	6.77598e-22	Epcam	BC	Quercetin	D3_vs_D0	Up
9.46175e-26	0.460599	0.91	0.669	1.89339e-21	Klf6	BC	Quercetin	D3_vs_D0	Up
1.81383e-30	0.45972	0.893	0.548	3.62965e-26	Tiparp	BC	Quercetin	D3_vs_D0	Up
2.49795e-54	0.459152	0.45	0.055	4.99865e-50	Hs3st1	BC	Quercetin	D3_vs_D0	Up
6.49127e-30	0.45672	0.72	0.292	1.29897e-25	Col1a2	BC	Quercetin	D3_vs_D0	Up
1.04339e-40	0.454019	0.696	0.249	2.08792e-36	Akirin1	BC	Quercetin	D3_vs_D0	Up
3.49851e-31	0.45034	0.723	0.346	7.00087e-27	Herc4	BC	Quercetin	D3_vs_D0	Up
4.25817e-30	0.443818	0.865	0.525	8.52103e-26	Ndel1	BC	Quercetin	D3_vs_D0	Up
5.71317e-10	0.437837	0.484	0.255	1.14326e-05	Tslp	BC	Quercetin	D3_vs_D0	Up
2.46509e-38	0.433981	0.547	0.151	4.93289e-34	Ets1	BC	Quercetin	D3_vs_D0	Up
2.3043e-41	0.433171	0.682	0.23	4.61113e-37	Txnrd1	BC	Quercetin	D3_vs_D0	Up
4.07446e-32	0.431883	0.606	0.222	8.1534e-28	Pmepa1	BC	Quercetin	D3_vs_D0	Up
1.84164e-28	0.431702	0.651	0.275	3.68531e-24	Ggct	BC	Quercetin	D3_vs_D0	Up
2.10638e-28	0.431332	0.965	0.835	4.21507e-24	1810037I17Rik	BC	Quercetin	D3_vs_D0	Up
2.78826e-22	0.429067	0.91	0.69	5.57958e-18	Ezr	BC	Quercetin	D3_vs_D0	Up
6.57709e-30	0.427129	0.606	0.236	1.31614e-25	Epha4	BC	Quercetin	D3_vs_D0	Up
4.76797e-26	0.4252	0.851	0.521	9.54118e-22	Rnd3	BC	Quercetin	D3_vs_D0	Up
9.25578e-33	0.424662	0.813	0.415	1.85217e-28	Pim3	BC	Quercetin	D3_vs_D0	Up
1.4748e-23	0.420714	0.772	0.432	2.95122e-19	Msn	BC	Quercetin	D3_vs_D0	Up
6.44783e-37	0.420573	0.654	0.22	1.29028e-32	Irs2	BC	Quercetin	D3_vs_D0	Up
3.86146e-23	0.418977	0.896	0.63	7.72717e-19	4930523C07Rik	BC	Quercetin	D3_vs_D0	Up
5.67779e-32	0.418269	0.765	0.354	1.13618e-27	Ssfa2	BC	Quercetin	D3_vs_D0	Up
1.75462e-23	0.416937	0.886	0.638	3.51118e-19	Nfkb1	BC	Quercetin	D3_vs_D0	Up
1.85258e-36	0.41633	0.834	0.372	3.70719e-32	Csrnp1	BC	Quercetin	D3_vs_D0	Up
9.2933e-24	0.414362	0.616	0.28	1.85968e-19	Rap2b	BC	Quercetin	D3_vs_D0	Up
2.03322e-43	0.412128	0.734	0.251	4.06869e-39	Slc25a25	BC	Quercetin	D3_vs_D0	Up
1.63035e-25	0.410858	0.882	0.615	3.26249e-21	Stat3	BC	Quercetin	D3_vs_D0	Up
1.8069e-30	0.41064	0.952	0.75	3.61579e-26	Rac1	BC	Quercetin	D3_vs_D0	Up
6.62236e-19	0.409751	0.903	0.739	1.3252e-14	Mast4	BC	Quercetin	D3_vs_D0	Up
1.74893e-24	0.409423	0.744	0.419	3.49978e-20	Baz1a	BC	Quercetin	D3_vs_D0	Up
1.84138e-26	0.409108	0.848	0.489	3.68478e-22	Dusp7	BC	Quercetin	D3_vs_D0	Up
9.78219e-22	0.406246	0.962	0.852	1.95751e-17	Urah	BC	Quercetin	D3_vs_D0	Up
2.88236e-21	0.405506	0.834	0.555	5.76789e-17	Aebp2	BC	Quercetin	D3_vs_D0	Up
2.46745e-23	0.403143	0.772	0.384	4.93762e-19	Calm4	BC	Quercetin	D3_vs_D0	Up
9.65783e-37	0.402587	0.99	0.949	1.93263e-32	Eif5a	BC	Quercetin	D3_vs_D0	Up
2.74808e-12	0.401954	0.789	0.6	5.49918e-08	Fam46a	BC	Quercetin	D3_vs_D0	Up
4.20551e-25	0.400617	0.779	0.438	8.41564e-21	Sar1b	BC	Quercetin	D3_vs_D0	Up
2.72191e-29	0.398547	0.782	0.408	5.44681e-25	Rel	BC	Quercetin	D3_vs_D0	Up
5.00715e-33	0.397845	0.785	0.335	1.00198e-28	Icam1	BC	Quercetin	D3_vs_D0	Up
3.69822e-36	0.396151	0.768	0.319	7.4005e-32	Vps37b	BC	Quercetin	D3_vs_D0	Up
8.51913e-19	0.395108	0.924	0.76	1.70476e-14	Hspa5	BC	Quercetin	D3_vs_D0	Up
1.45952e-75	0.393896	0.464	0.022	2.92065e-71	Asprv1	BC	Quercetin	D3_vs_D0	Up
1.21465e-30	0.392694	0.74	0.352	2.43064e-26	Smagp	BC	Quercetin	D3_vs_D0	Up
1.24205e-39	0.391143	0.713	0.269	2.48547e-35	Car13	BC	Quercetin	D3_vs_D0	Up
5.43443e-24	0.387215	0.886	0.629	1.08748e-19	Rheb	BC	Quercetin	D3_vs_D0	Up
6.54227e-28	0.38643	0.55	0.199	1.30917e-23	Rnf19b	BC	Quercetin	D3_vs_D0	Up
2.03754e-57	0.385723	0.522	0.078	4.07733e-53	Stx11	BC	Quercetin	D3_vs_D0	Up
9.796e-26	0.383532	0.768	0.404	1.96028e-21	Tfap2a	BC	Quercetin	D3_vs_D0	Up
1.9243e-23	0.382732	0.965	0.804	3.85073e-19	Top1	BC	Quercetin	D3_vs_D0	Up
4.8763e-31	0.381956	0.689	0.291	9.75796e-27	Stk40	BC	Quercetin	D3_vs_D0	Up
6.18297e-40	0.381749	0.668	0.219	1.23727e-35	Nectin2	BC	Quercetin	D3_vs_D0	Up
2.1891e-27	0.381429	0.851	0.554	4.38061e-23	Naa50	BC	Quercetin	D3_vs_D0	Up
9.51859e-32	0.378208	0.685	0.286	1.90477e-27	Atl2	BC	Quercetin	D3_vs_D0	Up
7.68497e-40	0.377641	0.612	0.18	1.53784e-35	Trim16	BC	Quercetin	D3_vs_D0	Up
1.32128e-28	0.376965	0.889	0.518	2.64401e-24	Tmed5	BC	Quercetin	D3_vs_D0	Up
8.95603e-27	0.373424	0.651	0.264	1.79219e-22	Ptger4	BC	Quercetin	D3_vs_D0	Up
2.27559e-27	0.372197	0.758	0.384	4.55369e-23	Mindy3	BC	Quercetin	D3_vs_D0	Up
3.78224e-19	0.371988	0.938	0.759	7.56865e-15	Sfr1	BC	Quercetin	D3_vs_D0	Up
8.9699e-10	0.369224	0.699	0.498	1.79497e-05	Cd24a	BC	Quercetin	D3_vs_D0	Up
7.26014e-36	0.36467	0.581	0.175	1.45283e-31	Ier5	BC	Quercetin	D3_vs_D0	Up
2.80951e-36	0.362934	0.419	0.088	5.62211e-32	Tmem158	BC	Quercetin	D3_vs_D0	Up
6.79438e-25	0.362745	0.824	0.46	1.35962e-20	Rab6a	BC	Quercetin	D3_vs_D0	Up
1.65779e-30	0.362605	1	0.995	3.3174e-26	Perp	BC	Quercetin	D3_vs_D0	Up
2.71378e-22	0.362528	0.654	0.32	5.43054e-18	F2rl1	BC	Quercetin	D3_vs_D0	Up
2.40932e-23	0.360985	0.612	0.276	4.82129e-19	Efhd2	BC	Quercetin	D3_vs_D0	Up
6.27511e-34	0.360432	0.997	0.985	1.25571e-29	Eef2	BC	Quercetin	D3_vs_D0	Up
3.98045e-32	0.36023	0.363	0.068	7.96527e-28	Cldn4	BC	Quercetin	D3_vs_D0	Up
2.00689e-40	0.359577	0.668	0.205	4.01599e-36	Maff	BC	Quercetin	D3_vs_D0	Up
9.24923e-24	0.356735	0.979	0.868	1.85086e-19	Eif2s2	BC	Quercetin	D3_vs_D0	Up
3.85075e-12	0.356363	0.972	0.939	7.70574e-08	Btg1	BC	Quercetin	D3_vs_D0	Up
5.44122e-25	0.355584	0.519	0.178	1.08884e-20	Fabp5	BC	Quercetin	D3_vs_D0	Up
2.69612e-21	0.354998	0.751	0.428	5.39521e-17	Zc3hav1	BC	Quercetin	D3_vs_D0	Up
3.98264e-27	0.352817	0.772	0.398	7.96966e-23	Eif4e	BC	Quercetin	D3_vs_D0	Up
2.54187e-19	0.35246	0.965	0.822	5.08653e-15	Tra2a	BC	Quercetin	D3_vs_D0	Up
5.35031e-29	0.352405	0.744	0.342	1.07065e-24	Zfp593	BC	Quercetin	D3_vs_D0	Up
5.07977e-15	0.351689	0.685	0.405	1.01651e-10	Sema4b	BC	Quercetin	D3_vs_D0	Up
9.54325e-24	0.351247	0.886	0.58	1.9097e-19	Atf4	BC	Quercetin	D3_vs_D0	Up
2.56209e-19	0.350297	0.595	0.286	5.12699e-15	Adam8	BC	Quercetin	D3_vs_D0	Up
4.06725e-22	0.349804	0.785	0.436	8.13897e-18	Bach1	BC	Quercetin	D3_vs_D0	Up
9.36407e-21	0.349629	0.585	0.261	1.87384e-16	Eppk1	BC	Quercetin	D3_vs_D0	Up
3.70681e-26	0.349117	0.623	0.262	7.4177e-22	Flvcr1	BC	Quercetin	D3_vs_D0	Up
8.47723e-22	0.348744	0.81	0.536	1.69638e-17	Nhp2	BC	Quercetin	D3_vs_D0	Up
4.38685e-26	0.348269	0.63	0.264	8.77853e-22	Dot1l	BC	Quercetin	D3_vs_D0	Up
8.61422e-23	0.345372	0.927	0.66	1.72379e-18	Npepps	BC	Quercetin	D3_vs_D0	Up
2.5041e-34	0.34535	0.671	0.242	5.01095e-30	Igsf8	BC	Quercetin	D3_vs_D0	Up
2.36648e-24	0.341343	0.851	0.481	4.73557e-20	Zfand5	BC	Quercetin	D3_vs_D0	Up
1.91705e-34	0.340354	0.301	0.038	3.83621e-30	Ngf	BC	Quercetin	D3_vs_D0	Up
5.58223e-29	0.340276	0.689	0.3	1.11706e-24	Grpel2	BC	Quercetin	D3_vs_D0	Up
2.74941e-35	0.340156	0.46	0.11	5.50185e-31	Hcar2	BC	Quercetin	D3_vs_D0	Up
4.01957e-18	0.339756	0.889	0.718	8.04356e-14	Cdh1	BC	Quercetin	D3_vs_D0	Up
1.62493e-25	0.339664	0.792	0.432	3.25164e-21	Kcmf1	BC	Quercetin	D3_vs_D0	Up
5.85632e-26	0.338535	0.197	0.018	1.17191e-21	Tm4sf1	BC	Quercetin	D3_vs_D0	Up
3.082e-17	0.333559	0.941	0.851	6.1674e-13	Klf5	BC	Quercetin	D3_vs_D0	Up
9.51118e-17	0.332338	0.789	0.532	1.90328e-12	F11r	BC	Quercetin	D3_vs_D0	Up
8.91907e-21	0.331061	0.813	0.526	1.78479e-16	Wwtr1	BC	Quercetin	D3_vs_D0	Up
1.15693e-20	0.330163	0.83	0.532	2.31513e-16	Cldnd1	BC	Quercetin	D3_vs_D0	Up
2.79462e-21	0.329886	0.709	0.374	5.59232e-17	Tuba4a	BC	Quercetin	D3_vs_D0	Up
5.8276e-38	0.32972	0.46	0.095	1.16616e-33	Egr3	BC	Quercetin	D3_vs_D0	Up
1.73796e-18	0.329633	0.955	0.865	3.47784e-14	Jup	BC	Quercetin	D3_vs_D0	Up
1.62188e-30	0.328329	0.734	0.31	3.24553e-26	Sde2	BC	Quercetin	D3_vs_D0	Up
5.72513e-29	0.327287	0.581	0.208	1.14566e-24	Suco	BC	Quercetin	D3_vs_D0	Up
4.31539e-26	0.326335	0.768	0.408	8.63553e-22	Tbc1d10a	BC	Quercetin	D3_vs_D0	Up
1.17365e-26	0.325699	0.765	0.379	2.34859e-22	Yrdc	BC	Quercetin	D3_vs_D0	Up
2.36774e-16	0.324564	0.986	0.985	4.73808e-12	Mt2	BC	Quercetin	D3_vs_D0	Up
6.55995e-36	0.324329	0.647	0.21	1.31271e-31	Nup62	BC	Quercetin	D3_vs_D0	Up
3.17966e-20	0.320989	0.789	0.504	6.36281e-16	Cfl2	BC	Quercetin	D3_vs_D0	Up
1.51061e-28	0.320772	0.73	0.32	3.02289e-24	Mafk	BC	Quercetin	D3_vs_D0	Up
7.96321e-14	0.320418	0.761	0.48	1.59352e-09	Tmsb10	BC	Quercetin	D3_vs_D0	Up
4.19206e-22	0.318675	0.841	0.507	8.38873e-18	Pfdn2	BC	Quercetin	D3_vs_D0	Up
8.88951e-14	0.317632	0.92	0.724	1.77888e-09	Dusp1	BC	Quercetin	D3_vs_D0	Up
4.33521e-31	0.312387	0.612	0.205	8.67519e-27	Ovol1	BC	Quercetin	D3_vs_D0	Up
1.5025e-14	0.310304	0.166	0.032	3.00666e-10	Fst	BC	Quercetin	D3_vs_D0	Up
1.47594e-27	0.309836	0.533	0.178	2.95351e-23	Hk2	BC	Quercetin	D3_vs_D0	Up
1.10156e-33	0.308274	0.633	0.206	2.20434e-29	Skil	BC	Quercetin	D3_vs_D0	Up
1.26972e-19	0.306978	0.696	0.375	2.54083e-15	Dsg3	BC	Quercetin	D3_vs_D0	Up
3.43681e-18	0.306963	0.938	0.756	6.87741e-14	Eif6	BC	Quercetin	D3_vs_D0	Up
8.45372e-20	0.306804	0.837	0.492	1.69167e-15	Pqlc1	BC	Quercetin	D3_vs_D0	Up
5.57807e-24	0.306299	0.986	0.921	1.11623e-19	Myl12a	BC	Quercetin	D3_vs_D0	Up
8.32448e-23	0.306184	0.744	0.408	1.66581e-18	Senp2	BC	Quercetin	D3_vs_D0	Up
2.37174e-27	0.305337	0.526	0.184	4.74608e-23	Smox	BC	Quercetin	D3_vs_D0	Up
1.75829e-18	0.304339	0.882	0.631	3.51851e-14	Snu13	BC	Quercetin	D3_vs_D0	Up
2.8384e-19	0.302678	0.99	0.876	5.67993e-15	Polr1d	BC	Quercetin	D3_vs_D0	Up
3.0686e-11	0.301494	0.862	0.62	6.14058e-07	Csrp1	BC	Quercetin	D3_vs_D0	Up
1.70924e-21	0.300399	0.99	0.964	3.42037e-17	Pabpc1	BC	Quercetin	D3_vs_D0	Up
6.58494e-22	0.299797	0.782	0.411	1.31771e-17	B4galt1	BC	Quercetin	D3_vs_D0	Up
2.28457e-25	0.299155	0.619	0.251	4.57165e-21	Jag1	BC	Quercetin	D3_vs_D0	Up
2.3677e-20	0.298492	0.813	0.488	4.738e-16	March7	BC	Quercetin	D3_vs_D0	Up
2.51068e-23	0.296369	0.882	0.495	5.02412e-19	Bhlhe40	BC	Quercetin	D3_vs_D0	Up
5.70565e-30	0.29618	0.467	0.131	1.14176e-25	Msmo1	BC	Quercetin	D3_vs_D0	Up
2.95287e-23	0.294763	0.675	0.305	5.90899e-19	Ckap4	BC	Quercetin	D3_vs_D0	Up
5.98738e-34	0.294519	0.419	0.092	1.19813e-29	Stk17b	BC	Quercetin	D3_vs_D0	Up
1.96198e-17	0.293907	0.907	0.592	3.92612e-13	Dnajb1	BC	Quercetin	D3_vs_D0	Up
9.40626e-21	0.293744	0.972	0.844	1.88229e-16	Ube2d3	BC	Quercetin	D3_vs_D0	Up
4.34541e-15	0.292962	0.851	0.598	8.6956e-11	Tpm4	BC	Quercetin	D3_vs_D0	Up
1.01036e-17	0.292195	0.903	0.678	2.02183e-13	Ppp2ca	BC	Quercetin	D3_vs_D0	Up
7.09662e-29	0.291247	0.343	0.069	1.4201e-24	Cdc42ep3	BC	Quercetin	D3_vs_D0	Up
6.39539e-21	0.29038	0.799	0.425	1.27978e-16	Atp6v1a	BC	Quercetin	D3_vs_D0	Up
1.99523e-29	0.287859	0.63	0.24	3.99266e-25	Nip7	BC	Quercetin	D3_vs_D0	Up
1.28326e-23	0.28724	0.702	0.332	2.56793e-19	Tor1aip2	BC	Quercetin	D3_vs_D0	Up
1.50527e-23	0.285943	0.661	0.289	3.0122e-19	Nipa2	BC	Quercetin	D3_vs_D0	Up
1.29205e-20	0.284836	0.758	0.414	2.58552e-16	Dnajc5	BC	Quercetin	D3_vs_D0	Up
7.82878e-18	0.284215	0.772	0.446	1.56662e-13	Etv3	BC	Quercetin	D3_vs_D0	Up
4.02011e-16	0.284147	0.858	0.615	8.04464e-12	Rab11a	BC	Quercetin	D3_vs_D0	Up
9.41986e-22	0.283934	0.692	0.329	1.88501e-17	Samd4b	BC	Quercetin	D3_vs_D0	Up
1.75177e-18	0.283674	0.813	0.526	3.50546e-14	Gnl3	BC	Quercetin	D3_vs_D0	Up
7.41644e-24	0.28335	0.616	0.252	1.4841e-19	Ralgds	BC	Quercetin	D3_vs_D0	Up
1.46274e-15	0.282779	0.827	0.565	2.92708e-11	Luzp1	BC	Quercetin	D3_vs_D0	Up
1.51908e-24	0.282504	0.616	0.249	3.03983e-20	Sqstm1	BC	Quercetin	D3_vs_D0	Up
1.88068e-26	0.282145	0.502	0.168	3.76344e-22	Cdkn2d	BC	Quercetin	D3_vs_D0	Up
5.99354e-18	0.281042	0.765	0.458	1.19937e-13	Rab22a	BC	Quercetin	D3_vs_D0	Up
1.87526e-21	0.280741	0.702	0.332	3.75258e-17	Tollip	BC	Quercetin	D3_vs_D0	Up
1.78403e-28	0.279074	0.484	0.145	3.57002e-24	Klf7	BC	Quercetin	D3_vs_D0	Up
1.20882e-13	0.278827	0.872	0.696	2.41896e-09	Sub1	BC	Quercetin	D3_vs_D0	Up
9.47474e-30	0.278713	0.526	0.164	1.89599e-25	Pard6b	BC	Quercetin	D3_vs_D0	Up
6.90519e-19	0.278128	0.983	0.909	1.3818e-14	Cfl1	BC	Quercetin	D3_vs_D0	Up
2.4315e-42	0.277825	1	1	4.86568e-38	Eef1a1	BC	Quercetin	D3_vs_D0	Up
1.913e-28	0.277708	0.536	0.178	3.82811e-24	Nfkbib	BC	Quercetin	D3_vs_D0	Up
2.10075e-17	0.277087	0.734	0.394	4.20381e-13	Gtpbp4	BC	Quercetin	D3_vs_D0	Up
2.53824e-23	0.276702	0.73	0.359	5.07928e-19	Amd1	BC	Quercetin	D3_vs_D0	Up
7.20774e-20	0.276548	0.557	0.259	1.44234e-15	Map2k4	BC	Quercetin	D3_vs_D0	Up
1.32084e-20	0.275707	0.46	0.17	2.64314e-16	Ptgs1	BC	Quercetin	D3_vs_D0	Up
1.32146e-37	0.27533	0.478	0.108	2.64438e-33	Btg3	BC	Quercetin	D3_vs_D0	Up
2.02598e-14	0.274925	0.606	0.334	4.0542e-10	Tead1	BC	Quercetin	D3_vs_D0	Up
2.74306e-19	0.273113	0.789	0.449	5.48913e-15	Atg3	BC	Quercetin	D3_vs_D0	Up
4.91524e-17	0.272628	0.74	0.444	9.83589e-13	Ak2	BC	Quercetin	D3_vs_D0	Up
6.36359e-16	0.272257	0.865	0.594	1.27342e-11	Ddx3x	BC	Quercetin	D3_vs_D0	Up
8.0994e-21	0.272119	0.626	0.276	1.62077e-16	Pls3	BC	Quercetin	D3_vs_D0	Up
1.22586e-22	0.271366	0.609	0.261	2.45307e-18	Nedd4l	BC	Quercetin	D3_vs_D0	Up
4.72235e-25	0.271218	0.751	0.344	9.44989e-21	Nup98	BC	Quercetin	D3_vs_D0	Up
4.29163e-20	0.270863	0.747	0.39	8.58798e-16	Chic2	BC	Quercetin	D3_vs_D0	Up
4.10542e-15	0.269769	0.581	0.304	8.21535e-11	Ndrg1	BC	Quercetin	D3_vs_D0	Up
3.90879e-20	0.269412	0.9	0.645	7.82187e-16	Bcl10	BC	Quercetin	D3_vs_D0	Up
1.29784e-19	0.269049	0.547	0.242	2.59711e-15	Uck2	BC	Quercetin	D3_vs_D0	Up
7.40455e-25	0.268473	0.574	0.224	1.48173e-20	Rhog	BC	Quercetin	D3_vs_D0	Up
6.44018e-18	0.26759	0.623	0.301	1.28874e-13	Sec24a	BC	Quercetin	D3_vs_D0	Up
4.19961e-09	0.264737	0.993	0.928	8.40384e-05	Slc38a2	BC	Quercetin	D3_vs_D0	Up
2.56205e-23	0.264357	0.626	0.269	5.12691e-19	Oser1	BC	Quercetin	D3_vs_D0	Up
1.02537e-16	0.264302	0.547	0.254	2.05186e-12	Gem	BC	Quercetin	D3_vs_D0	Up
4.78954e-30	0.263842	0.671	0.246	9.58436e-26	Map3k8	BC	Quercetin	D3_vs_D0	Up
3.84566e-13	0.263233	0.924	0.754	7.69555e-09	Sf3b1	BC	Quercetin	D3_vs_D0	Up
3.3826e-14	0.261928	0.882	0.685	6.76892e-10	Vapa	BC	Quercetin	D3_vs_D0	Up
1.25752e-10	0.261803	0.972	0.882	2.51642e-06	Tagln2	BC	Quercetin	D3_vs_D0	Up
8.53824e-14	0.261411	0.827	0.565	1.70859e-09	Esyt2	BC	Quercetin	D3_vs_D0	Up
3.09425e-16	0.260457	0.768	0.456	6.1919e-12	Ppp4r2	BC	Quercetin	D3_vs_D0	Up
3.1901e-13	0.259513	0.671	0.405	6.38372e-09	Ptges	BC	Quercetin	D3_vs_D0	Up
3.01012e-11	0.259041	0.855	0.644	6.02356e-07	Gja1	BC	Quercetin	D3_vs_D0	Up
1.26557e-11	0.258379	0.872	0.642	2.53253e-07	Selenok	BC	Quercetin	D3_vs_D0	Up
8.62646e-19	0.258225	0.63	0.299	1.72624e-14	Tgoln1	BC	Quercetin	D3_vs_D0	Up
1.60363e-13	0.257392	0.993	0.994	3.20902e-09	H3f3b	BC	Quercetin	D3_vs_D0	Up
9.55776e-22	0.257066	0.685	0.315	1.9126e-17	Pi4k2a	BC	Quercetin	D3_vs_D0	Up
5.10583e-12	0.256047	0.931	0.799	1.02173e-07	Cstb	BC	Quercetin	D3_vs_D0	Up
6.5129e-28	0.255872	0.346	0.074	1.3033e-23	Ehf	BC	Quercetin	D3_vs_D0	Up
2.66867e-25	0.255719	0.519	0.179	5.34028e-21	Arrdc4	BC	Quercetin	D3_vs_D0	Up
3.36008e-11	0.255605	0.74	0.48	6.72385e-07	Atp2b1	BC	Quercetin	D3_vs_D0	Up
1.12132e-16	0.254296	0.82	0.538	2.24386e-12	Gabarapl2	BC	Quercetin	D3_vs_D0	Up
2.55438e-21	0.254204	0.734	0.352	5.11156e-17	Nfe2l2	BC	Quercetin	D3_vs_D0	Up
6.4485e-17	0.253174	0.844	0.57	1.29041e-12	Bzw1	BC	Quercetin	D3_vs_D0	Up
3.21454e-16	0.253027	0.671	0.35	6.43261e-12	Wdr43	BC	Quercetin	D3_vs_D0	Up
5.62844e-17	0.251327	0.789	0.452	1.12631e-12	Ppp2r2a	BC	Quercetin	D3_vs_D0	Up
1.7824e-20	0.251128	0.668	0.322	3.56675e-16	Degs1	BC	Quercetin	D3_vs_D0	Up
2.76753e-23	0.250136	0.502	0.18	5.53811e-19	Ralb	BC	Quercetin	D3_vs_D0	Up
1.70652e-30	-0.251219	0.997	0.989	3.41492e-26	Rps17	BC	Quercetin	D3_vs_D0	Down
1.98288e-06	-0.252891	0.709	0.674	0.0396793	Bola2	BC	Quercetin	D3_vs_D0	Down
1.97742e-06	-0.253189	0.709	0.682	0.0395702	Polr2f	BC	Quercetin	D3_vs_D0	Down
3.9703e-07	-0.255004	0.318	0.429	0.00794496	Ajuba	BC	Quercetin	D3_vs_D0	Down
1.08785e-14	-0.261583	0.983	0.976	2.17691e-10	Mif	BC	Quercetin	D3_vs_D0	Down
1.01376e-06	-0.262418	0.893	0.869	0.0202864	Ccnd2	BC	Quercetin	D3_vs_D0	Down
5.08104e-07	-0.262476	0.263	0.38	0.0101677	Arl4c	BC	Quercetin	D3_vs_D0	Down
2.66291e-10	-0.263192	0.882	0.831	5.32876e-06	Ndufa13	BC	Quercetin	D3_vs_D0	Down
7.37227e-14	-0.263299	0.983	0.982	1.47526e-09	mt-Nd3	BC	Quercetin	D3_vs_D0	Down
6.71563e-07	-0.265527	0.585	0.591	0.0134386	Fgfr3	BC	Quercetin	D3_vs_D0	Down
1.04205e-07	-0.265585	0.761	0.722	0.00208526	Swi5	BC	Quercetin	D3_vs_D0	Down
1.60719e-07	-0.266226	0.734	0.721	0.00321614	Cav1	BC	Quercetin	D3_vs_D0	Down
2.20527e-09	-0.266314	0.228	0.399	4.41297e-05	Gas1	BC	Quercetin	D3_vs_D0	Down
4.73715e-07	-0.26786	0.284	0.389	0.0094795	Tjap1	BC	Quercetin	D3_vs_D0	Down
2.27993e-07	-0.270402	0.606	0.614	0.00456236	Tsc22d4	BC	Quercetin	D3_vs_D0	Down
8.9141e-11	-0.270574	0.858	0.825	1.7838e-06	Uqcc2	BC	Quercetin	D3_vs_D0	Down
1.78625e-06	-0.270735	0.561	0.581	0.0357447	Sh3d19	BC	Quercetin	D3_vs_D0	Down
2.10263e-06	-0.270781	0.301	0.399	0.0420757	Zmynd8	BC	Quercetin	D3_vs_D0	Down
2.10712e-09	-0.27234	0.152	0.314	4.21656e-05	Sox21	BC	Quercetin	D3_vs_D0	Down
3.54656e-11	-0.272874	0.879	0.869	7.09701e-07	Ndufa7	BC	Quercetin	D3_vs_D0	Down
7.67341e-16	-0.275141	0.941	0.94	1.53553e-11	Atp5j2	BC	Quercetin	D3_vs_D0	Down
2.12391e-11	-0.27637	0.886	0.874	4.25015e-07	Atp5j	BC	Quercetin	D3_vs_D0	Down
4.41143e-19	-0.276745	0.983	0.971	8.82772e-15	Cox6c	BC	Quercetin	D3_vs_D0	Down
4.25952e-11	-0.276758	0.824	0.806	8.52372e-07	Ndufa1	BC	Quercetin	D3_vs_D0	Down
3.79923e-09	-0.277659	0.813	0.782	7.60263e-05	Ktn1	BC	Quercetin	D3_vs_D0	Down
6.32242e-08	-0.278659	0.329	0.43	0.00126518	Uqcc3	BC	Quercetin	D3_vs_D0	Down
1.4827e-06	-0.279861	0.315	0.419	0.0296703	Cd59a	BC	Quercetin	D3_vs_D0	Down
1.31704e-07	-0.281516	0.547	0.581	0.00263554	Ndufa5	BC	Quercetin	D3_vs_D0	Down
3.07477e-08	-0.284118	0.626	0.626	0.000615292	Ndufa3	BC	Quercetin	D3_vs_D0	Down
7.93773e-07	-0.284431	0.651	0.641	0.0158842	Mxd4	BC	Quercetin	D3_vs_D0	Down
2.50751e-17	-0.285311	0.965	0.944	5.01779e-13	Tomm7	BC	Quercetin	D3_vs_D0	Down
1.45083e-06	-0.287967	0.637	0.619	0.0290325	Ddx17	BC	Quercetin	D3_vs_D0	Down
7.45798e-08	-0.288947	0.253	0.374	0.00149242	Il17re	BC	Quercetin	D3_vs_D0	Down
9.08691e-12	-0.289683	0.848	0.849	1.81838e-07	Dgcr6	BC	Quercetin	D3_vs_D0	Down
1.77311e-07	-0.289993	0.554	0.575	0.00354817	1810022K09Rik	BC	Quercetin	D3_vs_D0	Down
5.83978e-19	-0.291001	0.962	0.959	1.1686e-14	Atp5e	BC	Quercetin	D3_vs_D0	Down
1.61365e-07	-0.292679	0.827	0.769	0.00322908	Ralbp1	BC	Quercetin	D3_vs_D0	Down
2.66934e-12	-0.292894	0.858	0.812	5.34163e-08	Nedd8	BC	Quercetin	D3_vs_D0	Down
7.38518e-07	-0.294901	0.668	0.636	0.0147785	Chmp3	BC	Quercetin	D3_vs_D0	Down
3.18254e-59	-0.295354	1	0.998	6.36859e-55	Rps29	BC	Quercetin	D3_vs_D0	Down
5.76839e-08	-0.296091	0.273	0.395	0.00115431	Slc2a12	BC	Quercetin	D3_vs_D0	Down
1.41398e-10	-0.29863	0.851	0.83	2.82952e-06	Itgb4	BC	Quercetin	D3_vs_D0	Down
9.94918e-08	-0.299079	0.502	0.558	0.00199093	Slc7a6	BC	Quercetin	D3_vs_D0	Down
6.6143e-07	-0.299599	0.45	0.501	0.0132359	Smo	BC	Quercetin	D3_vs_D0	Down
2.99364e-07	-0.299736	0.505	0.562	0.00599058	Trip11	BC	Quercetin	D3_vs_D0	Down
7.13863e-10	-0.301504	0.291	0.459	1.42851e-05	Il20rb	BC	Quercetin	D3_vs_D0	Down
1.46784e-47	-0.302942	0.997	0.999	2.93729e-43	Rps28	BC	Quercetin	D3_vs_D0	Down
7.92194e-09	-0.308114	0.716	0.674	0.000158526	Anapc13	BC	Quercetin	D3_vs_D0	Down
4.45859e-07	-0.311384	0.412	0.486	0.00892209	Rbm5	BC	Quercetin	D3_vs_D0	Down
1.37396e-07	-0.317154	0.512	0.562	0.00274944	Lama3	BC	Quercetin	D3_vs_D0	Down
1.03182e-07	-0.317357	0.433	0.49	0.00206477	Brd3	BC	Quercetin	D3_vs_D0	Down
1.13147e-09	-0.318769	0.734	0.705	2.26419e-05	Nucks1	BC	Quercetin	D3_vs_D0	Down
9.21674e-28	-0.319292	0.99	0.999	1.84436e-23	Apoe	BC	Quercetin	D3_vs_D0	Down
1.1461e-16	-0.320404	0.09	0.324	2.29347e-12	Fkbp5	BC	Quercetin	D3_vs_D0	Down
1.43963e-06	-0.321281	0.526	0.548	0.0288085	Nipal2	BC	Quercetin	D3_vs_D0	Down
7.56292e-17	-0.322741	0.893	0.871	1.51342e-12	Cox7b	BC	Quercetin	D3_vs_D0	Down
5.06716e-11	-0.323247	0.26	0.412	1.01399e-06	Bcl9l	BC	Quercetin	D3_vs_D0	Down
3.2467e-10	-0.326608	0.619	0.65	6.49698e-06	Col7a1	BC	Quercetin	D3_vs_D0	Down
1.00541e-07	-0.330024	0.54	0.592	0.00201192	Itpr2	BC	Quercetin	D3_vs_D0	Down
1.55125e-11	-0.330919	0.294	0.456	3.1042e-07	Plxnb1	BC	Quercetin	D3_vs_D0	Down
6.81269e-22	-0.331824	0.955	0.98	1.36329e-17	Anxa8	BC	Quercetin	D3_vs_D0	Down
1.28462e-07	-0.332811	0.481	0.529	0.00257066	Rif1	BC	Quercetin	D3_vs_D0	Down
2.78841e-09	-0.333916	0.533	0.579	5.57988e-05	Nfic	BC	Quercetin	D3_vs_D0	Down
6.68079e-08	-0.334728	0.907	0.912	0.00133689	Klf4	BC	Quercetin	D3_vs_D0	Down
8.39438e-08	-0.33679	0.73	0.732	0.0016798	Slco2a1	BC	Quercetin	D3_vs_D0	Down
9.12414e-08	-0.339968	0.464	0.528	0.00182583	Abcc5	BC	Quercetin	D3_vs_D0	Down
1.24577e-10	-0.340304	0.74	0.768	2.49291e-06	Tns4	BC	Quercetin	D3_vs_D0	Down
1.57507e-10	-0.341002	0.509	0.575	3.15187e-06	Plin3	BC	Quercetin	D3_vs_D0	Down
3.84053e-24	-0.34243	0.972	0.965	7.68529e-20	Atpif1	BC	Quercetin	D3_vs_D0	Down
4.02444e-33	-0.345179	1	1	8.05331e-29	Krt5	BC	Quercetin	D3_vs_D0	Down
1.26793e-09	-0.348446	0.889	0.879	2.53725e-05	Dapl1	BC	Quercetin	D3_vs_D0	Down
2.02705e-12	-0.349404	0.792	0.824	4.05633e-08	Wnt4	BC	Quercetin	D3_vs_D0	Down
2.43268e-10	-0.353839	0.92	0.886	4.86803e-06	Slc6a6	BC	Quercetin	D3_vs_D0	Down
3.64051e-17	-0.354893	0.803	0.864	7.28503e-13	Capns2	BC	Quercetin	D3_vs_D0	Down
9.09242e-13	-0.358344	0.972	0.989	1.81948e-08	S100a6	BC	Quercetin	D3_vs_D0	Down
7.29195e-13	-0.360807	0.799	0.789	1.45919e-08	Ifngr1	BC	Quercetin	D3_vs_D0	Down
1.54734e-11	-0.36692	0.657	0.672	3.09639e-07	Golim4	BC	Quercetin	D3_vs_D0	Down
6.64177e-14	-0.367952	0.699	0.728	1.32908e-09	Ndufc1	BC	Quercetin	D3_vs_D0	Down
1.87334e-15	-0.370443	0.9	0.88	3.74874e-11	Nfib	BC	Quercetin	D3_vs_D0	Down
2.58936e-10	-0.371185	0.588	0.652	5.18158e-06	Wnt10a	BC	Quercetin	D3_vs_D0	Down
9.23214e-15	-0.371894	0.869	0.858	1.84744e-10	Ahnak2	BC	Quercetin	D3_vs_D0	Down
1.38943e-10	-0.375008	0.394	0.522	2.78039e-06	Hoxa7	BC	Quercetin	D3_vs_D0	Down
9.12815e-13	-0.376197	0.702	0.752	1.82664e-08	Kif21a	BC	Quercetin	D3_vs_D0	Down
3.50057e-16	-0.385363	0.865	0.851	7.00498e-12	Pkp1	BC	Quercetin	D3_vs_D0	Down
1.24492e-15	-0.388679	0.315	0.52	2.4912e-11	Dlk2	BC	Quercetin	D3_vs_D0	Down
2.32414e-25	-0.389208	0.924	0.93	4.65083e-21	Uqcr11	BC	Quercetin	D3_vs_D0	Down
7.41056e-14	-0.390597	0.692	0.714	1.48293e-09	Ptpn14	BC	Quercetin	D3_vs_D0	Down
3.31371e-14	-0.390663	0.754	0.761	6.63106e-10	Ppl	BC	Quercetin	D3_vs_D0	Down
5.08336e-09	-0.392589	0.872	0.896	0.000101723	Fcgbp	BC	Quercetin	D3_vs_D0	Down
2.51234e-13	-0.396448	0.325	0.495	5.02745e-09	Ackr4	BC	Quercetin	D3_vs_D0	Down
3.2752e-12	-0.403396	0.311	0.476	6.554e-08	Pik3r1	BC	Quercetin	D3_vs_D0	Down
4.27346e-20	-0.408865	0.952	0.942	8.55162e-16	mt-Nd5	BC	Quercetin	D3_vs_D0	Down
3.58159e-12	-0.410708	0.481	0.579	7.16713e-08	Zfp652	BC	Quercetin	D3_vs_D0	Down
1.99733e-08	-0.428679	0.46	0.538	0.000399686	Trp53inp1	BC	Quercetin	D3_vs_D0	Down
2.13455e-19	-0.435815	0.751	0.801	4.27146e-15	Net1	BC	Quercetin	D3_vs_D0	Down
1.48334e-16	-0.438363	0.602	0.688	2.96831e-12	Jag2	BC	Quercetin	D3_vs_D0	Down
5.21745e-09	-0.46475	0.633	0.706	0.000104406	Cxcl14	BC	Quercetin	D3_vs_D0	Down
1.8505e-14	-0.465161	0.654	0.714	3.70303e-10	Bcl11b	BC	Quercetin	D3_vs_D0	Down
1.45695e-15	-0.466429	0.529	0.638	2.9155e-11	Trim7	BC	Quercetin	D3_vs_D0	Down
1.25179e-18	-0.468109	0.439	0.62	2.50496e-14	Zbtb16	BC	Quercetin	D3_vs_D0	Down
1.14913e-24	-0.469177	0.862	0.851	2.29952e-20	Atp5k	BC	Quercetin	D3_vs_D0	Down
3.96776e-24	-0.47055	0.616	0.826	7.93989e-20	Pou3f1	BC	Quercetin	D3_vs_D0	Down
4.09958e-24	-0.484256	0.824	0.868	8.20367e-20	Plec	BC	Quercetin	D3_vs_D0	Down
5.0173e-22	-0.490135	0.796	0.835	1.00401e-17	mt-Nd4l	BC	Quercetin	D3_vs_D0	Down
1.0362e-31	-0.492186	0.969	0.96	2.07354e-27	Hmgb1	BC	Quercetin	D3_vs_D0	Down
7.29759e-23	-0.508413	0.803	0.825	1.46032e-18	Hopx	BC	Quercetin	D3_vs_D0	Down
4.07331e-24	-0.518976	0.557	0.7	8.1511e-20	mt-Atp8	BC	Quercetin	D3_vs_D0	Down
4.78748e-17	-0.534977	0.336	0.542	9.58023e-13	4631405K08Rik	BC	Quercetin	D3_vs_D0	Down
5.06608e-26	-0.559817	0.329	0.61	1.01377e-21	AY036118	BC	Quercetin	D3_vs_D0	Down
1.07919e-24	-0.571993	0.256	0.552	2.15957e-20	Arrdc3	BC	Quercetin	D3_vs_D0	Down
2.40442e-20	-0.573338	0.239	0.498	4.81148e-16	5930430L01Rik	BC	Quercetin	D3_vs_D0	Down
7.08167e-34	-0.579837	0.972	0.984	1.41711e-29	Dst	BC	Quercetin	D3_vs_D0	Down
6.68674e-25	-0.619066	0.488	0.69	1.33808e-20	Glul	BC	Quercetin	D3_vs_D0	Down
1.99302e-35	-0.624136	0.869	0.925	3.98823e-31	Trp63	BC	Quercetin	D3_vs_D0	Down
1.10359e-23	-0.636273	0.325	0.594	2.2084e-19	Fbxo32	BC	Quercetin	D3_vs_D0	Down
1.34993e-24	-0.659094	0.561	0.732	2.70135e-20	Maf	BC	Quercetin	D3_vs_D0	Down
1.25358e-39	-0.741471	0.478	0.754	2.50854e-35	Lars2	BC	Quercetin	D3_vs_D0	Down
3.84785e-54	-0.765659	0.979	0.996	7.69992e-50	Krt15	BC	Quercetin	D3_vs_D0	Down
2.87172e-49	-0.944428	0.474	0.778	5.74661e-45	Tsc22d3	BC	Quercetin	D3_vs_D0	Down
7.13878e-88	-1.01809	1	1	1.42854e-83	Gm42418	BC	Quercetin	D3_vs_D0	Down
1.11992e-58	-1.05984	0.588	0.912	2.24107e-54	Txnip	BC	Quercetin	D3_vs_D0	Down
9.51545e-102	1.04559	0.854	0.379	1.90414e-97	Thbs1	BC	Quercetin	D9_vs_D0	Up
2.08715e-121	0.957692	0.989	0.762	4.17659e-117	Nfkbia	BC	Quercetin	D9_vs_D0	Up
2.32633e-98	0.947506	0.873	0.444	4.65521e-94	Itpkc	BC	Quercetin	D9_vs_D0	Up
3.70051e-111	0.94431	0.915	0.47	7.4051e-107	Nr4a1	BC	Quercetin	D9_vs_D0	Up
1.31534e-92	0.94051	0.992	0.948	2.63214e-88	Serpinb2	BC	Quercetin	D9_vs_D0	Up
5.72119e-107	0.929186	0.821	0.326	1.14487e-102	Tcim	BC	Quercetin	D9_vs_D0	Up
1.08349e-128	0.917318	0.998	0.938	2.16817e-124	Sfn	BC	Quercetin	D9_vs_D0	Up
1.09049e-99	0.90669	0.79	0.299	2.18217e-95	Ifi202b	BC	Quercetin	D9_vs_D0	Up
1.46413e-110	0.900177	0.913	0.405	2.92988e-106	Ier3	BC	Quercetin	D9_vs_D0	Up
5.99326e-97	0.898915	0.943	0.592	1.19931e-92	Dnajb1	BC	Quercetin	D9_vs_D0	Up
2.07238e-111	0.873241	0.998	0.918	4.14705e-107	Sdc4	BC	Quercetin	D9_vs_D0	Up
8.36321e-99	0.871236	0.914	0.502	1.67356e-94	Ifrd1	BC	Quercetin	D9_vs_D0	Up
9.0574e-101	0.868735	0.967	0.674	1.81248e-96	Zfp36	BC	Quercetin	D9_vs_D0	Up
1.88157e-112	0.865663	0.916	0.445	3.76522e-108	Tnfaip3	BC	Quercetin	D9_vs_D0	Up
2.78893e-64	0.863333	0.789	0.396	5.58092e-60	Fgfbp1	BC	Quercetin	D9_vs_D0	Up
4.49997e-98	0.836977	0.973	0.8	9.00488e-94	Avpi1	BC	Quercetin	D9_vs_D0	Up
4.57015e-90	0.80251	0.975	0.64	9.14532e-86	Btg2	BC	Quercetin	D9_vs_D0	Up
9.28181e-69	0.801879	0.576	0.146	1.85738e-64	Krt17	BC	Quercetin	D9_vs_D0	Up
8.7213e-66	0.783446	0.777	0.374	1.74522e-61	Gm20186	BC	Quercetin	D9_vs_D0	Up
2.93375e-84	0.772217	0.695	0.21	5.87073e-80	Pxdc1	BC	Quercetin	D9_vs_D0	Up
2.7354e-67	0.7659	0.646	0.225	5.47381e-63	Gm12840	BC	Quercetin	D9_vs_D0	Up
2.12739e-90	0.735178	0.855	0.452	4.25712e-86	Adrb2	BC	Quercetin	D9_vs_D0	Up
1.35868e-84	0.725029	0.679	0.19	2.71885e-80	Fosl1	BC	Quercetin	D9_vs_D0	Up
1.35686e-54	0.715159	0.424	0.088	2.7152e-50	Krt16	BC	Quercetin	D9_vs_D0	Up
1.39178e-88	0.702718	1	0.996	2.78509e-84	Mt1	BC	Quercetin	D9_vs_D0	Up
8.21874e-75	0.690321	0.967	0.724	1.64465e-70	Dusp1	BC	Quercetin	D9_vs_D0	Up
7.99472e-86	0.684138	0.988	0.789	1.59982e-81	Junb	BC	Quercetin	D9_vs_D0	Up
4.46938e-101	0.675774	0.881	0.372	8.94367e-97	Csrnp1	BC	Quercetin	D9_vs_D0	Up
1.76784e-97	0.675508	0.786	0.256	3.53762e-93	Pde4b	BC	Quercetin	D9_vs_D0	Up
4.87521e-93	0.673277	0.969	0.669	9.75579e-89	Klf6	BC	Quercetin	D9_vs_D0	Up
6.2096e-76	0.670146	0.787	0.371	1.2426e-71	Marcks	BC	Quercetin	D9_vs_D0	Up
1.50308e-95	0.666114	0.934	0.495	3.00781e-91	Bhlhe40	BC	Quercetin	D9_vs_D0	Up
7.30272e-89	0.659776	1	0.985	1.46135e-84	Mt2	BC	Quercetin	D9_vs_D0	Up
4.89847e-32	0.649916	0.786	0.535	9.80232e-28	Igfbp3	BC	Quercetin	D9_vs_D0	Up
1.41088e-95	0.646681	0.953	0.526	2.82332e-91	Gadd45b	BC	Quercetin	D9_vs_D0	Up
1.63253e-64	0.637411	0.587	0.186	3.26686e-60	Pmp22	BC	Quercetin	D9_vs_D0	Up
5.75027e-78	0.629891	0.893	0.521	1.15069e-73	Rnd3	BC	Quercetin	D9_vs_D0	Up
1.79055e-93	0.623035	0.8	0.311	3.58307e-89	Tgif1	BC	Quercetin	D9_vs_D0	Up
9.9858e-95	0.613084	0.84	0.34	1.99826e-90	Ldlr	BC	Quercetin	D9_vs_D0	Up
6.6638e-56	0.609141	0.942	0.69	1.33349e-51	Sat1	BC	Quercetin	D9_vs_D0	Up
7.52904e-63	0.605831	0.906	0.629	1.50664e-58	Cldn1	BC	Quercetin	D9_vs_D0	Up
2.01149e-70	0.598452	0.971	0.646	4.0252e-66	Atf3	BC	Quercetin	D9_vs_D0	Up
4.05019e-40	0.597063	0.725	0.384	8.10483e-36	Epgn	BC	Quercetin	D9_vs_D0	Up
1.81069e-93	0.593872	0.999	0.994	3.62338e-89	Actg1	BC	Quercetin	D9_vs_D0	Up
7.14384e-81	0.574088	0.954	0.576	1.42955e-76	Nfkbiz	BC	Quercetin	D9_vs_D0	Up
2.88889e-86	0.571807	0.925	0.52	5.78095e-82	Sbno2	BC	Quercetin	D9_vs_D0	Up
3.73739e-75	0.564932	0.992	0.902	7.4789e-71	Jund	BC	Quercetin	D9_vs_D0	Up
2.05778e-65	0.564313	0.909	0.615	4.11782e-61	Irf6	BC	Quercetin	D9_vs_D0	Up
7.64551e-80	0.560191	0.738	0.286	1.52994e-75	Zc3h12a	BC	Quercetin	D9_vs_D0	Up
4.55223e-48	0.558625	0.896	0.556	9.10947e-44	Egr1	BC	Quercetin	D9_vs_D0	Up
7.91834e-71	0.544552	0.927	0.7	1.58454e-66	Hif1a	BC	Quercetin	D9_vs_D0	Up
6.6777e-68	0.537686	0.828	0.408	1.33627e-63	Pim1	BC	Quercetin	D9_vs_D0	Up
5.67197e-59	0.531917	0.847	0.489	1.13502e-54	Dusp7	BC	Quercetin	D9_vs_D0	Up
8.80358e-74	0.530726	0.885	0.481	1.76168e-69	Zfand5	BC	Quercetin	D9_vs_D0	Up
9.08379e-63	0.523024	0.725	0.319	1.81776e-58	Uap1	BC	Quercetin	D9_vs_D0	Up
6.76925e-43	0.515945	0.433	0.129	1.3546e-38	Phlda1	BC	Quercetin	D9_vs_D0	Up
1.08604e-49	0.512939	0.919	0.58	2.17327e-45	Socs3	BC	Quercetin	D9_vs_D0	Up
2.1185e-33	0.511298	0.831	0.546	4.23933e-29	Errfi1	BC	Quercetin	D9_vs_D0	Up
4.26288e-66	0.506098	0.95	0.75	8.53044e-62	Pnrc1	BC	Quercetin	D9_vs_D0	Up
9.83093e-26	0.506096	0.288	0.089	1.96727e-21	Adm	BC	Quercetin	D9_vs_D0	Up
3.01945e-73	0.503623	0.993	0.901	6.04223e-69	Tacstd2	BC	Quercetin	D9_vs_D0	Up
1.09896e-76	0.502534	0.814	0.342	2.19912e-72	Myc	BC	Quercetin	D9_vs_D0	Up
6.54704e-81	0.498199	0.766	0.262	1.31013e-76	Tuba1c	BC	Quercetin	D9_vs_D0	Up
4.23007e-60	0.49211	0.755	0.335	8.4648e-56	Icam1	BC	Quercetin	D9_vs_D0	Up
1.69526e-46	0.489588	0.599	0.242	3.39239e-42	Cebpd	BC	Quercetin	D9_vs_D0	Up
3.89914e-59	0.486803	0.984	0.819	7.80256e-55	Emp1	BC	Quercetin	D9_vs_D0	Up
9.61887e-61	0.475805	0.983	0.836	1.92483e-56	Ubc	BC	Quercetin	D9_vs_D0	Up
6.44653e-75	0.469669	0.837	0.399	1.29001e-70	Arf6	BC	Quercetin	D9_vs_D0	Up
1.94031e-40	0.465791	0.983	0.782	3.88275e-36	Fos	BC	Quercetin	D9_vs_D0	Up
1.10855e-33	0.463519	0.893	0.648	2.21831e-29	Id3	BC	Quercetin	D9_vs_D0	Up
1.06268e-58	0.463409	0.74	0.339	2.12652e-54	Dennd2c	BC	Quercetin	D9_vs_D0	Up
1.62116e-59	0.462563	0.843	0.455	3.24411e-55	Tnfrsf12a	BC	Quercetin	D9_vs_D0	Up
9.31226e-63	0.462497	0.909	0.548	1.86348e-58	Tiparp	BC	Quercetin	D9_vs_D0	Up
1.07418e-44	0.461219	0.767	0.406	2.14953e-40	Odc1	BC	Quercetin	D9_vs_D0	Up
3.93915e-26	0.457408	0.306	0.1	7.88264e-22	Ch25h	BC	Quercetin	D9_vs_D0	Up
7.82718e-81	0.454502	0.74	0.251	1.5663e-76	Slc25a25	BC	Quercetin	D9_vs_D0	Up
9.0897e-47	0.45177	0.953	0.696	1.81894e-42	Dnaja1	BC	Quercetin	D9_vs_D0	Up
2.07563e-68	0.450374	0.928	0.585	4.15353e-64	Litaf	BC	Quercetin	D9_vs_D0	Up
1.44215e-48	0.450106	0.532	0.182	2.88588e-44	Cited2	BC	Quercetin	D9_vs_D0	Up
5.47958e-36	0.448538	0.648	0.325	1.09652e-31	Plet1	BC	Quercetin	D9_vs_D0	Up
2.19404e-40	0.44563	0.856	0.566	4.3905e-36	Tpm1	BC	Quercetin	D9_vs_D0	Up
5.49277e-70	0.444485	0.688	0.23	1.09916e-65	Irf1	BC	Quercetin	D9_vs_D0	Up
5.60342e-72	0.443234	0.847	0.416	1.1213e-67	Eif1a	BC	Quercetin	D9_vs_D0	Up
4.39813e-57	0.442712	0.635	0.228	8.80109e-53	Plk2	BC	Quercetin	D9_vs_D0	Up
9.39316e-40	0.442665	0.812	0.498	1.87967e-35	Cd24a	BC	Quercetin	D9_vs_D0	Up
6.50268e-57	0.44224	0.827	0.419	1.30125e-52	Map2k3	BC	Quercetin	D9_vs_D0	Up
6.07984e-66	0.441878	0.85	0.425	1.21664e-61	Ptp4a1	BC	Quercetin	D9_vs_D0	Up
4.67029e-49	0.439454	1	0.998	9.34572e-45	Actb	BC	Quercetin	D9_vs_D0	Up
1.80007e-58	0.435174	0.803	0.389	3.60211e-54	Trib1	BC	Quercetin	D9_vs_D0	Up
1.57466e-43	0.430063	0.98	0.876	3.15106e-39	Calm2	BC	Quercetin	D9_vs_D0	Up
4.74896e-59	0.428918	0.726	0.316	9.50314e-55	Clic4	BC	Quercetin	D9_vs_D0	Up
7.08717e-60	0.425751	0.637	0.22	1.41821e-55	Irs2	BC	Quercetin	D9_vs_D0	Up
6.56882e-30	0.41983	0.919	0.706	1.31449e-25	Cxcl14	BC	Quercetin	D9_vs_D0	Up
5.34986e-65	0.418182	0.999	0.994	1.07056e-60	H3f3b	BC	Quercetin	D9_vs_D0	Up
5.35847e-42	0.416065	0.908	0.578	1.07228e-37	Ier2	BC	Quercetin	D9_vs_D0	Up
4.5206e-57	0.414608	0.918	0.608	9.04618e-53	Prnp	BC	Quercetin	D9_vs_D0	Up
6.43704e-57	0.413568	0.884	0.518	1.28812e-52	Tmed5	BC	Quercetin	D9_vs_D0	Up
7.03196e-50	0.412215	0.927	0.63	1.40717e-45	4930523C07Rik	BC	Quercetin	D9_vs_D0	Up
3.99989e-57	0.412051	0.799	0.391	8.00417e-53	Tsc22d2	BC	Quercetin	D9_vs_D0	Up
2.38577e-56	0.408247	0.808	0.409	4.77417e-52	Cxcl16	BC	Quercetin	D9_vs_D0	Up
4.55901e-23	0.406068	0.491	0.249	9.12304e-19	Ptgs2	BC	Quercetin	D9_vs_D0	Up
8.83123e-57	0.401526	0.498	0.131	1.76722e-52	Msmo1	BC	Quercetin	D9_vs_D0	Up
1.46186e-57	0.40129	0.681	0.264	2.92533e-53	Ptger4	BC	Quercetin	D9_vs_D0	Up
1.16655e-34	0.400769	0.993	0.93	2.33439e-30	Hspb1	BC	Quercetin	D9_vs_D0	Up
8.43954e-66	0.39511	0.607	0.18	1.68884e-61	Trim16	BC	Quercetin	D9_vs_D0	Up
4.71082e-73	0.39311	0.609	0.168	9.42682e-69	Cdkn2d	BC	Quercetin	D9_vs_D0	Up
5.26914e-75	0.388753	0.738	0.246	1.05441e-70	Map3k8	BC	Quercetin	D9_vs_D0	Up
3.80156e-41	0.386839	0.98	0.748	7.60729e-37	Jun	BC	Quercetin	D9_vs_D0	Up
5.33909e-55	0.385666	0.744	0.349	1.06841e-50	Sowahc	BC	Quercetin	D9_vs_D0	Up
2.73713e-43	0.38494	0.768	0.42	5.47728e-39	Zfp703	BC	Quercetin	D9_vs_D0	Up
2.05162e-60	0.378133	0.533	0.144	4.1055e-56	Nod2	BC	Quercetin	D9_vs_D0	Up
1.29974e-50	0.375303	0.658	0.276	2.60091e-46	Epha2	BC	Quercetin	D9_vs_D0	Up
6.0709e-48	0.374684	0.864	0.486	1.21485e-43	Cebpb	BC	Quercetin	D9_vs_D0	Up
5.84214e-55	0.374096	0.726	0.308	1.16907e-50	Midn	BC	Quercetin	D9_vs_D0	Up
4.10953e-20	0.373896	0.495	0.268	8.22359e-16	Gadd45g	BC	Quercetin	D9_vs_D0	Up
2.31017e-48	0.373828	0.778	0.408	4.62289e-44	Rel	BC	Quercetin	D9_vs_D0	Up
1.08718e-26	0.37072	0.209	0.038	2.17556e-22	Arc	BC	Quercetin	D9_vs_D0	Up
5.64274e-54	0.36703	0.917	0.58	1.12917e-49	Atf4	BC	Quercetin	D9_vs_D0	Up
6.77453e-54	0.366686	0.743	0.346	1.35565e-49	Herc4	BC	Quercetin	D9_vs_D0	Up
2.33407e-61	0.36629	0.75	0.31	4.6707e-57	Sde2	BC	Quercetin	D9_vs_D0	Up
2.20223e-41	0.365625	0.962	0.636	4.40689e-37	Fosb	BC	Quercetin	D9_vs_D0	Up
7.17148e-48	0.363673	0.759	0.398	1.43509e-43	Cdcp1	BC	Quercetin	D9_vs_D0	Up
5.26064e-43	0.3633	0.689	0.324	1.05271e-38	Lypd3	BC	Quercetin	D9_vs_D0	Up
1.57637e-72	0.362439	0.614	0.168	3.15448e-68	Nfil3	BC	Quercetin	D9_vs_D0	Up
3.85206e-47	0.359472	0.948	0.698	7.70835e-43	Ptp4a2	BC	Quercetin	D9_vs_D0	Up
8.11166e-53	0.359004	0.686	0.295	1.62322e-48	Arl5b	BC	Quercetin	D9_vs_D0	Up
1.9445e-40	0.357939	0.747	0.398	3.89113e-36	Kdm6b	BC	Quercetin	D9_vs_D0	Up
3.20279e-43	0.356979	0.54	0.201	6.4091e-39	Gadd45a	BC	Quercetin	D9_vs_D0	Up
3.76284e-46	0.356362	0.903	0.615	7.52983e-42	Stat3	BC	Quercetin	D9_vs_D0	Up
9.69615e-39	0.352145	0.943	0.76	1.9403e-34	Hspa5	BC	Quercetin	D9_vs_D0	Up
1.23174e-50	0.348376	0.8	0.414	2.46483e-46	Cdkn1a	BC	Quercetin	D9_vs_D0	Up
1.66782e-68	0.347909	0.561	0.134	3.33748e-64	Arid5a	BC	Quercetin	D9_vs_D0	Up
7.96382e-48	0.34746	0.93	0.642	1.59364e-43	Selenok	BC	Quercetin	D9_vs_D0	Up
4.41469e-35	0.345422	0.849	0.542	8.83424e-31	Nrip1	BC	Quercetin	D9_vs_D0	Up
4.1727e-38	0.344816	0.902	0.62	8.34999e-34	Csrp1	BC	Quercetin	D9_vs_D0	Up
1.08009e-27	0.343956	0.474	0.209	2.16138e-23	Klf2	BC	Quercetin	D9_vs_D0	Up
7.99623e-24	0.341657	0.504	0.251	1.60013e-19	Aqp3	BC	Quercetin	D9_vs_D0	Up
1.18832e-28	0.341381	0.499	0.228	2.37794e-24	Bmp2	BC	Quercetin	D9_vs_D0	Up
8.95766e-57	0.337679	0.614	0.21	1.79252e-52	Nup62	BC	Quercetin	D9_vs_D0	Up
4.03872e-37	0.337553	0.972	0.822	8.08189e-33	Serpinb5	BC	Quercetin	D9_vs_D0	Up
1.14347e-39	0.336116	0.485	0.17	2.2882e-35	Hbegf	BC	Quercetin	D9_vs_D0	Up
1.5033e-49	0.33077	0.883	0.526	3.00826e-45	Gnl3	BC	Quercetin	D9_vs_D0	Up
9.81145e-53	0.330115	0.752	0.332	1.96337e-48	Cish	BC	Quercetin	D9_vs_D0	Up
3.94344e-52	0.330003	0.99	0.909	7.89121e-48	Cfl1	BC	Quercetin	D9_vs_D0	Up
1.5094e-54	0.329831	0.696	0.285	3.02046e-50	Srf	BC	Quercetin	D9_vs_D0	Up
6.58377e-40	0.329451	0.713	0.36	1.31748e-35	Sgms1	BC	Quercetin	D9_vs_D0	Up
5.33818e-53	0.327507	0.671	0.262	1.06822e-48	Flvcr1	BC	Quercetin	D9_vs_D0	Up
2.45188e-51	0.322241	0.751	0.342	4.90645e-47	Zfp593	BC	Quercetin	D9_vs_D0	Up
1.68021e-33	0.321595	0.561	0.25	3.36227e-29	Snai2	BC	Quercetin	D9_vs_D0	Up
5.10235e-47	0.31995	0.531	0.178	1.02103e-42	Hk2	BC	Quercetin	D9_vs_D0	Up
3.30561e-26	0.316097	0.993	0.939	6.61485e-22	Btg1	BC	Quercetin	D9_vs_D0	Up
5.72582e-52	0.315242	0.521	0.154	1.14579e-47	Ppp1r18	BC	Quercetin	D9_vs_D0	Up
9.26047e-49	0.314499	0.687	0.289	1.85311e-44	Nipa2	BC	Quercetin	D9_vs_D0	Up
4.51843e-108	0.313911	0.593	0.065	9.04183e-104	Lor	BC	Quercetin	D9_vs_D0	Up
2.1154e-34	0.313894	0.332	0.086	4.23312e-30	Ccrl2	BC	Quercetin	D9_vs_D0	Up
1.14563e-24	0.31362	0.831	0.578	2.29252e-20	Cyr61	BC	Quercetin	D9_vs_D0	Up
9.03985e-49	0.31337	0.706	0.305	1.80896e-44	Ckap4	BC	Quercetin	D9_vs_D0	Up
2.68182e-52	0.31288	0.926	0.52	5.3666e-48	Ppp1r15a	BC	Quercetin	D9_vs_D0	Up
1.08271e-33	0.312163	0.971	0.852	2.16661e-29	Urah	BC	Quercetin	D9_vs_D0	Up
4.96369e-52	0.311921	0.583	0.194	9.93284e-48	Birc3	BC	Quercetin	D9_vs_D0	Up
2.38389e-39	0.310195	0.851	0.498	4.7704e-35	Rassf1	BC	Quercetin	D9_vs_D0	Up
2.83615e-45	0.308181	0.884	0.525	5.67542e-41	Ndel1	BC	Quercetin	D9_vs_D0	Up
2.52831e-46	0.30816	0.741	0.352	5.05939e-42	Nfe2l2	BC	Quercetin	D9_vs_D0	Up
2.85715e-27	0.307256	0.587	0.304	5.71744e-23	Ndrg1	BC	Quercetin	D9_vs_D0	Up
1.73112e-32	0.306864	0.724	0.405	3.46415e-28	Ptges	BC	Quercetin	D9_vs_D0	Up
1.54608e-50	0.303235	0.625	0.23	3.09386e-46	Txnrd1	BC	Quercetin	D9_vs_D0	Up
4.92165e-36	0.302466	0.796	0.446	9.84871e-32	Etv3	BC	Quercetin	D9_vs_D0	Up
6.44951e-43	0.3021	0.852	0.522	1.29061e-38	Rap1b	BC	Quercetin	D9_vs_D0	Up
5.57366e-27	0.30015	0.356	0.125	1.11534e-22	Dusp6	BC	Quercetin	D9_vs_D0	Up
2.97052e-52	0.297273	0.668	0.269	5.94432e-48	Car13	BC	Quercetin	D9_vs_D0	Up
1.11903e-43	0.297259	0.968	0.742	2.23928e-39	Ccnl1	BC	Quercetin	D9_vs_D0	Up
2.63688e-11	0.295558	0.977	0.929	5.27667e-07	Ccl27a	BC	Quercetin	D9_vs_D0	Up
3.6434e-35	0.293937	0.894	0.598	7.29081e-31	Tpm4	BC	Quercetin	D9_vs_D0	Up
1.90129e-38	0.293142	0.972	0.822	3.80466e-34	Tra2a	BC	Quercetin	D9_vs_D0	Up
1.52157e-40	0.289043	0.976	0.788	3.04482e-36	Tra2b	BC	Quercetin	D9_vs_D0	Up
1.58955e-30	0.285241	0.552	0.254	3.18086e-26	Gem	BC	Quercetin	D9_vs_D0	Up
2.9087e-52	0.285223	0.751	0.32	5.82059e-48	Mafk	BC	Quercetin	D9_vs_D0	Up
5.72405e-39	0.285057	0.641	0.268	1.14544e-34	Krt77	BC	Quercetin	D9_vs_D0	Up
7.90639e-41	0.284066	0.808	0.462	1.58215e-36	Cggbp1	BC	Quercetin	D9_vs_D0	Up
8.33603e-29	0.284025	0.456	0.178	1.66812e-24	Fabp5	BC	Quercetin	D9_vs_D0	Up
2.01773e-37	0.283938	0.522	0.199	4.03768e-33	Rnf19b	BC	Quercetin	D9_vs_D0	Up
2.05564e-28	0.283182	0.73	0.395	4.11354e-24	Krt1	BC	Quercetin	D9_vs_D0	Up
7.60873e-40	0.282649	0.981	0.865	1.52258e-35	Jup	BC	Quercetin	D9_vs_D0	Up
3.82177e-39	0.282151	0.965	0.75	7.64775e-35	Rac1	BC	Quercetin	D9_vs_D0	Up
3.43209e-34	0.281401	0.905	0.629	6.86796e-30	Rheb	BC	Quercetin	D9_vs_D0	Up
1.03043e-21	0.279531	0.953	0.778	2.062e-17	Zfp36l1	BC	Quercetin	D9_vs_D0	Up
1.27203e-27	0.278432	0.964	0.799	2.54546e-23	Cstb	BC	Quercetin	D9_vs_D0	Up
1.94597e-44	0.278187	0.518	0.175	3.89408e-40	Ier5	BC	Quercetin	D9_vs_D0	Up
4.55232e-32	0.277382	0.901	0.619	9.10965e-28	Cxadr	BC	Quercetin	D9_vs_D0	Up
7.97746e-38	0.276995	0.596	0.252	1.59637e-33	Ralgds	BC	Quercetin	D9_vs_D0	Up
3.07554e-38	0.276772	0.396	0.114	6.15446e-34	Dusp5	BC	Quercetin	D9_vs_D0	Up
8.51343e-36	0.275351	0.762	0.404	1.70362e-31	Tfap2a	BC	Quercetin	D9_vs_D0	Up
4.10016e-59	0.274536	0.403	0.061	8.20483e-55	Bcl3	BC	Quercetin	D9_vs_D0	Up
2.79128e-24	0.270372	0.773	0.48	5.58562e-20	Tmsb10	BC	Quercetin	D9_vs_D0	Up
3.02568e-29	0.269613	0.802	0.491	6.05469e-25	Azin1	BC	Quercetin	D9_vs_D0	Up
5.91431e-11	0.269256	0.802	0.6	1.18351e-06	Fam46a	BC	Quercetin	D9_vs_D0	Up
4.62645e-49	0.268494	0.445	0.11	9.25798e-45	Hcar2	BC	Quercetin	D9_vs_D0	Up
7.63257e-32	0.268395	0.582	0.276	1.52735e-27	Efhd2	BC	Quercetin	D9_vs_D0	Up
1.64833e-26	0.267942	0.929	0.739	3.29848e-22	Mast4	BC	Quercetin	D9_vs_D0	Up
2.49923e-42	0.26624	0.801	0.415	5.00121e-38	Pim3	BC	Quercetin	D9_vs_D0	Up
2.13849e-40	0.266194	0.995	0.949	4.27933e-36	Eif5a	BC	Quercetin	D9_vs_D0	Up
1.81963e-38	0.266032	0.638	0.286	3.64126e-34	Adam8	BC	Quercetin	D9_vs_D0	Up
3.55895e-26	0.264674	0.952	0.759	7.12181e-22	Sfr1	BC	Quercetin	D9_vs_D0	Up
7.06426e-29	0.264526	0.999	1	1.41363e-24	Krt14	BC	Quercetin	D9_vs_D0	Up
3.02472e-29	0.262219	0.814	0.494	6.05277e-25	Nop58	BC	Quercetin	D9_vs_D0	Up
7.07654e-16	0.262112	0.276	0.116	1.41609e-11	Ccdc71l	BC	Quercetin	D9_vs_D0	Up
5.41484e-31	0.261324	0.882	0.594	1.08356e-26	Ddx3x	BC	Quercetin	D9_vs_D0	Up
4.98402e-38	0.260528	0.559	0.224	9.97353e-34	Vmp1	BC	Quercetin	D9_vs_D0	Up
1.13104e-09	0.259379	0.466	0.3	2.26332e-05	Mafb	BC	Quercetin	D9_vs_D0	Up
1.81349e-36	0.259124	0.617	0.276	3.62897e-32	Tjp2	BC	Quercetin	D9_vs_D0	Up
7.53374e-53	0.258108	0.567	0.172	1.50758e-48	Igsf3	BC	Quercetin	D9_vs_D0	Up
2.40456e-57	0.257094	0.479	0.108	4.81176e-53	Btg3	BC	Quercetin	D9_vs_D0	Up
3.28039e-28	0.25681	0.984	0.882	6.56438e-24	Tagln2	BC	Quercetin	D9_vs_D0	Up
1.16522e-45	0.256438	0.391	0.088	2.33172e-41	Tmem158	BC	Quercetin	D9_vs_D0	Up
1.84717e-40	0.255877	0.563	0.219	3.69638e-36	Nectin2	BC	Quercetin	D9_vs_D0	Up
1.11135e-45	0.25529	0.616	0.24	2.22393e-41	Nip7	BC	Quercetin	D9_vs_D0	Up
7.47926e-32	0.254949	0.904	0.631	1.49667e-27	Snu13	BC	Quercetin	D9_vs_D0	Up
4.61205e-21	0.252959	0.984	0.932	9.22918e-17	Dmkn	BC	Quercetin	D9_vs_D0	Up
1.43554e-22	0.252338	0.89	0.652	2.87266e-18	Pgk1	BC	Quercetin	D9_vs_D0	Up
7.00202e-35	0.252253	0.927	0.645	1.40117e-30	Bcl10	BC	Quercetin	D9_vs_D0	Up
3.09026e-14	0.251796	0.73	0.512	6.18392e-10	Tsc22d1	BC	Quercetin	D9_vs_D0	Up
4.09455e-22	0.251378	0.993	0.928	8.1936e-18	Slc38a2	BC	Quercetin	D9_vs_D0	Up
2.07903e-24	0.250821	0.776	0.478	4.16035e-20	Il33	BC	Quercetin	D9_vs_D0	Up
2.90743e-43	0.250038	0.626	0.249	5.81805e-39	Akirin1	BC	Quercetin	D9_vs_D0	Up
1.0757e-06	-0.252467	0.722	0.641	0.0215258	Mxd4	BC	Quercetin	D9_vs_D0	Down
6.10467e-14	-0.253472	0.816	0.754	1.22161e-09	Aimp1	BC	Quercetin	D9_vs_D0	Down
3.75292e-14	-0.253922	0.89	0.819	7.50998e-10	Psma7	BC	Quercetin	D9_vs_D0	Down
8.74629e-07	-0.254154	0.401	0.416	0.0175022	Pdzd2	BC	Quercetin	D9_vs_D0	Down
1.06108e-31	-0.255443	0.991	0.965	2.12333e-27	Atpif1	BC	Quercetin	D9_vs_D0	Down
6.02694e-43	-0.257428	0.999	0.999	1.20605e-38	Apoe	BC	Quercetin	D9_vs_D0	Down
3.43287e-80	-0.260329	0.999	0.999	6.86952e-76	Rps28	BC	Quercetin	D9_vs_D0	Down
3.60505e-07	-0.265894	0.629	0.579	0.00721407	Zfp652	BC	Quercetin	D9_vs_D0	Down
7.46538e-08	-0.2706	0.485	0.486	0.0014939	Rbm5	BC	Quercetin	D9_vs_D0	Down
5.00702e-21	-0.276935	0.909	0.846	1.00195e-16	1810058I24Rik	BC	Quercetin	D9_vs_D0	Down
9.45178e-14	-0.278675	0.844	0.774	1.8914e-09	Smoc2	BC	Quercetin	D9_vs_D0	Down
5.33096e-12	-0.279462	0.907	0.879	1.06678e-07	Dapl1	BC	Quercetin	D9_vs_D0	Down
3.25933e-12	-0.280046	0.913	0.869	6.52224e-08	Ccnd2	BC	Quercetin	D9_vs_D0	Down
1.7245e-20	-0.282165	0.916	0.849	3.45089e-16	Dgcr6	BC	Quercetin	D9_vs_D0	Down
1.47833e-13	-0.282778	0.763	0.7	2.9583e-09	mt-Atp8	BC	Quercetin	D9_vs_D0	Down
1.27351e-20	-0.283358	0.918	0.851	2.54842e-16	Atp5k	BC	Quercetin	D9_vs_D0	Down
3.34382e-12	-0.284249	0.74	0.692	6.69133e-08	Pnisr	BC	Quercetin	D9_vs_D0	Down
3.72573e-19	-0.28724	0.165	0.306	7.45555e-15	Tef	BC	Quercetin	D9_vs_D0	Down
2.35795e-18	-0.290106	0.971	0.925	4.7185e-14	Trp63	BC	Quercetin	D9_vs_D0	Down
4.5572e-08	-0.290957	0.494	0.507	0.000911941	Ankrd12	BC	Quercetin	D9_vs_D0	Down
2.18464e-07	-0.294608	0.511	0.522	0.00437168	Gm26917	BC	Quercetin	D9_vs_D0	Down
9.65837e-16	-0.299854	0.784	0.752	1.93274e-11	Kif21a	BC	Quercetin	D9_vs_D0	Down
8.52481e-14	-0.302149	0.689	0.65	1.7059e-09	Col7a1	BC	Quercetin	D9_vs_D0	Down
4.71597e-13	-0.302178	0.753	0.686	9.43712e-09	Ogt	BC	Quercetin	D9_vs_D0	Down
5.43213e-14	-0.302802	0.747	0.7	1.08702e-09	Arglu1	BC	Quercetin	D9_vs_D0	Down
6.37825e-09	-0.307286	0.296	0.362	0.000127635	Krt32	BC	Quercetin	D9_vs_D0	Down
4.66931e-15	-0.314344	0.766	0.714	9.34375e-11	Ptpn14	BC	Quercetin	D9_vs_D0	Down
1.94517e-15	-0.314671	0.645	0.639	3.89247e-11	Luc7l3	BC	Quercetin	D9_vs_D0	Down
1.27596e-45	-0.315285	0.992	0.98	2.55332e-41	Anxa8	BC	Quercetin	D9_vs_D0	Down
3.44365e-27	-0.318178	0.973	0.954	6.89109e-23	Fam25c	BC	Quercetin	D9_vs_D0	Down
1.84861e-12	-0.318922	0.664	0.64	3.69924e-08	Ttc3	BC	Quercetin	D9_vs_D0	Down
1.43993e-20	-0.325714	0.811	0.761	2.88145e-16	Ppl	BC	Quercetin	D9_vs_D0	Down
5.35724e-17	-0.326072	0.993	0.989	1.07204e-12	S100a6	BC	Quercetin	D9_vs_D0	Down
3.40404e-13	-0.327764	0.761	0.69	6.81183e-09	Rb1cc1	BC	Quercetin	D9_vs_D0	Down
2.00078e-28	-0.329314	0.98	0.942	4.00376e-24	mt-Nd5	BC	Quercetin	D9_vs_D0	Down
1.1277e-14	-0.333744	0.668	0.638	2.25665e-10	Trim7	BC	Quercetin	D9_vs_D0	Down
4.60411e-22	-0.343081	0.873	0.825	9.21328e-18	Hopx	BC	Quercetin	D9_vs_D0	Down
6.22188e-51	-0.349926	0.05	0.292	1.24506e-46	Col1a2	BC	Quercetin	D9_vs_D0	Down
5.00691e-38	-0.350221	0.985	0.96	1.00193e-33	Hmgb1	BC	Quercetin	D9_vs_D0	Down
3.34564e-30	-0.35156	0.11	0.298	6.69495e-26	Dbp	BC	Quercetin	D9_vs_D0	Down
6.28214e-23	-0.352035	0.916	0.886	1.25712e-18	Slc6a6	BC	Quercetin	D9_vs_D0	Down
2.35553e-27	-0.381101	0.87	0.835	4.71365e-23	mt-Nd4l	BC	Quercetin	D9_vs_D0	Down
3.1687e-40	-0.38317	0.994	0.996	6.34088e-36	Krt15	BC	Quercetin	D9_vs_D0	Down
1.63178e-21	-0.38883	0.433	0.552	3.26536e-17	Arrdc3	BC	Quercetin	D9_vs_D0	Down
1.38749e-16	-0.408293	0.766	0.732	2.7765e-12	Maf	BC	Quercetin	D9_vs_D0	Down
1.00221e-55	-0.441701	0.045	0.299	2.00552e-51	Col1a1	BC	Quercetin	D9_vs_D0	Down
3.51069e-34	-0.444014	0.82	0.801	7.02525e-30	Net1	BC	Quercetin	D9_vs_D0	Down
3.11875e-68	-0.460564	0.059	0.364	6.24093e-64	Col3a1	BC	Quercetin	D9_vs_D0	Down
6.38977e-26	-0.474533	0.394	0.542	1.27866e-21	4631405K08Rik	BC	Quercetin	D9_vs_D0	Down
2.54979e-34	-0.507993	0.303	0.498	5.10238e-30	5930430L01Rik	BC	Quercetin	D9_vs_D0	Down
2.3413e-29	-0.509041	0.474	0.594	4.68518e-25	Fbxo32	BC	Quercetin	D9_vs_D0	Down
3.17839e-72	-0.589078	0.983	0.984	6.36028e-68	Dst	BC	Quercetin	D9_vs_D0	Down
6.23518e-55	-0.647899	0.693	0.778	1.24772e-50	Tsc22d3	BC	Quercetin	D9_vs_D0	Down
9.69543e-64	-0.659511	0.802	0.912	1.94015e-59	Txnip	BC	Quercetin	D9_vs_D0	Down
7.84571e-75	-0.698131	0.546	0.754	1.57001e-70	Lars2	BC	Quercetin	D9_vs_D0	Down
1.72942e-219	-1.17281	1	1	3.46073e-215	Gm42418	BC	Quercetin	D9_vs_D0	Down
5.12403e-239	1.70897	0.973	0.379	1.02537e-234	Thbs1	BC	Quercetin	D15_vs_D0	Up
7.81082e-230	1.6382	0.94	0.299	1.56302e-225	Ifi202b	BC	Quercetin	D15_vs_D0	Up
1.24141e-186	1.62329	0.785	0.129	2.48419e-182	Phlda1	BC	Quercetin	D15_vs_D0	Up
4.57431e-249	1.612	1	0.948	9.15364e-245	Serpinb2	BC	Quercetin	D15_vs_D0	Up
4.13352e-155	1.59702	0.689	0.088	8.27159e-151	Krt16	BC	Quercetin	D15_vs_D0	Up
8.59782e-281	1.57984	1	0.938	1.72051e-276	Sfn	BC	Quercetin	D15_vs_D0	Up
2.23898e-202	1.57839	0.921	0.325	4.48041e-198	Plet1	BC	Quercetin	D15_vs_D0	Up
1.46466e-256	1.54558	0.941	0.19	2.93092e-252	Fosl1	BC	Quercetin	D15_vs_D0	Up
1.37432e-244	1.40378	0.984	0.502	2.75015e-240	Ifrd1	BC	Quercetin	D15_vs_D0	Up
5.88933e-226	1.38837	0.922	0.21	1.17851e-221	Pxdc1	BC	Quercetin	D15_vs_D0	Up
1.11292e-215	1.3701	0.868	0.186	2.22707e-211	Pmp22	BC	Quercetin	D15_vs_D0	Up
3.41516e-167	1.35613	0.893	0.396	6.83408e-163	Fgfbp1	BC	Quercetin	D15_vs_D0	Up
1.95036e-216	1.26596	0.965	0.444	3.90286e-212	Itpkc	BC	Quercetin	D15_vs_D0	Up
4.07587e-156	1.25244	0.77	0.146	8.15622e-152	Krt17	BC	Quercetin	D15_vs_D0	Up
1.08112e-183	1.24065	0.894	0.324	2.16342e-179	Lypd3	BC	Quercetin	D15_vs_D0	Up
5.12048e-236	1.09298	0.944	0.262	1.02466e-231	Tuba1c	BC	Quercetin	D15_vs_D0	Up
3.84097e-182	1.09273	0.824	0.17	7.68617e-178	Hbegf	BC	Quercetin	D15_vs_D0	Up
2.99714e-222	1.09077	0.951	0.419	5.99757e-218	Map2k3	BC	Quercetin	D15_vs_D0	Up
1.3827e-135	1.0907	0.621	0.061	2.76691e-131	F3	BC	Quercetin	D15_vs_D0	Up
5.84288e-217	1.07102	0.952	0.455	1.16922e-212	Tnfrsf12a	BC	Quercetin	D15_vs_D0	Up
1.37798e-202	1.07074	0.918	0.319	2.75748e-198	Uap1	BC	Quercetin	D15_vs_D0	Up
7.24077e-220	1.06879	0.962	0.489	1.44895e-215	Dusp7	BC	Quercetin	D15_vs_D0	Up
5.74323e-122	1.05915	0.743	0.225	1.14928e-117	Gm12840	BC	Quercetin	D15_vs_D0	Up
1.10404e-197	1.0563	0.963	0.615	2.2093e-193	Irf6	BC	Quercetin	D15_vs_D0	Up
5.03887e-222	1.04257	0.959	0.34	1.00833e-217	Ldlr	BC	Quercetin	D15_vs_D0	Up
5.84574e-198	1.02672	0.984	0.8	1.16979e-193	Avpi1	BC	Quercetin	D15_vs_D0	Up
6.13806e-206	1.01368	1	0.985	1.22829e-201	Mt2	BC	Quercetin	D15_vs_D0	Up
6.35913e-190	1.01097	0.948	0.414	1.27252e-185	Cdkn1a	BC	Quercetin	D15_vs_D0	Up
1.56933e-191	0.989131	0.958	0.398	3.14039e-187	Kdm6b	BC	Quercetin	D15_vs_D0	Up
1.99919e-200	0.960015	0.999	0.994	4.00057e-196	Actg1	BC	Quercetin	D15_vs_D0	Up
3.75645e-175	0.956461	1	0.996	7.51703e-171	Mt1	BC	Quercetin	D15_vs_D0	Up
1.1693e-201	0.950283	0.995	0.876	2.33988e-197	Calm2	BC	Quercetin	D15_vs_D0	Up
1.08489e-135	0.939307	0.884	0.406	2.17098e-131	Odc1	BC	Quercetin	D15_vs_D0	Up
2.02007e-184	0.937256	0.913	0.316	4.04236e-180	Clic4	BC	Quercetin	D15_vs_D0	Up
2.02629e-195	0.92844	0.909	0.276	4.0548e-191	Epha2	BC	Quercetin	D15_vs_D0	Up
4.0952e-91	0.914236	0.828	0.384	8.1949e-87	Epgn	BC	Quercetin	D15_vs_D0	Up
8.83645e-104	0.903452	0.904	0.546	1.76826e-99	Errfi1	BC	Quercetin	D15_vs_D0	Up
8.03428e-154	0.892496	0.998	0.762	1.60774e-149	Nfkbia	BC	Quercetin	D15_vs_D0	Up
1.76093e-166	0.890141	0.885	0.256	3.52379e-162	Pde4b	BC	Quercetin	D15_vs_D0	Up
8.39661e-164	0.881489	0.961	0.665	1.68025e-159	Cd44	BC	Quercetin	D15_vs_D0	Up
4.22301e-210	0.880371	0.876	0.18	8.45066e-206	Trim16	BC	Quercetin	D15_vs_D0	Up
2.08461e-103	0.876981	0.471	0.025	4.17151e-99	Has3	BC	Quercetin	D15_vs_D0	Up
6.30427e-141	0.86915	0.937	0.566	1.26155e-136	Tpm1	BC	Quercetin	D15_vs_D0	Up
2.74374e-184	0.853176	0.918	0.311	5.4905e-180	Tgif1	BC	Quercetin	D15_vs_D0	Up
1.59885e-31	0.851643	0.174	0.01	3.19945e-27	Pyy	BC	Quercetin	D15_vs_D0	Up
2.20042e-127	0.849262	0.743	0.199	4.40326e-123	Rnf19b	BC	Quercetin	D15_vs_D0	Up
5.98983e-168	0.847495	1	0.998	1.19863e-163	Actb	BC	Quercetin	D15_vs_D0	Up
6.83703e-129	0.832563	0.949	0.47	1.36816e-124	Nr4a1	BC	Quercetin	D15_vs_D0	Up
1.24727e-181	0.831565	0.89	0.286	2.49592e-177	Zc3h12a	BC	Quercetin	D15_vs_D0	Up
2.18994e-172	0.831372	0.88	0.276	4.38229e-168	Tjp2	BC	Quercetin	D15_vs_D0	Up
1.01121e-183	0.830342	0.934	0.339	2.02354e-179	Dennd2c	BC	Quercetin	D15_vs_D0	Up
2.29101e-162	0.827564	0.924	0.409	4.58453e-158	Cxcl16	BC	Quercetin	D15_vs_D0	Up
1.47806e-146	0.824052	0.987	0.669	2.95775e-142	Klf6	BC	Quercetin	D15_vs_D0	Up
2.0689e-121	0.815022	0.842	0.326	4.14007e-117	Tcim	BC	Quercetin	D15_vs_D0	Up
5.78554e-136	0.81342	0.8	0.276	1.15775e-131	Efhd2	BC	Quercetin	D15_vs_D0	Up
2.89795e-153	0.813051	0.8	0.205	5.79909e-149	Map7d1	BC	Quercetin	D15_vs_D0	Up
2.84387e-142	0.810886	0.952	0.405	5.69086e-138	Ier3	BC	Quercetin	D15_vs_D0	Up
4.51052e-167	0.807331	0.917	0.398	9.02599e-163	Cdcp1	BC	Quercetin	D15_vs_D0	Up
5.35172e-155	0.804459	0.979	0.63	1.07093e-150	4930523C07Rik	BC	Quercetin	D15_vs_D0	Up
3.6296e-175	0.802772	0.959	0.372	7.26319e-171	Csrnp1	BC	Quercetin	D15_vs_D0	Up
9.39724e-192	0.796668	0.979	0.58	1.88048e-187	Atf4	BC	Quercetin	D15_vs_D0	Up
4.22185e-139	0.789263	0.954	0.629	8.44834e-135	Cldn1	BC	Quercetin	D15_vs_D0	Up
1.18942e-143	0.780233	0.927	0.408	2.38016e-139	Pim1	BC	Quercetin	D15_vs_D0	Up
8.70032e-185	0.779399	0.941	0.399	1.74102e-180	Arf6	BC	Quercetin	D15_vs_D0	Up
2.14234e-150	0.777695	0.881	0.36	4.28703e-146	Sgms1	BC	Quercetin	D15_vs_D0	Up
4.28499e-110	0.77491	0.622	0.125	8.5747e-106	Dusp6	BC	Quercetin	D15_vs_D0	Up
1.4055e-160	0.772806	0.96	0.481	2.81254e-156	Zfand5	BC	Quercetin	D15_vs_D0	Up
1.14064e-49	0.770876	0.826	0.535	2.28253e-45	Igfbp3	BC	Quercetin	D15_vs_D0	Up
1.99346e-143	0.767997	0.992	0.901	3.98911e-139	Tacstd2	BC	Quercetin	D15_vs_D0	Up
9.94862e-122	0.759455	0.934	0.599	1.99082e-117	Tubb4b	BC	Quercetin	D15_vs_D0	Up
3.7226e-152	0.756042	0.978	0.739	7.44929e-148	Mast4	BC	Quercetin	D15_vs_D0	Up
2.94663e-154	0.751597	0.927	0.391	5.8965e-150	Tsc22d2	BC	Quercetin	D15_vs_D0	Up
6.69498e-172	0.751187	0.936	0.416	1.33973e-167	Eif1a	BC	Quercetin	D15_vs_D0	Up
1.68206e-110	0.750187	0.759	0.28	3.36597e-106	Rap2b	BC	Quercetin	D15_vs_D0	Up
3.54108e-141	0.746919	0.896	0.419	7.08606e-137	Baz1a	BC	Quercetin	D15_vs_D0	Up
4.96242e-128	0.745154	0.955	0.445	9.93031e-124	Tnfaip3	BC	Quercetin	D15_vs_D0	Up
1.0421e-117	0.740654	0.904	0.489	2.08535e-113	Epcam	BC	Quercetin	D15_vs_D0	Up
4.01615e-135	0.733548	0.776	0.222	8.03672e-131	Pmepa1	BC	Quercetin	D15_vs_D0	Up
5.30407e-159	0.732881	0.967	0.518	1.0614e-154	Tmed5	BC	Quercetin	D15_vs_D0	Up
7.18303e-163	0.730193	0.899	0.349	1.4374e-158	Sowahc	BC	Quercetin	D15_vs_D0	Up
2.71083e-163	0.729615	0.984	0.698	5.42464e-159	Ptp4a2	BC	Quercetin	D15_vs_D0	Up
1.30917e-115	0.727918	0.927	0.574	2.61978e-111	Mat2a	BC	Quercetin	D15_vs_D0	Up
1.27666e-156	0.71248	0.898	0.308	2.55473e-152	Midn	BC	Quercetin	D15_vs_D0	Up
4.77445e-117	0.701509	0.909	0.452	9.55415e-113	Adrb2	BC	Quercetin	D15_vs_D0	Up
3.21979e-129	0.697732	0.992	0.819	6.44312e-125	Emp1	BC	Quercetin	D15_vs_D0	Up
2.21683e-149	0.688778	0.954	0.498	4.43609e-145	Rassf1	BC	Quercetin	D15_vs_D0	Up
6.11576e-139	0.688514	0.981	0.804	1.22382e-134	Top1	BC	Quercetin	D15_vs_D0	Up
9.72799e-130	0.68368	0.937	0.491	1.94667e-125	Azin1	BC	Quercetin	D15_vs_D0	Up
6.95416e-161	0.683311	0.892	0.291	1.3916e-156	Stk40	BC	Quercetin	D15_vs_D0	Up
4.25516e-126	0.683262	0.944	0.486	8.51501e-122	Cebpb	BC	Quercetin	D15_vs_D0	Up
2.13169e-152	0.683166	0.985	0.759	4.26572e-148	Sfr1	BC	Quercetin	D15_vs_D0	Up
5.30137e-141	0.682988	0.825	0.205	1.06086e-136	Ovol1	BC	Quercetin	D15_vs_D0	Up
7.47025e-145	0.681413	0.832	0.284	1.49487e-140	Ehd1	BC	Quercetin	D15_vs_D0	Up
1.52278e-141	0.678419	0.965	0.52	3.04724e-137	Sbno2	BC	Quercetin	D15_vs_D0	Up
3.62369e-144	0.676248	0.954	0.526	7.25137e-140	Gnl3	BC	Quercetin	D15_vs_D0	Up
4.04996e-116	0.671751	0.815	0.304	8.10437e-112	Ndrg1	BC	Quercetin	D15_vs_D0	Up
3.1164e-114	0.66458	0.885	0.42	6.23622e-110	Zfp703	BC	Quercetin	D15_vs_D0	Up
6.77215e-158	0.662649	0.858	0.249	1.35517e-153	Akirin1	BC	Quercetin	D15_vs_D0	Up
4.51168e-134	0.65916	0.966	0.7	9.02832e-130	Hif1a	BC	Quercetin	D15_vs_D0	Up
6.33317e-128	0.658661	0.892	0.408	1.26733e-123	Rel	BC	Quercetin	D15_vs_D0	Up
1.27425e-137	0.656642	0.881	0.374	2.54991e-133	Tuba4a	BC	Quercetin	D15_vs_D0	Up
9.34276e-159	0.656532	0.769	0.144	1.86958e-154	Nod2	BC	Quercetin	D15_vs_D0	Up
2.78716e-124	0.654458	0.966	0.69	5.57738e-120	Ezr	BC	Quercetin	D15_vs_D0	Up
9.98024e-149	0.652493	0.942	0.522	1.99715e-144	Rap1b	BC	Quercetin	D15_vs_D0	Up
6.35471e-118	0.650265	0.74	0.224	1.27164e-113	Vmp1	BC	Quercetin	D15_vs_D0	Up
1.08471e-138	0.648054	0.985	0.852	2.17061e-134	Urah	BC	Quercetin	D15_vs_D0	Up
4.35508e-143	0.637339	0.975	0.696	8.71495e-139	Sub1	BC	Quercetin	D15_vs_D0	Up
1.35989e-102	0.636989	0.927	0.631	2.72127e-98	Rbms1	BC	Quercetin	D15_vs_D0	Up
2.53919e-119	0.63627	0.98	0.822	5.08118e-115	Serpinb5	BC	Quercetin	D15_vs_D0	Up
2.06127e-131	0.631989	0.969	0.521	4.12481e-127	Rnd3	BC	Quercetin	D15_vs_D0	Up
2.49197e-142	0.631702	0.87	0.305	4.98668e-138	Ckap4	BC	Quercetin	D15_vs_D0	Up
8.12515e-104	0.629299	0.998	0.789	1.62592e-99	Junb	BC	Quercetin	D15_vs_D0	Up
2.55096e-140	0.628428	0.888	0.319	5.10472e-136	Vps37b	BC	Quercetin	D15_vs_D0	Up
3.10891e-128	0.622678	0.978	0.76	6.22123e-124	Hspa5	BC	Quercetin	D15_vs_D0	Up
4.12509e-142	0.619751	0.854	0.295	8.25472e-138	Arl5b	BC	Quercetin	D15_vs_D0	Up
2.33842e-71	0.616101	0.963	0.706	4.67941e-67	Cxcl14	BC	Quercetin	D15_vs_D0	Up
1.50967e-135	0.616044	0.868	0.342	3.02099e-131	Zfp593	BC	Quercetin	D15_vs_D0	Up
3.74188e-132	0.615102	0.925	0.492	7.48788e-128	Pqlc1	BC	Quercetin	D15_vs_D0	Up
4.10625e-93	0.606706	0.974	0.696	8.21703e-89	Dnaja1	BC	Quercetin	D15_vs_D0	Up
8.88161e-127	0.602966	0.965	0.642	1.7773e-122	Selenok	BC	Quercetin	D15_vs_D0	Up
8.81073e-142	0.602661	0.884	0.31	1.76312e-137	Sde2	BC	Quercetin	D15_vs_D0	Up
6.80922e-100	0.599498	0.929	0.542	1.36259e-95	Nrip1	BC	Quercetin	D15_vs_D0	Up
9.77437e-112	0.599211	0.939	0.608	1.95595e-107	Prnp	BC	Quercetin	D15_vs_D0	Up
3.1045e-104	0.593449	0.878	0.446	6.21241e-100	Etv3	BC	Quercetin	D15_vs_D0	Up
1.666e-111	0.593299	0.993	0.836	3.33384e-107	Ubc	BC	Quercetin	D15_vs_D0	Up
2.73618e-126	0.586669	0.979	0.844	5.47538e-122	Eif5	BC	Quercetin	D15_vs_D0	Up
1.51022e-139	0.585751	0.809	0.219	3.02211e-135	Nectin2	BC	Quercetin	D15_vs_D0	Up
7.02786e-83	0.582625	0.452	0.055	1.40635e-78	Hs3st1	BC	Quercetin	D15_vs_D0	Up
4.27768e-85	0.58255	0.995	0.918	8.56007e-81	Sdc4	BC	Quercetin	D15_vs_D0	Up
2.79763e-87	0.574792	0.962	0.592	5.59833e-83	Dnajb1	BC	Quercetin	D15_vs_D0	Up
2.97838e-62	0.570474	0.951	0.69	5.96004e-58	Sat1	BC	Quercetin	D15_vs_D0	Up
7.81101e-151	0.5696	0.995	0.909	1.56306e-146	Cfl1	BC	Quercetin	D15_vs_D0	Up
1.42924e-123	0.565938	0.956	0.629	2.86005e-119	Rheb	BC	Quercetin	D15_vs_D0	Up
1.85371e-92	0.563505	0.738	0.261	3.70946e-88	Eppk1	BC	Quercetin	D15_vs_D0	Up
6.99619e-92	0.562595	0.996	0.902	1.40001e-87	Jund	BC	Quercetin	D15_vs_D0	Up
2.34789e-112	0.561584	0.843	0.344	4.69837e-108	Ehd4	BC	Quercetin	D15_vs_D0	Up
2.72065e-111	0.55745	0.762	0.22	5.44429e-107	Irs2	BC	Quercetin	D15_vs_D0	Up
8.66642e-108	0.5554	0.936	0.598	1.73424e-103	Tpm4	BC	Quercetin	D15_vs_D0	Up
1.09211e-123	0.553315	0.797	0.252	2.18541e-119	Ralgds	BC	Quercetin	D15_vs_D0	Up
5.07599e-111	0.551539	0.952	0.718	1.01576e-106	Cdh1	BC	Quercetin	D15_vs_D0	Up
2.00035e-81	0.551132	0.814	0.405	4.00289e-77	Ptges	BC	Quercetin	D15_vs_D0	Up
7.05459e-103	0.55111	0.678	0.178	1.41169e-98	Hk2	BC	Quercetin	D15_vs_D0	Up
6.08244e-102	0.549687	0.933	0.6	1.21716e-97	Arid5b	BC	Quercetin	D15_vs_D0	Up
7.91008e-93	0.547633	0.756	0.286	1.58289e-88	Adam8	BC	Quercetin	D15_vs_D0	Up
5.0452e-98	0.54315	0.598	0.131	1.0096e-93	Msmo1	BC	Quercetin	D15_vs_D0	Up
1.95712e-133	0.542635	0.837	0.251	3.9164e-129	Slc25a25	BC	Quercetin	D15_vs_D0	Up
1.41749e-120	0.541857	0.963	0.615	2.83654e-116	Stat3	BC	Quercetin	D15_vs_D0	Up
4.20658e-121	0.538371	0.84	0.329	8.41778e-117	Samd4b	BC	Quercetin	D15_vs_D0	Up
5.07513e-123	0.535573	0.824	0.285	1.01559e-118	Srf	BC	Quercetin	D15_vs_D0	Up
6.0754e-107	0.535452	0.689	0.175	1.21575e-102	Ier5	BC	Quercetin	D15_vs_D0	Up
4.12993e-113	0.533933	0.924	0.534	8.26439e-109	Etf1	BC	Quercetin	D15_vs_D0	Up
2.73491e-112	0.532229	0.844	0.346	5.47282e-108	Herc4	BC	Quercetin	D15_vs_D0	Up
1.34903e-76	0.529865	0.792	0.406	2.69955e-72	Fam83g	BC	Quercetin	D15_vs_D0	Up
1.7549e-111	0.524914	0.611	0.095	3.51172e-107	Egr3	BC	Quercetin	D15_vs_D0	Up
1.30166e-53	0.524262	0.319	0.038	2.60476e-49	Arc	BC	Quercetin	D15_vs_D0	Up
1.90469e-107	0.523071	0.935	0.57	3.81147e-103	Bzw1	BC	Quercetin	D15_vs_D0	Up
1.17642e-131	0.520897	0.801	0.24	2.35413e-127	Nip7	BC	Quercetin	D15_vs_D0	Up
3.3756e-102	0.52039	0.822	0.35	6.75491e-98	Wdr43	BC	Quercetin	D15_vs_D0	Up
7.83098e-70	0.517487	0.638	0.228	1.56706e-65	Plk2	BC	Quercetin	D15_vs_D0	Up
1.29217e-109	0.516724	0.851	0.352	2.58576e-105	Nfe2l2	BC	Quercetin	D15_vs_D0	Up
1.82934e-81	0.515753	0.87	0.496	3.6607e-77	Palmd	BC	Quercetin	D15_vs_D0	Up
8.93774e-110	0.51481	0.908	0.425	1.78853e-105	Ptp4a1	BC	Quercetin	D15_vs_D0	Up
2.73547e-59	0.513507	0.565	0.201	5.47395e-55	Gadd45a	BC	Quercetin	D15_vs_D0	Up
7.45265e-58	0.513069	0.754	0.374	1.49135e-53	Gm20186	BC	Quercetin	D15_vs_D0	Up
2.52283e-94	0.511753	0.867	0.428	5.04843e-90	Zc3hav1	BC	Quercetin	D15_vs_D0	Up
1.9328e-108	0.509249	0.982	0.802	3.86772e-104	Rtn4	BC	Quercetin	D15_vs_D0	Up
1.53887e-38	0.505343	0.337	0.089	3.07943e-34	Adm	BC	Quercetin	D15_vs_D0	Up
2.87793e-92	0.504236	0.897	0.494	5.75903e-88	Nop58	BC	Quercetin	D15_vs_D0	Up
2.94884e-106	0.503906	0.976	0.768	5.90093e-102	Mcl1	BC	Quercetin	D15_vs_D0	Up
6.12371e-92	0.502602	0.972	0.799	1.22542e-87	Cstb	BC	Quercetin	D15_vs_D0	Up
3.05251e-89	0.502564	0.929	0.638	6.10837e-85	Nfkb1	BC	Quercetin	D15_vs_D0	Up
5.30088e-117	0.502306	0.756	0.206	1.06076e-112	Skil	BC	Quercetin	D15_vs_D0	Up
4.67981e-102	0.501581	0.853	0.335	9.36476e-98	Icam1	BC	Quercetin	D15_vs_D0	Up
3.73777e-62	0.499027	0.929	0.648	7.47966e-58	Id3	BC	Quercetin	D15_vs_D0	Up
1.76151e-112	0.497388	0.958	0.645	3.52495e-108	Bcl10	BC	Quercetin	D15_vs_D0	Up
2.66471e-118	0.496871	0.676	0.134	5.33236e-114	Arid5a	BC	Quercetin	D15_vs_D0	Up
2.53612e-107	0.496509	0.945	0.615	5.07503e-103	Rab11a	BC	Quercetin	D15_vs_D0	Up
2.20959e-114	0.496372	0.77	0.23	4.4216e-110	Txnrd1	BC	Quercetin	D15_vs_D0	Up
3.66709e-96	0.494711	0.964	0.548	7.33822e-92	Tiparp	BC	Quercetin	D15_vs_D0	Up
1.09661e-102	0.494065	0.952	0.631	2.19444e-98	Snu13	BC	Quercetin	D15_vs_D0	Up
2.56983e-106	0.493117	0.981	0.826	5.14249e-102	Actn4	BC	Quercetin	D15_vs_D0	Up
5.00593e-112	0.492622	0.675	0.154	1.00174e-107	Ppp1r18	BC	Quercetin	D15_vs_D0	Up
6.76536e-99	0.492197	0.98	0.75	1.35382e-94	Pnrc1	BC	Quercetin	D15_vs_D0	Up
3.11115e-88	0.490249	0.861	0.389	6.22571e-84	Trib1	BC	Quercetin	D15_vs_D0	Up
5.38519e-119	0.489653	0.732	0.189	1.07763e-114	Sptlc2	BC	Quercetin	D15_vs_D0	Up
7.68653e-80	0.489393	0.829	0.454	1.53815e-75	Lima1	BC	Quercetin	D15_vs_D0	Up
5.04609e-97	0.488964	0.948	0.594	1.00977e-92	Ddx3x	BC	Quercetin	D15_vs_D0	Up
3.33148e-100	0.488547	0.968	0.675	6.66662e-96	Tpm3	BC	Quercetin	D15_vs_D0	Up
4.66267e-87	0.486582	0.887	0.506	9.33046e-83	Ddx21	BC	Quercetin	D15_vs_D0	Up
1.79848e-88	0.48656	0.885	0.499	3.59894e-84	Eif3j1	BC	Quercetin	D15_vs_D0	Up
9.79953e-98	0.484799	0.935	0.525	1.96098e-93	Ndel1	BC	Quercetin	D15_vs_D0	Up
9.17352e-104	0.484003	0.792	0.289	1.83571e-99	Nipa2	BC	Quercetin	D15_vs_D0	Up
5.45386e-106	0.483121	0.869	0.365	1.09137e-101	Wsb1	BC	Quercetin	D15_vs_D0	Up
6.04702e-93	0.482967	0.791	0.325	1.21007e-88	Nolc1	BC	Quercetin	D15_vs_D0	Up
3.98405e-58	0.482655	0.984	0.724	7.97249e-54	Dusp1	BC	Quercetin	D15_vs_D0	Up
2.17569e-121	0.482205	0.735	0.172	4.35378e-117	Igsf3	BC	Quercetin	D15_vs_D0	Up
1.51323e-129	0.481588	0.998	0.951	3.02812e-125	Ddx5	BC	Quercetin	D15_vs_D0	Up
5.86063e-102	0.480596	0.594	0.11	1.17277e-97	Itgb6	BC	Quercetin	D15_vs_D0	Up
1.42293e-89	0.480201	0.955	0.495	2.84743e-85	Bhlhe40	BC	Quercetin	D15_vs_D0	Up
6.14061e-113	0.478605	0.728	0.186	1.2288e-108	Gramd3	BC	Quercetin	D15_vs_D0	Up
3.3039e-40	0.477823	0.712	0.428	6.61143e-36	Tppp3	BC	Quercetin	D15_vs_D0	Up
1.00043e-112	0.475851	0.825	0.286	2.00196e-108	Atl2	BC	Quercetin	D15_vs_D0	Up
2.24406e-109	0.475563	0.624	0.115	4.49059e-105	Noct	BC	Quercetin	D15_vs_D0	Up
1.41396e-53	0.473974	0.857	0.535	2.82948e-49	Iffo2	BC	Quercetin	D15_vs_D0	Up
1.86892e-108	0.473393	0.735	0.21	3.7399e-104	Nup62	BC	Quercetin	D15_vs_D0	Up
2.75282e-104	0.472971	0.659	0.151	5.50868e-100	Ets1	BC	Quercetin	D15_vs_D0	Up
9.82386e-94	0.472737	0.813	0.342	1.96585e-89	Vdr	BC	Quercetin	D15_vs_D0	Up
3.57746e-102	0.471155	0.989	0.865	7.15885e-98	Jup	BC	Quercetin	D15_vs_D0	Up
8.18472e-74	0.469576	0.944	0.576	1.63784e-69	Nfkbiz	BC	Quercetin	D15_vs_D0	Up
1.93868e-74	0.464847	0.933	0.62	3.8795e-70	Csrp1	BC	Quercetin	D15_vs_D0	Up
1.35891e-59	0.463791	0.738	0.371	2.71932e-55	Marcks	BC	Quercetin	D15_vs_D0	Up
7.98068e-90	0.463475	0.808	0.339	1.59701e-85	Trim47	BC	Quercetin	D15_vs_D0	Up
4.05397e-124	0.461886	0.591	0.061	8.1124e-120	Bcl3	BC	Quercetin	D15_vs_D0	Up
1.79038e-112	0.461339	0.755	0.224	3.58272e-108	Rhog	BC	Quercetin	D15_vs_D0	Up
5.24709e-103	0.458921	0.872	0.398	1.05e-98	Eif4e	BC	Quercetin	D15_vs_D0	Up
2.7034e-98	0.457361	0.749	0.256	5.40976e-94	Chd1	BC	Quercetin	D15_vs_D0	Up
2.62299e-48	0.45452	0.503	0.182	5.24886e-44	Cited2	BC	Quercetin	D15_vs_D0	Up
8.19177e-82	0.453527	0.868	0.475	1.63926e-77	Myo1e	BC	Quercetin	D15_vs_D0	Up
5.41006e-88	0.452803	0.708	0.239	1.08261e-83	Zyx	BC	Quercetin	D15_vs_D0	Up
4.53334e-86	0.449498	0.554	0.114	9.07166e-82	Dusp5	BC	Quercetin	D15_vs_D0	Up
1.19251e-93	0.448002	0.662	0.182	2.38632e-89	Bnc1	BC	Quercetin	D15_vs_D0	Up
5.92801e-97	0.447686	0.784	0.289	1.18625e-92	Rela	BC	Quercetin	D15_vs_D0	Up
2.7892e-54	0.44725	0.585	0.228	5.58148e-50	Bmp2	BC	Quercetin	D15_vs_D0	Up
3.19528e-98	0.447002	0.982	0.868	6.39408e-94	Eif2s2	BC	Quercetin	D15_vs_D0	Up
3.33369e-87	0.446658	0.526	0.094	6.67104e-83	Cyp51	BC	Quercetin	D15_vs_D0	Up
3.37976e-61	0.446482	0.76	0.405	6.76325e-57	Sema4b	BC	Quercetin	D15_vs_D0	Up
1.58414e-80	0.445992	0.931	0.606	3.17003e-76	Spag9	BC	Quercetin	D15_vs_D0	Up
1.45462e-97	0.445642	0.756	0.264	2.91085e-93	Dot1l	BC	Quercetin	D15_vs_D0	Up
3.46029e-56	0.445499	0.618	0.251	6.92439e-52	Aqp3	BC	Quercetin	D15_vs_D0	Up
1.12834e-114	0.444666	0.76	0.2	2.25792e-110	Sertad1	BC	Quercetin	D15_vs_D0	Up
5.38396e-95	0.44361	0.896	0.415	1.07738e-90	Pim3	BC	Quercetin	D15_vs_D0	Up
3.3285e-29	0.440185	0.335	0.116	6.66066e-25	Ccdc71l	BC	Quercetin	D15_vs_D0	Up
2.5253e-77	0.43983	0.828	0.404	5.05338e-73	Tfap2a	BC	Quercetin	D15_vs_D0	Up
4.18787e-78	0.439779	0.698	0.249	8.38034e-74	Sqstm1	BC	Quercetin	D15_vs_D0	Up
3.96319e-84	0.439378	0.877	0.456	7.93074e-80	Ppp4r2	BC	Quercetin	D15_vs_D0	Up
9.364e-82	0.438302	0.947	0.655	1.87383e-77	Klf13	BC	Quercetin	D15_vs_D0	Up
8.33022e-92	0.432084	0.797	0.301	1.66696e-87	Sec24a	BC	Quercetin	D15_vs_D0	Up
2.37383e-93	0.431299	0.706	0.209	4.75028e-89	Myadm	BC	Quercetin	D15_vs_D0	Up
6.29709e-38	0.429483	0.627	0.344	1.26011e-33	Dll1	BC	Quercetin	D15_vs_D0	Up
2.08951e-81	0.429073	0.904	0.532	4.18132e-77	Cldnd1	BC	Quercetin	D15_vs_D0	Up
2.06959e-65	0.428306	0.788	0.389	4.14145e-61	Arl13b	BC	Quercetin	D15_vs_D0	Up
1.50838e-98	0.427815	0.564	0.098	3.01842e-94	Gmppb	BC	Quercetin	D15_vs_D0	Up
2.82324e-73	0.427245	0.987	0.955	5.64958e-69	Ahnak	BC	Quercetin	D15_vs_D0	Up
1.11216e-48	0.427078	0.355	0.068	2.22555e-44	Cldn4	BC	Quercetin	D15_vs_D0	Up
5.88025e-83	0.425993	0.66	0.209	1.1767e-78	Lrrfip1	BC	Quercetin	D15_vs_D0	Up
3.69638e-85	0.423475	0.923	0.554	7.39683e-81	Naa50	BC	Quercetin	D15_vs_D0	Up
1.58701e-60	0.423103	0.837	0.491	3.17577e-56	Lamc2	BC	Quercetin	D15_vs_D0	Up
9.57662e-61	0.422634	0.787	0.432	1.91638e-56	Msn	BC	Quercetin	D15_vs_D0	Up
1.17989e-85	0.422295	0.816	0.332	2.36108e-81	Cish	BC	Quercetin	D15_vs_D0	Up
1.51347e-74	0.421898	0.854	0.436	3.02861e-70	Bach1	BC	Quercetin	D15_vs_D0	Up
3.19416e-79	0.419921	0.831	0.394	6.39183e-75	Gtpbp4	BC	Quercetin	D15_vs_D0	Up
1.40086e-80	0.419167	0.914	0.532	2.80326e-76	F11r	BC	Quercetin	D15_vs_D0	Up
7.38725e-96	0.419163	0.86	0.379	1.47826e-91	Yrdc	BC	Quercetin	D15_vs_D0	Up
5.09727e-87	0.41834	0.964	0.75	1.02001e-82	Rac1	BC	Quercetin	D15_vs_D0	Up
1.12599e-79	0.417138	0.865	0.468	2.25323e-75	Wdr1	BC	Quercetin	D15_vs_D0	Up
2.0322e-76	0.417085	0.761	0.32	4.06663e-72	F2rl1	BC	Quercetin	D15_vs_D0	Up
1.29456e-75	0.416861	0.911	0.555	2.59053e-71	Aebp2	BC	Quercetin	D15_vs_D0	Up
3.26401e-53	0.415668	0.846	0.519	6.53161e-49	Palld	BC	Quercetin	D15_vs_D0	Up
4.95053e-87	0.415023	0.746	0.262	9.9065e-83	Flvcr1	BC	Quercetin	D15_vs_D0	Up
4.34562e-98	0.413836	0.752	0.25	8.69602e-94	Ythdf2	BC	Quercetin	D15_vs_D0	Up
7.79981e-70	0.413324	0.432	0.069	1.56082e-65	Cdc42ep3	BC	Quercetin	D15_vs_D0	Up
1.35098e-96	0.412562	0.56	0.095	2.70345e-92	AA986860	BC	Quercetin	D15_vs_D0	Up
3.41224e-89	0.410748	0.894	0.46	6.82822e-85	Rab6a	BC	Quercetin	D15_vs_D0	Up
1.04438e-73	0.41029	0.881	0.48	2.08992e-69	Srsf7	BC	Quercetin	D15_vs_D0	Up
9.98551e-58	0.409133	0.424	0.098	1.9982e-53	Nrg1	BC	Quercetin	D15_vs_D0	Up
2.08218e-101	0.408685	0.688	0.189	4.16666e-97	Nmd3	BC	Quercetin	D15_vs_D0	Up
2.11976e-94	0.407846	0.988	0.882	4.24186e-90	Hnrnpf	BC	Quercetin	D15_vs_D0	Up
2.79108e-74	0.404494	0.788	0.375	5.58524e-70	Dsg3	BC	Quercetin	D15_vs_D0	Up
4.74532e-75	0.404434	0.811	0.384	9.49585e-71	Mindy3	BC	Quercetin	D15_vs_D0	Up
1.65213e-84	0.403612	0.823	0.36	3.30608e-80	Pip5k1a	BC	Quercetin	D15_vs_D0	Up
3.40217e-97	0.402503	0.637	0.151	6.80808e-93	Ccdc86	BC	Quercetin	D15_vs_D0	Up
1.62392e-62	0.402265	0.433	0.086	3.24964e-58	Ccrl2	BC	Quercetin	D15_vs_D0	Up
3.04373e-60	0.401849	0.594	0.219	6.0908e-56	Hivep3	BC	Quercetin	D15_vs_D0	Up
8.07716e-69	0.399388	0.984	0.851	1.61632e-64	Klf5	BC	Quercetin	D15_vs_D0	Up
1.44644e-72	0.398817	0.841	0.444	2.89448e-68	Ak2	BC	Quercetin	D15_vs_D0	Up
3.46519e-77	0.398633	0.446	0.062	6.93419e-73	Gjb4	BC	Quercetin	D15_vs_D0	Up
6.18762e-69	0.398605	0.925	0.585	1.2382e-64	Litaf	BC	Quercetin	D15_vs_D0	Up
2.5546e-80	0.398176	0.843	0.369	5.112e-76	Tob2	BC	Quercetin	D15_vs_D0	Up
2.27096e-82	0.398099	0.986	0.788	4.54441e-78	Tra2b	BC	Quercetin	D15_vs_D0	Up
4.25482e-75	0.397359	0.912	0.574	8.51431e-71	Mapre1	BC	Quercetin	D15_vs_D0	Up
1.07447e-86	0.396881	0.767	0.285	2.15012e-82	Abl2	BC	Quercetin	D15_vs_D0	Up
5.58926e-63	0.396865	0.92	0.622	1.11847e-58	Ece1	BC	Quercetin	D15_vs_D0	Up
1.19908e-28	0.396443	0.463	0.209	2.39947e-24	Klf2	BC	Quercetin	D15_vs_D0	Up
1.65118e-92	0.396256	0.833	0.32	3.30418e-88	Mafk	BC	Quercetin	D15_vs_D0	Up
3.49512e-83	0.394908	0.758	0.286	6.99409e-79	Dnttip2	BC	Quercetin	D15_vs_D0	Up
1.44227e-78	0.394675	0.762	0.299	2.88613e-74	Tgoln1	BC	Quercetin	D15_vs_D0	Up
1.04718e-79	0.394246	0.565	0.138	2.09551e-75	Tmcc3	BC	Quercetin	D15_vs_D0	Up
4.31512e-79	0.394118	0.873	0.462	8.63499e-75	Cggbp1	BC	Quercetin	D15_vs_D0	Up
8.07921e-17	0.393492	0.244	0.1	1.61673e-12	Ch25h	BC	Quercetin	D15_vs_D0	Up
7.83318e-78	0.391781	0.766	0.322	1.5675e-73	Degs1	BC	Quercetin	D15_vs_D0	Up
3.17779e-79	0.391711	0.96	0.678	6.35908e-75	Ppp2ca	BC	Quercetin	D15_vs_D0	Up
1.62919e-63	0.390278	0.89	0.565	3.26018e-59	Esyt2	BC	Quercetin	D15_vs_D0	Up
2.49975e-74	0.38928	0.786	0.361	5.00225e-70	Mex3c	BC	Quercetin	D15_vs_D0	Up
1.95411e-79	0.388258	0.872	0.431	3.91037e-75	Naa15	BC	Quercetin	D15_vs_D0	Up
2.16004e-51	0.387799	0.514	0.171	4.32246e-47	Rgs2	BC	Quercetin	D15_vs_D0	Up
4.76947e-87	0.387242	0.526	0.096	9.54419e-83	Tgfa	BC	Quercetin	D15_vs_D0	Up
7.22219e-77	0.386866	0.485	0.088	1.44523e-72	Tmem158	BC	Quercetin	D15_vs_D0	Up
1.27939e-80	0.386727	0.736	0.28	2.5602e-76	Kras	BC	Quercetin	D15_vs_D0	Up
2.13419e-51	0.386495	0.932	0.578	4.27074e-47	Ier2	BC	Quercetin	D15_vs_D0	Up
1.48809e-67	0.385703	0.884	0.526	2.97782e-63	Wwtr1	BC	Quercetin	D15_vs_D0	Up
5.93499e-57	0.384966	0.881	0.578	1.18765e-52	Cd2ap	BC	Quercetin	D15_vs_D0	Up
3.7163e-94	0.380826	0.671	0.175	7.43668e-90	Trmt10c	BC	Quercetin	D15_vs_D0	Up
6.34432e-71	0.380525	0.58	0.164	1.26956e-66	Sesn2	BC	Quercetin	D15_vs_D0	Up
1.1913e-79	0.380338	0.863	0.432	2.38391e-75	Kcmf1	BC	Quercetin	D15_vs_D0	Up
1.27713e-96	0.378821	0.995	0.949	2.55567e-92	Eif5a	BC	Quercetin	D15_vs_D0	Up
9.97084e-70	0.378036	0.583	0.171	1.99526e-65	Slc25a48	BC	Quercetin	D15_vs_D0	Up
1.12303e-92	0.377804	0.752	0.249	2.2473e-88	Phf23	BC	Quercetin	D15_vs_D0	Up
3.694e-67	0.376738	0.642	0.242	7.39207e-63	Uck2	BC	Quercetin	D15_vs_D0	Up
7.10634e-77	0.37604	0.791	0.332	1.42205e-72	Tor1aip2	BC	Quercetin	D15_vs_D0	Up
5.77444e-96	0.375754	0.541	0.078	1.15552e-91	Stx11	BC	Quercetin	D15_vs_D0	Up
2.32167e-71	0.375432	0.979	0.794	4.64589e-67	Hnrnpab	BC	Quercetin	D15_vs_D0	Up
3.10124e-76	0.375387	0.889	0.488	6.2059e-72	March7	BC	Quercetin	D15_vs_D0	Up
7.82717e-67	0.375266	0.958	0.764	1.56629e-62	Actr3	BC	Quercetin	D15_vs_D0	Up
2.73414e-40	0.37348	0.788	0.48	5.47128e-36	Tmsb10	BC	Quercetin	D15_vs_D0	Up
4.72048e-89	0.373141	0.994	0.964	9.44614e-85	Pabpc1	BC	Quercetin	D15_vs_D0	Up
3.49424e-54	0.372214	0.994	0.911	6.99233e-50	Ncl	BC	Quercetin	D15_vs_D0	Up
4.32245e-91	0.372207	0.975	0.526	8.64965e-87	Gadd45b	BC	Quercetin	D15_vs_D0	Up
2.22017e-79	0.372109	0.794	0.332	4.44277e-75	Tollip	BC	Quercetin	D15_vs_D0	Up
2.46991e-60	0.372043	0.808	0.438	4.94253e-56	Sar1b	BC	Quercetin	D15_vs_D0	Up
1.32783e-78	0.371364	0.833	0.408	2.65711e-74	Tbc1d10a	BC	Quercetin	D15_vs_D0	Up
1.15747e-70	0.3709	0.837	0.43	2.31621e-66	Pdcd10	BC	Quercetin	D15_vs_D0	Up
6.02119e-72	0.370486	0.933	0.599	1.2049e-67	Ube2s	BC	Quercetin	D15_vs_D0	Up
5.49521e-33	0.369841	0.988	0.929	1.09965e-28	Ccl27a	BC	Quercetin	D15_vs_D0	Up
2.38811e-48	0.369393	0.402	0.105	4.77885e-44	Klk10	BC	Quercetin	D15_vs_D0	Up
2.13947e-76	0.368163	0.783	0.334	4.28129e-72	Tgfbr2	BC	Quercetin	D15_vs_D0	Up
9.06598e-67	0.367162	0.701	0.276	1.81419e-62	Pls3	BC	Quercetin	D15_vs_D0	Up
1.49689e-66	0.366989	0.956	0.766	2.99542e-62	Purb	BC	Quercetin	D15_vs_D0	Up
4.01929e-61	0.366814	0.624	0.228	8.04301e-57	Kdm7a	BC	Quercetin	D15_vs_D0	Up
7.86268e-71	0.36648	0.459	0.082	1.5734e-66	Fam110a	BC	Quercetin	D15_vs_D0	Up
9.79341e-76	0.365817	0.986	0.742	1.95976e-71	Ccnl1	BC	Quercetin	D15_vs_D0	Up
2.73077e-66	0.365221	0.447	0.09	5.46455e-62	Ubash3b	BC	Quercetin	D15_vs_D0	Up
1.42015e-73	0.365181	0.654	0.225	2.84185e-69	Slc39a6	BC	Quercetin	D15_vs_D0	Up
5.31195e-57	0.365058	0.959	0.752	1.06297e-52	G3bp1	BC	Quercetin	D15_vs_D0	Up
1.9023e-70	0.364818	0.496	0.11	3.8067e-66	Usp2	BC	Quercetin	D15_vs_D0	Up
1.01166e-70	0.363683	0.615	0.204	2.02443e-66	Orai1	BC	Quercetin	D15_vs_D0	Up
4.99786e-53	0.363361	0.901	0.595	1.00012e-48	Jak1	BC	Quercetin	D15_vs_D0	Up
2.98625e-67	0.363013	0.968	0.756	5.97578e-63	Eif6	BC	Quercetin	D15_vs_D0	Up
3.39527e-73	0.361567	0.584	0.168	6.79428e-69	Cdkn2d	BC	Quercetin	D15_vs_D0	Up
1.02236e-75	0.361263	0.707	0.255	2.04583e-71	Zfp131	BC	Quercetin	D15_vs_D0	Up
1.04633e-69	0.360558	0.837	0.398	2.0938e-65	Sertad2	BC	Quercetin	D15_vs_D0	Up
1.18584e-72	0.360285	0.843	0.421	2.37298e-68	Emc6	BC	Quercetin	D15_vs_D0	Up
1.44462e-78	0.359812	0.604	0.162	2.89084e-74	Rrs1	BC	Quercetin	D15_vs_D0	Up
2.83824e-61	0.359809	0.977	0.804	5.67959e-57	Calm1	BC	Quercetin	D15_vs_D0	Up
2.54615e-69	0.359594	0.878	0.52	5.09509e-65	Fam104a	BC	Quercetin	D15_vs_D0	Up
5.2274e-48	0.359583	0.899	0.619	1.04605e-43	Cxadr	BC	Quercetin	D15_vs_D0	Up
5.30468e-66	0.358524	0.569	0.17	1.06152e-61	Tnfrsf4	BC	Quercetin	D15_vs_D0	Up
1.01211e-60	0.35842	0.663	0.264	2.02534e-56	Ptger4	BC	Quercetin	D15_vs_D0	Up
3.95238e-79	0.357398	0.992	0.932	7.9091e-75	Eif4a1	BC	Quercetin	D15_vs_D0	Up
5.10726e-84	0.357026	0.698	0.224	1.02201e-79	Ppp1r15b	BC	Quercetin	D15_vs_D0	Up
1.15261e-66	0.356347	0.868	0.502	2.30649e-62	Zbtb7a	BC	Quercetin	D15_vs_D0	Up
3.36914e-72	0.356208	0.686	0.259	6.74198e-68	Map2k4	BC	Quercetin	D15_vs_D0	Up
7.13376e-66	0.355923	0.89	0.507	1.42754e-61	Pfdn2	BC	Quercetin	D15_vs_D0	Up
3.25721e-69	0.355734	0.769	0.34	6.518e-65	Vcl	BC	Quercetin	D15_vs_D0	Up
3.43744e-94	0.354723	0.526	0.071	6.87866e-90	Zswim4	BC	Quercetin	D15_vs_D0	Up
2.59596e-86	0.354178	0.674	0.201	5.19477e-82	Zfp655	BC	Quercetin	D15_vs_D0	Up
2.81435e-64	0.353406	0.797	0.394	5.6318e-60	Zfp326	BC	Quercetin	D15_vs_D0	Up
2.46131e-85	0.353016	0.648	0.178	4.92534e-81	Nfkbib	BC	Quercetin	D15_vs_D0	Up
1.13054e-37	0.351343	0.571	0.275	2.26231e-33	Ggct	BC	Quercetin	D15_vs_D0	Up
5.63281e-69	0.350923	0.827	0.402	1.12718e-64	Ago2	BC	Quercetin	D15_vs_D0	Up
1.25161e-66	0.350759	0.718	0.301	2.5046e-62	Trp53bp2	BC	Quercetin	D15_vs_D0	Up
3.26451e-56	0.350645	0.892	0.571	6.5326e-52	Cd63	BC	Quercetin	D15_vs_D0	Up
3.57443e-78	0.349813	0.711	0.246	7.15278e-74	Mapk6	BC	Quercetin	D15_vs_D0	Up
6.15744e-63	0.349668	0.749	0.348	1.23217e-58	Tcerg1	BC	Quercetin	D15_vs_D0	Up
4.45852e-70	0.349644	0.917	0.554	8.92194e-66	Ccnl2	BC	Quercetin	D15_vs_D0	Up
5.0312e-54	0.349422	0.923	0.608	1.00679e-49	Arid4b	BC	Quercetin	D15_vs_D0	Up
3.75154e-96	0.348916	0.58	0.109	7.50722e-92	Cdca4	BC	Quercetin	D15_vs_D0	Up
1.05426e-81	0.34867	0.577	0.142	2.10967e-77	Ptpn12	BC	Quercetin	D15_vs_D0	Up
1.15127e-70	0.348371	0.848	0.444	2.3038e-66	Ptpn1	BC	Quercetin	D15_vs_D0	Up
6.82431e-78	0.347662	0.627	0.185	1.36561e-73	Ppan	BC	Quercetin	D15_vs_D0	Up
1.95493e-57	0.347501	0.8	0.449	3.91201e-53	Atg3	BC	Quercetin	D15_vs_D0	Up
1.13825e-77	0.346035	0.675	0.226	2.27774e-73	Plekhb2	BC	Quercetin	D15_vs_D0	Up
2.23573e-56	0.345879	0.884	0.565	4.47392e-52	Luzp1	BC	Quercetin	D15_vs_D0	Up
1.53618e-46	0.345721	0.998	0.985	3.07405e-42	Lmna	BC	Quercetin	D15_vs_D0	Up
3.48859e-76	0.345167	0.818	0.359	6.98101e-72	Rnf4	BC	Quercetin	D15_vs_D0	Up
3.91765e-58	0.345004	0.858	0.514	7.83961e-54	Hspa4	BC	Quercetin	D15_vs_D0	Up
1.02458e-72	0.342579	0.422	0.055	2.05028e-68	Sgms2	BC	Quercetin	D15_vs_D0	Up
4.7283e-59	0.341649	0.929	0.61	9.4618e-55	Med13l	BC	Quercetin	D15_vs_D0	Up
5.76931e-68	0.341251	0.76	0.328	1.1545e-63	Rlim	BC	Quercetin	D15_vs_D0	Up
9.67898e-64	0.340442	0.707	0.279	1.93686e-59	Peli1	BC	Quercetin	D15_vs_D0	Up
2.81465e-57	0.339877	0.767	0.372	5.6324e-53	Wasl	BC	Quercetin	D15_vs_D0	Up
1.22698e-69	0.339712	0.752	0.315	2.45531e-65	Pi4k2a	BC	Quercetin	D15_vs_D0	Up
3.83045e-44	0.338282	0.887	0.566	7.66511e-40	Jmjd1c	BC	Quercetin	D15_vs_D0	Up
7.96116e-54	0.338172	0.88	0.535	1.59311e-49	Nfat5	BC	Quercetin	D15_vs_D0	Up
3.85855e-60	0.337905	0.464	0.115	7.72134e-56	Idi1	BC	Quercetin	D15_vs_D0	Up
5.44345e-75	0.337716	0.728	0.264	1.08929e-70	Stx3	BC	Quercetin	D15_vs_D0	Up
8.93118e-71	0.336885	0.575	0.164	1.78722e-66	Pard6b	BC	Quercetin	D15_vs_D0	Up
5.5649e-86	0.336498	0.608	0.142	1.11359e-81	Mul1	BC	Quercetin	D15_vs_D0	Up
2.25499e-72	0.335764	0.861	0.378	4.51245e-68	Coq10b	BC	Quercetin	D15_vs_D0	Up
2.63784e-69	0.335597	0.988	0.895	5.27858e-65	Csnk1a1	BC	Quercetin	D15_vs_D0	Up
9.93687e-54	0.333331	0.709	0.341	1.98847e-49	Nop56	BC	Quercetin	D15_vs_D0	Up
1.19817e-74	0.333142	0.664	0.218	2.39766e-70	Samd8	BC	Quercetin	D15_vs_D0	Up
4.75801e-59	0.332367	0.733	0.34	9.52126e-55	Smad1	BC	Quercetin	D15_vs_D0	Up
5.54685e-50	0.332173	0.679	0.32	1.10998e-45	Larp1b	BC	Quercetin	D15_vs_D0	Up
6.63854e-68	0.332043	0.586	0.18	1.32844e-63	Ralb	BC	Quercetin	D15_vs_D0	Up
1.85348e-54	0.33204	0.94	0.66	3.70899e-50	Npepps	BC	Quercetin	D15_vs_D0	Up
3.91322e-66	0.331903	0.816	0.39	7.83075e-62	Chic2	BC	Quercetin	D15_vs_D0	Up
7.26871e-68	0.331849	0.696	0.269	1.45454e-63	Twistnb	BC	Quercetin	D15_vs_D0	Up
7.32013e-70	0.330805	0.624	0.198	1.46483e-65	Tex30	BC	Quercetin	D15_vs_D0	Up
1.48413e-66	0.330225	0.691	0.266	2.9699e-62	Xbp1	BC	Quercetin	D15_vs_D0	Up
3.8727e-73	0.330049	0.649	0.208	7.74967e-69	Suco	BC	Quercetin	D15_vs_D0	Up
3.56596e-48	0.329729	0.985	0.674	7.13583e-44	Zfp36	BC	Quercetin	D15_vs_D0	Up
1.57096e-70	0.328688	0.677	0.242	3.14366e-66	Lysmd3	BC	Quercetin	D15_vs_D0	Up
5.22924e-59	0.328286	0.752	0.359	1.04642e-54	Amd1	BC	Quercetin	D15_vs_D0	Up
5.73345e-72	0.327327	0.598	0.182	1.14732e-67	Bag5	BC	Quercetin	D15_vs_D0	Up
8.22957e-54	0.326565	0.955	0.744	1.64682e-49	Llph	BC	Quercetin	D15_vs_D0	Up
1.01589e-86	0.326558	0.62	0.151	2.03291e-82	Pde12	BC	Quercetin	D15_vs_D0	Up
1.88701e-67	0.325376	0.718	0.276	3.7761e-63	Riok1	BC	Quercetin	D15_vs_D0	Up
5.43152e-38	0.325224	0.972	0.8	1.0869e-33	Rora	BC	Quercetin	D15_vs_D0	Up
1.09042e-51	0.324723	0.611	0.242	2.18203e-47	Cebpd	BC	Quercetin	D15_vs_D0	Up
1.00685e-70	0.324584	0.616	0.184	2.0148e-66	Nfkb2	BC	Quercetin	D15_vs_D0	Up
3.29767e-40	0.32451	0.901	0.644	6.59897e-36	Gja1	BC	Quercetin	D15_vs_D0	Up
3.9698e-63	0.324238	0.411	0.068	7.94397e-59	Nr4a3	BC	Quercetin	D15_vs_D0	Up
1.40058e-35	0.323243	0.887	0.668	2.80269e-31	Prss23	BC	Quercetin	D15_vs_D0	Up
1.55447e-67	0.323048	0.675	0.244	3.11065e-63	Mbp	BC	Quercetin	D15_vs_D0	Up
9.80822e-33	0.322973	0.788	0.498	1.96272e-28	Cd24a	BC	Quercetin	D15_vs_D0	Up
3.22447e-46	0.322346	0.603	0.254	6.4525e-42	Gem	BC	Quercetin	D15_vs_D0	Up
4.14487e-60	0.321658	0.807	0.411	8.29431e-56	Fosl2	BC	Quercetin	D15_vs_D0	Up
6.24622e-58	0.321641	0.878	0.536	1.24993e-53	Nhp2	BC	Quercetin	D15_vs_D0	Up
4.89378e-48	0.321414	0.792	0.448	9.79295e-44	Cltc	BC	Quercetin	D15_vs_D0	Up
2.38987e-63	0.320273	0.718	0.3	4.78237e-59	Grpel2	BC	Quercetin	D15_vs_D0	Up
1.23792e-22	0.32012	0.473	0.249	2.4772e-18	Ptgs2	BC	Quercetin	D15_vs_D0	Up
1.01439e-74	0.319459	0.616	0.18	2.0299e-70	Slc7a1	BC	Quercetin	D15_vs_D0	Up
1.95962e-76	0.318154	0.663	0.211	3.92139e-72	Ythdf1	BC	Quercetin	D15_vs_D0	Up
1.02109e-62	0.317595	0.394	0.058	2.0433e-58	Tubb6	BC	Quercetin	D15_vs_D0	Up
1.6755e-74	0.317397	0.72	0.246	3.35285e-70	Map3k8	BC	Quercetin	D15_vs_D0	Up
4.34326e-59	0.316767	0.782	0.378	8.69129e-55	Pcgf5	BC	Quercetin	D15_vs_D0	Up
4.99341e-56	0.316326	0.84	0.458	9.99231e-52	Rab22a	BC	Quercetin	D15_vs_D0	Up
4.67868e-60	0.315477	0.558	0.184	9.36251e-56	Smox	BC	Quercetin	D15_vs_D0	Up
1.18273e-39	0.315419	0.977	0.636	2.36676e-35	Fosb	BC	Quercetin	D15_vs_D0	Up
6.39305e-69	0.315246	0.493	0.104	1.27931e-64	Hilpda	BC	Quercetin	D15_vs_D0	Up
2.53746e-54	0.315193	0.827	0.452	5.07772e-50	Ppp2r2a	BC	Quercetin	D15_vs_D0	Up
1.77658e-58	0.314709	0.625	0.236	3.55512e-54	Desi2	BC	Quercetin	D15_vs_D0	Up
1.81011e-60	0.314556	0.498	0.135	3.62221e-56	Bcar3	BC	Quercetin	D15_vs_D0	Up
6.82924e-60	0.313561	0.509	0.145	1.3666e-55	Klf7	BC	Quercetin	D15_vs_D0	Up
1.98672e-59	0.313409	0.99	0.934	3.97563e-55	Pfn1	BC	Quercetin	D15_vs_D0	Up
6.94758e-53	0.313229	0.738	0.362	1.39028e-48	Bicd2	BC	Quercetin	D15_vs_D0	Up
7.18234e-36	0.313068	0.238	0.032	1.43726e-31	Fst	BC	Quercetin	D15_vs_D0	Up
1.03731e-81	0.313007	0.541	0.108	2.07577e-77	Btg3	BC	Quercetin	D15_vs_D0	Up
8.09099e-52	0.312823	0.956	0.742	1.61909e-47	Kif5b	BC	Quercetin	D15_vs_D0	Up
3.0766e-52	0.312097	0.938	0.685	6.15659e-48	Vapa	BC	Quercetin	D15_vs_D0	Up
3.43222e-67	0.312039	0.569	0.168	6.86822e-63	Nfil3	BC	Quercetin	D15_vs_D0	Up
2.75815e-61	0.311966	0.999	0.994	5.51934e-57	H3f3b	BC	Quercetin	D15_vs_D0	Up
3.19651e-67	0.311202	0.995	0.921	6.39653e-63	Myl12a	BC	Quercetin	D15_vs_D0	Up
3.61639e-60	0.310993	0.813	0.411	7.23676e-56	Sys1	BC	Quercetin	D15_vs_D0	Up
1.74383e-56	0.310974	0.967	0.768	3.48957e-52	Ran	BC	Quercetin	D15_vs_D0	Up
1.05261e-41	0.309754	0.969	0.818	2.10637e-37	Ldha	BC	Quercetin	D15_vs_D0	Up
5.98579e-67	0.309528	0.75	0.302	1.19782e-62	Cdk9	BC	Quercetin	D15_vs_D0	Up
1.15665e-52	0.308961	0.411	0.091	2.31456e-48	Mill1	BC	Quercetin	D15_vs_D0	Up
8.78466e-41	0.308038	0.919	0.68	1.7579e-36	Taf1d	BC	Quercetin	D15_vs_D0	Up
2.93089e-67	0.307898	0.786	0.344	5.865e-63	Nup98	BC	Quercetin	D15_vs_D0	Up
6.96823e-58	0.307517	0.837	0.45	1.39441e-53	Arih1	BC	Quercetin	D15_vs_D0	Up
1.80411e-41	0.307457	0.807	0.48	3.6102e-37	Atp2b1	BC	Quercetin	D15_vs_D0	Up
5.52136e-66	0.307441	0.567	0.166	1.10488e-61	Pxn	BC	Quercetin	D15_vs_D0	Up
1.07829e-64	0.307326	0.639	0.23	2.15777e-60	Cks2	BC	Quercetin	D15_vs_D0	Up
7.93419e-66	0.307024	0.66	0.242	1.58771e-61	Rangap1	BC	Quercetin	D15_vs_D0	Up
8.99222e-45	0.305945	0.83	0.502	1.79943e-40	Lrrfip2	BC	Quercetin	D15_vs_D0	Up
5.96713e-49	0.305765	0.951	0.705	1.19408e-44	Cltb	BC	Quercetin	D15_vs_D0	Up
9.83491e-59	0.305531	0.759	0.356	1.96806e-54	Ywhag	BC	Quercetin	D15_vs_D0	Up
1.4356e-74	0.304738	0.521	0.112	2.87278e-70	Fbxo30	BC	Quercetin	D15_vs_D0	Up
1.92337e-51	0.304571	0.888	0.55	3.84886e-47	Dnaja2	BC	Quercetin	D15_vs_D0	Up
4.56518e-32	0.304405	0.465	0.2	9.13538e-28	Creb5	BC	Quercetin	D15_vs_D0	Up
4.65269e-59	0.304344	0.76	0.354	9.3105e-55	Ssfa2	BC	Quercetin	D15_vs_D0	Up
1.48136e-47	0.303875	0.98	0.835	2.96434e-43	1810037I17Rik	BC	Quercetin	D15_vs_D0	Up
1.05226e-48	0.303802	0.712	0.352	2.10568e-44	Smagp	BC	Quercetin	D15_vs_D0	Up
1.11575e-79	0.302303	0.537	0.11	2.23272e-75	Pprc1	BC	Quercetin	D15_vs_D0	Up
2.71603e-79	0.302079	0.612	0.169	5.43504e-75	Klf16	BC	Quercetin	D15_vs_D0	Up
2.48993e-42	0.301729	0.933	0.7	4.98259e-38	Myh9	BC	Quercetin	D15_vs_D0	Up
1.28298e-52	0.301634	0.86	0.492	2.56736e-48	Cul3	BC	Quercetin	D15_vs_D0	Up
1.93077e-48	0.301448	0.775	0.411	3.86367e-44	Dnajb4	BC	Quercetin	D15_vs_D0	Up
7.06013e-57	0.301012	0.796	0.415	1.4128e-52	Sbds	BC	Quercetin	D15_vs_D0	Up
3.12609e-62	0.30046	0.758	0.326	6.25562e-58	Cyth2	BC	Quercetin	D15_vs_D0	Up
3.24663e-76	0.300066	0.513	0.102	6.49682e-72	Utp4	BC	Quercetin	D15_vs_D0	Up
1.07914e-48	0.299426	0.961	0.754	2.15948e-44	Sf3b1	BC	Quercetin	D15_vs_D0	Up
4.24465e-57	0.299406	0.609	0.225	8.49398e-53	Crb3	BC	Quercetin	D15_vs_D0	Up
1.11e-53	0.298725	0.793	0.414	2.22122e-49	Dnajc5	BC	Quercetin	D15_vs_D0	Up
7.67317e-62	0.297839	0.773	0.34	1.53548e-57	Ccnt1	BC	Quercetin	D15_vs_D0	Up
4.89539e-65	0.297812	0.611	0.201	9.79616e-61	Naa25	BC	Quercetin	D15_vs_D0	Up
6.87649e-34	0.297693	0.99	0.93	1.37605e-29	Hspb1	BC	Quercetin	D15_vs_D0	Up
1.71424e-64	0.297285	0.718	0.301	3.43037e-60	Atp13a3	BC	Quercetin	D15_vs_D0	Up
2.18415e-65	0.297163	0.951	0.52	4.3707e-61	Ppp1r15a	BC	Quercetin	D15_vs_D0	Up
4.24132e-48	0.296411	0.837	0.494	8.4873e-44	Rsl1d1	BC	Quercetin	D15_vs_D0	Up
6.02252e-27	0.296298	0.623	0.362	1.20517e-22	Itga2	BC	Quercetin	D15_vs_D0	Up
2.39229e-45	0.295881	0.89	0.582	4.78721e-41	Pum2	BC	Quercetin	D15_vs_D0	Up
1.39348e-50	0.295746	0.804	0.411	2.78849e-46	B4galt1	BC	Quercetin	D15_vs_D0	Up
1.11726e-22	0.295689	0.989	0.939	2.23574e-18	Btg1	BC	Quercetin	D15_vs_D0	Up
1.18188e-39	0.295231	0.705	0.374	2.36506e-35	Bcar1	BC	Quercetin	D15_vs_D0	Up
1.61642e-54	0.294674	0.644	0.269	3.23462e-50	Car13	BC	Quercetin	D15_vs_D0	Up
5.53004e-38	0.294587	0.908	0.652	1.10662e-33	Pgk1	BC	Quercetin	D15_vs_D0	Up
3.19416e-65	0.293487	0.649	0.23	6.39183e-61	Zdhhc18	BC	Quercetin	D15_vs_D0	Up
5.86346e-53	0.293382	0.656	0.278	1.17334e-48	Ube2q2	BC	Quercetin	D15_vs_D0	Up
1.27984e-58	0.292934	0.696	0.288	2.56108e-54	Cmip	BC	Quercetin	D15_vs_D0	Up
1.24637e-73	0.292773	0.494	0.096	2.49411e-69	Siah2	BC	Quercetin	D15_vs_D0	Up
8.63884e-61	0.292721	0.68	0.276	1.72872e-56	Furin	BC	Quercetin	D15_vs_D0	Up
9.16444e-66	0.292565	0.711	0.269	1.8339e-61	Oser1	BC	Quercetin	D15_vs_D0	Up
1.15092e-66	0.291617	0.523	0.129	2.3031e-62	Grhl1	BC	Quercetin	D15_vs_D0	Up
6.86228e-63	0.291182	0.753	0.32	1.37321e-58	Srebf2	BC	Quercetin	D15_vs_D0	Up
1.11e-49	0.290828	0.729	0.342	2.22122e-45	Myc	BC	Quercetin	D15_vs_D0	Up
1.15946e-65	0.290174	0.586	0.175	2.32019e-61	AI837181	BC	Quercetin	D15_vs_D0	Up
9.66583e-50	0.28994	0.366	0.074	1.93423e-45	Ehf	BC	Quercetin	D15_vs_D0	Up
1.89246e-53	0.289034	0.678	0.295	3.787e-49	Riok3	BC	Quercetin	D15_vs_D0	Up
6.56691e-35	0.287803	0.769	0.451	1.3141e-30	Retreg1	BC	Quercetin	D15_vs_D0	Up
1.03721e-55	0.287598	0.681	0.28	2.07556e-51	Sult5a1	BC	Quercetin	D15_vs_D0	Up
2.32825e-64	0.287343	0.592	0.186	4.65905e-60	Gxylt1	BC	Quercetin	D15_vs_D0	Up
1.41223e-63	0.287064	0.595	0.198	2.82602e-59	Nup153	BC	Quercetin	D15_vs_D0	Up
1.31451e-60	0.28654	0.737	0.316	2.63046e-56	Prkx	BC	Quercetin	D15_vs_D0	Up
1.13389e-50	0.286086	0.89	0.549	2.26902e-46	Rab1a	BC	Quercetin	D15_vs_D0	Up
5.23593e-57	0.285896	0.557	0.181	1.04776e-52	Por	BC	Quercetin	D15_vs_D0	Up
3.1495e-59	0.285785	0.546	0.166	6.30246e-55	Jak2	BC	Quercetin	D15_vs_D0	Up
6.55017e-50	0.285089	0.912	0.559	1.31075e-45	Arf4	BC	Quercetin	D15_vs_D0	Up
7.41779e-69	0.284825	0.659	0.205	1.48437e-64	Maff	BC	Quercetin	D15_vs_D0	Up
3.03771e-35	0.284562	0.93	0.714	6.07876e-31	Itgb1	BC	Quercetin	D15_vs_D0	Up
8.652e-70	0.284289	0.998	0.995	1.73135e-65	Eif1	BC	Quercetin	D15_vs_D0	Up
1.30281e-40	0.282838	0.268	0.038	2.60706e-36	Ngf	BC	Quercetin	D15_vs_D0	Up
5.91294e-58	0.280815	0.633	0.239	1.18324e-53	Mphosph10	BC	Quercetin	D15_vs_D0	Up
1.84236e-60	0.28075	0.689	0.275	3.68674e-56	Supt6	BC	Quercetin	D15_vs_D0	Up
1.40808e-50	0.280728	0.795	0.43	2.8177e-46	Pon2	BC	Quercetin	D15_vs_D0	Up
1.10473e-58	0.28056	0.442	0.098	2.21067e-54	Hmgcr	BC	Quercetin	D15_vs_D0	Up
7.67769e-40	0.280352	0.723	0.386	1.53638e-35	Rell1	BC	Quercetin	D15_vs_D0	Up
7.04667e-41	0.280245	0.891	0.614	1.41011e-36	Eif1ax	BC	Quercetin	D15_vs_D0	Up
1.43947e-45	0.27975	0.819	0.459	2.88052e-41	Picalm	BC	Quercetin	D15_vs_D0	Up
9.19626e-32	0.278891	0.905	0.67	1.84026e-27	Arhgap5	BC	Quercetin	D15_vs_D0	Up
2.595e-32	0.278642	0.557	0.276	5.19286e-28	Gjb3	BC	Quercetin	D15_vs_D0	Up
2.70492e-40	0.277931	0.745	0.402	5.41282e-36	Dsg2	BC	Quercetin	D15_vs_D0	Up
1.98265e-40	0.277808	0.865	0.551	3.96748e-36	Zc3h15	BC	Quercetin	D15_vs_D0	Up
2.25685e-57	0.277182	0.307	0.022	4.51618e-53	Sqle	BC	Quercetin	D15_vs_D0	Up
1.32952e-66	0.277149	0.515	0.122	2.6605e-62	Il4ra	BC	Quercetin	D15_vs_D0	Up
2.38101e-60	0.275385	0.523	0.151	4.76464e-56	Tmem51	BC	Quercetin	D15_vs_D0	Up
3.10072e-22	0.275187	0.955	0.806	6.20485e-18	Clca3a2	BC	Quercetin	D15_vs_D0	Up
2.46073e-49	0.275058	0.77	0.385	4.92417e-45	Elf2	BC	Quercetin	D15_vs_D0	Up
1.40873e-51	0.274959	0.986	0.844	2.819e-47	Ube2d3	BC	Quercetin	D15_vs_D0	Up
2.58779e-68	0.2748	0.444	0.076	5.17843e-64	Mfsd2a	BC	Quercetin	D15_vs_D0	Up
5.25604e-55	0.273577	0.627	0.24	1.05179e-50	Timm8a1	BC	Quercetin	D15_vs_D0	Up
1.76018e-58	0.272716	0.613	0.225	3.5223e-54	Fam83h	BC	Quercetin	D15_vs_D0	Up
6.49394e-45	0.27269	0.937	0.691	1.2995e-40	Pafah1b1	BC	Quercetin	D15_vs_D0	Up
4.85427e-63	0.27233	0.447	0.09	9.71388e-59	Gcc1	BC	Quercetin	D15_vs_D0	Up
1.4791e-49	0.272116	0.761	0.38	2.95982e-45	Sdcbp	BC	Quercetin	D15_vs_D0	Up
4.72639e-54	0.2721	0.998	0.994	9.45797e-50	Anxa2	BC	Quercetin	D15_vs_D0	Up
1.55905e-37	0.271839	0.896	0.572	3.11982e-33	H2-Q4	BC	Quercetin	D15_vs_D0	Up
5.99506e-39	0.271111	0.736	0.401	1.19967e-34	Tuba1b	BC	Quercetin	D15_vs_D0	Up
2.20021e-62	0.270756	0.506	0.135	4.40284e-58	Serinc2	BC	Quercetin	D15_vs_D0	Up
2.76317e-52	0.26861	0.664	0.279	5.52938e-48	Mfsd14a	BC	Quercetin	D15_vs_D0	Up
1.20391e-46	0.268001	0.835	0.458	2.40914e-42	Sf1	BC	Quercetin	D15_vs_D0	Up
7.0338e-62	0.267735	0.611	0.202	1.40753e-57	Nup50	BC	Quercetin	D15_vs_D0	Up
1.15304e-55	0.267735	0.701	0.301	2.30735e-51	Ube2j2	BC	Quercetin	D15_vs_D0	Up
3.50959e-54	0.267712	0.618	0.239	7.02304e-50	Ppa1	BC	Quercetin	D15_vs_D0	Up
1.56098e-38	0.267131	0.939	0.675	3.12368e-34	Cycs	BC	Quercetin	D15_vs_D0	Up
7.20734e-60	0.267085	0.502	0.132	1.44226e-55	2310057M21Rik	BC	Quercetin	D15_vs_D0	Up
1.03659e-30	0.266876	0.796	0.481	2.07432e-26	Slc2a1	BC	Quercetin	D15_vs_D0	Up
1.99819e-44	0.266442	0.834	0.488	3.99859e-40	Sar1a	BC	Quercetin	D15_vs_D0	Up
7.34697e-52	0.266081	0.725	0.328	1.4702e-47	Usp16	BC	Quercetin	D15_vs_D0	Up
4.57414e-44	0.265319	0.841	0.489	9.15331e-40	Hspa9	BC	Quercetin	D15_vs_D0	Up
2.62572e-65	0.265294	0.532	0.136	5.25433e-61	Phf13	BC	Quercetin	D15_vs_D0	Up
1.49631e-35	0.264864	0.996	0.928	2.99426e-31	Slc38a2	BC	Quercetin	D15_vs_D0	Up
1.04263e-36	0.26476	0.87	0.578	2.0864e-32	Smarca5	BC	Quercetin	D15_vs_D0	Up
3.83466e-44	0.264709	0.941	0.698	7.67355e-40	Hnrnpc	BC	Quercetin	D15_vs_D0	Up
3.8663e-54	0.264687	0.445	0.11	7.73685e-50	Hcar2	BC	Quercetin	D15_vs_D0	Up
1.14569e-50	0.264208	0.729	0.336	2.29264e-46	Rnf11	BC	Quercetin	D15_vs_D0	Up
9.63924e-46	0.264157	0.888	0.524	1.92891e-41	Sik1	BC	Quercetin	D15_vs_D0	Up
2.09678e-55	0.26372	0.481	0.129	4.19588e-51	Fdft1	BC	Quercetin	D15_vs_D0	Up
8.65771e-44	0.263523	0.768	0.419	1.73249e-39	Dcun1d5	BC	Quercetin	D15_vs_D0	Up
9.10752e-44	0.262946	0.803	0.454	1.82251e-39	Nab1	BC	Quercetin	D15_vs_D0	Up
7.63924e-55	0.262197	0.687	0.281	1.52869e-50	Mapk1ip1l	BC	Quercetin	D15_vs_D0	Up
2.87792e-49	0.261718	0.809	0.44	5.759e-45	Serp1	BC	Quercetin	D15_vs_D0	Up
2.08678e-39	0.260642	0.491	0.196	4.17585e-35	Tuba1a	BC	Quercetin	D15_vs_D0	Up
5.26481e-36	0.260031	0.849	0.544	1.05354e-31	Chd4	BC	Quercetin	D15_vs_D0	Up
5.11095e-43	0.259651	0.903	0.615	1.02275e-38	Srrm1	BC	Quercetin	D15_vs_D0	Up
6.55911e-40	0.259454	0.87	0.556	1.31254e-35	Arhgef5	BC	Quercetin	D15_vs_D0	Up
3.49998e-57	0.259032	0.538	0.168	7.00381e-53	Galnt3	BC	Quercetin	D15_vs_D0	Up
2.06969e-38	0.257852	0.961	0.816	4.14166e-34	Eif3a	BC	Quercetin	D15_vs_D0	Up
3.03926e-51	0.25761	0.634	0.251	6.08185e-47	1810013L24Rik	BC	Quercetin	D15_vs_D0	Up
5.18455e-48	0.257307	0.693	0.322	1.03748e-43	Wsb2	BC	Quercetin	D15_vs_D0	Up
4.5348e-61	0.256992	0.513	0.136	9.07459e-57	Grwd1	BC	Quercetin	D15_vs_D0	Up
1.39311e-50	0.2569	0.661	0.284	2.78775e-46	Arhgap17	BC	Quercetin	D15_vs_D0	Up
1.10802e-48	0.256746	0.499	0.165	2.21726e-44	Smad7	BC	Quercetin	D15_vs_D0	Up
6.12535e-60	0.256734	0.454	0.101	1.22574e-55	Fam212a	BC	Quercetin	D15_vs_D0	Up
2.60257e-48	0.256662	0.625	0.26	5.20801e-44	Panx1	BC	Quercetin	D15_vs_D0	Up
8.56632e-52	0.256621	0.564	0.194	1.71421e-47	Birc3	BC	Quercetin	D15_vs_D0	Up
2.01858e-41	0.256584	0.823	0.482	4.03938e-37	Gspt1	BC	Quercetin	D15_vs_D0	Up
7.47448e-42	0.256524	0.777	0.424	1.49572e-37	Myo10	BC	Quercetin	D15_vs_D0	Up
2.87851e-45	0.256345	0.625	0.272	5.7602e-41	Fam214b	BC	Quercetin	D15_vs_D0	Up
4.81952e-42	0.25625	0.864	0.535	9.64434e-38	Chmp4b	BC	Quercetin	D15_vs_D0	Up
3.6193e-28	0.256042	0.944	0.771	7.24258e-24	Ets2	BC	Quercetin	D15_vs_D0	Up
2.77264e-40	0.255943	0.637	0.296	5.54833e-36	Zdhhc21	BC	Quercetin	D15_vs_D0	Up
2.9888e-40	0.255542	0.999	0.982	5.9809e-36	mt-Nd3	BC	Quercetin	D15_vs_D0	Up
2.99689e-63	0.255428	0.548	0.155	5.99707e-59	Sh3bp2	BC	Quercetin	D15_vs_D0	Up
2.30428e-36	0.254942	0.959	0.764	4.61108e-32	Ndfip2	BC	Quercetin	D15_vs_D0	Up
1.75753e-45	0.253922	0.76	0.39	3.51699e-41	Ctnnd1	BC	Quercetin	D15_vs_D0	Up
7.28965e-54	0.253343	0.553	0.186	1.45873e-49	Socs6	BC	Quercetin	D15_vs_D0	Up
2.35563e-50	0.253229	0.482	0.144	4.71385e-46	Il15ra	BC	Quercetin	D15_vs_D0	Up
4.27287e-58	0.252429	0.631	0.226	8.55043e-54	Tor1aip1	BC	Quercetin	D15_vs_D0	Up
3.69198e-27	0.25204	0.17	0.018	7.38802e-23	Tm4sf1	BC	Quercetin	D15_vs_D0	Up
5.66225e-20	0.251766	0.456	0.25	1.13307e-15	Snai2	BC	Quercetin	D15_vs_D0	Up
4.07851e-53	0.251524	0.664	0.27	8.16151e-49	Smndc1	BC	Quercetin	D15_vs_D0	Up
4.02996e-38	0.251456	0.927	0.678	8.06436e-34	Mbd2	BC	Quercetin	D15_vs_D0	Up
7.61713e-41	0.251163	0.837	0.51	1.52426e-36	Strap	BC	Quercetin	D15_vs_D0	Up
3.52152e-43	0.250996	0.653	0.301	7.04691e-39	Elovl7	BC	Quercetin	D15_vs_D0	Up
1.43405e-32	0.25099	0.797	0.502	2.86968e-28	Abi1	BC	Quercetin	D15_vs_D0	Up
8.01681e-62	0.250146	0.536	0.146	1.60424e-57	Mtf1	BC	Quercetin	D15_vs_D0	Up
6.55752e-13	-0.250207	0.52	0.531	1.31223e-08	Mrpl54	BC	Quercetin	D15_vs_D0	Down
2.48177e-13	-0.250234	0.73	0.674	4.96628e-09	Bola2	BC	Quercetin	D15_vs_D0	Down
2.61489e-20	-0.250255	0.885	0.806	5.23266e-16	Ndufa1	BC	Quercetin	D15_vs_D0	Down
2.84258e-20	-0.250613	0.858	0.788	5.68828e-16	Park7	BC	Quercetin	D15_vs_D0	Down
7.11939e-14	-0.250711	0.274	0.358	1.42466e-09	Mrpl18	BC	Quercetin	D15_vs_D0	Down
3.57059e-11	-0.250754	0.503	0.521	7.1451e-07	Cfap57	BC	Quercetin	D15_vs_D0	Down
1.26473e-11	-0.251771	0.746	0.678	2.53084e-07	Wnk1	BC	Quercetin	D15_vs_D0	Down
6.6076e-12	-0.252042	0.706	0.659	1.32225e-07	Cyb5r3	BC	Quercetin	D15_vs_D0	Down
8.41427e-20	-0.252235	0.767	0.735	1.68378e-15	Vamp8	BC	Quercetin	D15_vs_D0	Down
3.82401e-19	-0.252946	0.276	0.395	7.65223e-15	Ssna1	BC	Quercetin	D15_vs_D0	Down
3.69955e-15	-0.252969	0.401	0.474	7.40317e-11	Kxd1	BC	Quercetin	D15_vs_D0	Down
4.7541e-08	-0.253201	0.516	0.495	0.000951343	Nsd1	BC	Quercetin	D15_vs_D0	Down
1.37209e-10	-0.253735	0.666	0.619	2.74568e-06	Ddx17	BC	Quercetin	D15_vs_D0	Down
1.45891e-26	-0.253786	0.15	0.306	2.91943e-22	Gm16136	BC	Quercetin	D15_vs_D0	Down
2.18709e-13	-0.254071	0.355	0.421	4.37659e-09	Mcrip1	BC	Quercetin	D15_vs_D0	Down
1.76525e-08	-0.254268	0.484	0.494	0.000353243	Fry	BC	Quercetin	D15_vs_D0	Down
2.69361e-19	-0.254678	0.895	0.826	5.39019e-15	Cct4	BC	Quercetin	D15_vs_D0	Down
1.53441e-08	-0.255414	0.186	0.261	0.00030705	Hes1	BC	Quercetin	D15_vs_D0	Down
4.89837e-21	-0.255644	0.88	0.812	9.80212e-17	Plp2	BC	Quercetin	D15_vs_D0	Down
7.97506e-18	-0.255696	0.18	0.301	1.59589e-13	Exph5	BC	Quercetin	D15_vs_D0	Down
2.34771e-12	-0.255806	0.432	0.472	4.69801e-08	Ift20	BC	Quercetin	D15_vs_D0	Down
2.55206e-20	-0.256245	0.9	0.822	5.10693e-16	Ssr4	BC	Quercetin	D15_vs_D0	Down
1.13933e-12	-0.256563	0.378	0.435	2.27992e-08	Rnpepl1	BC	Quercetin	D15_vs_D0	Down
9.58789e-12	-0.256568	0.783	0.699	1.91863e-07	Bcam	BC	Quercetin	D15_vs_D0	Down
3.11957e-20	-0.257322	0.851	0.788	6.24258e-16	H2afj	BC	Quercetin	D15_vs_D0	Down
8.53755e-11	-0.25796	0.54	0.536	1.70845e-06	Tnxb	BC	Quercetin	D15_vs_D0	Down
7.20934e-10	-0.258095	0.362	0.409	1.44266e-05	Fam208a	BC	Quercetin	D15_vs_D0	Down
3.35616e-08	-0.259361	0.533	0.505	0.000671602	Clip4	BC	Quercetin	D15_vs_D0	Down
9.60312e-12	-0.259741	0.285	0.364	1.92168e-07	Btbd3	BC	Quercetin	D15_vs_D0	Down
2.61491e-11	-0.259882	0.345	0.4	5.23269e-07	Thra	BC	Quercetin	D15_vs_D0	Down
2.40822e-17	-0.260257	0.769	0.72	4.81909e-13	Ndufa11	BC	Quercetin	D15_vs_D0	Down
3.49569e-16	-0.260368	0.702	0.662	6.99523e-12	Ndufs2	BC	Quercetin	D15_vs_D0	Down
4.43354e-72	-0.260377	0.999	0.991	8.87196e-68	Rpl3	BC	Quercetin	D15_vs_D0	Down
9.24737e-19	-0.260527	0.836	0.754	1.85049e-14	Ndufb4	BC	Quercetin	D15_vs_D0	Down
3.66745e-14	-0.260883	0.377	0.444	7.33894e-10	Timm10b	BC	Quercetin	D15_vs_D0	Down
2.17442e-10	-0.261004	0.261	0.336	4.35122e-06	Il22ra2	BC	Quercetin	D15_vs_D0	Down
1.30452e-17	-0.262351	0.356	0.448	2.61047e-13	Fam81a	BC	Quercetin	D15_vs_D0	Down
4.52478e-12	-0.262881	0.594	0.568	9.05455e-08	Capn1	BC	Quercetin	D15_vs_D0	Down
1.14263e-18	-0.263183	0.24	0.361	2.28652e-14	Ing4	BC	Quercetin	D15_vs_D0	Down
1.74316e-12	-0.263208	0.573	0.552	3.48823e-08	Echs1	BC	Quercetin	D15_vs_D0	Down
1.77478e-15	-0.263399	0.654	0.636	3.55151e-11	Ndufv3	BC	Quercetin	D15_vs_D0	Down
1.69638e-98	-0.263437	0.999	0.998	3.39462e-94	Rps9	BC	Quercetin	D15_vs_D0	Down
9.21559e-25	-0.263829	0.891	0.82	1.84413e-20	Ndufb5	BC	Quercetin	D15_vs_D0	Down
1.12251e-14	-0.263931	0.584	0.582	2.24625e-10	Tprgl	BC	Quercetin	D15_vs_D0	Down
2.19643e-16	-0.2644	0.659	0.626	4.39528e-12	Ndufa3	BC	Quercetin	D15_vs_D0	Down
1.18518e-14	-0.264539	0.683	0.631	2.37166e-10	Eif3l	BC	Quercetin	D15_vs_D0	Down
5.10163e-15	-0.264627	0.652	0.625	1.02089e-10	Stard10	BC	Quercetin	D15_vs_D0	Down
1.24493e-13	-0.264794	0.31	0.388	2.49123e-09	Slc44a2	BC	Quercetin	D15_vs_D0	Down
4.11705e-13	-0.264825	0.507	0.526	8.23863e-09	Acaa2	BC	Quercetin	D15_vs_D0	Down
1.62012e-16	-0.264833	0.736	0.685	3.24203e-12	Tmem50a	BC	Quercetin	D15_vs_D0	Down
4.89774e-13	-0.26502	0.627	0.596	9.80088e-09	Ccni	BC	Quercetin	D15_vs_D0	Down
2.42151e-15	-0.266267	0.797	0.722	4.84569e-11	Swi5	BC	Quercetin	D15_vs_D0	Down
2.98437e-106	-0.266429	0.999	0.995	5.97202e-102	Rps26	BC	Quercetin	D15_vs_D0	Down
1.95139e-18	-0.266869	0.192	0.318	3.90493e-14	Cdkn1b	BC	Quercetin	D15_vs_D0	Down
1.00974e-16	-0.267506	0.704	0.666	2.0206e-12	Tmem14c	BC	Quercetin	D15_vs_D0	Down
8.71528e-13	-0.268339	0.507	0.521	1.74401e-08	Klc3	BC	Quercetin	D15_vs_D0	Down
8.33468e-16	-0.268523	0.746	0.705	1.66785e-11	Nucks1	BC	Quercetin	D15_vs_D0	Down
6.07286e-16	-0.269568	0.432	0.494	1.21524e-11	Naa38	BC	Quercetin	D15_vs_D0	Down
3.05157e-18	-0.269804	0.613	0.615	6.10649e-14	Mrps16	BC	Quercetin	D15_vs_D0	Down
7.97915e-22	-0.270276	0.852	0.768	1.59671e-17	Sec61b	BC	Quercetin	D15_vs_D0	Down
3.03803e-17	-0.270787	0.802	0.726	6.0794e-13	Mgst3	BC	Quercetin	D15_vs_D0	Down
1.51735e-13	-0.271093	0.692	0.656	3.03636e-09	Sf3b2	BC	Quercetin	D15_vs_D0	Down
1.77567e-36	-0.271312	0.969	0.911	3.55329e-32	Cox6b1	BC	Quercetin	D15_vs_D0	Down
2.2384e-24	-0.271678	0.94	0.864	4.47926e-20	Atp5g1	BC	Quercetin	D15_vs_D0	Down
2.96821e-27	-0.272484	0.915	0.872	5.93969e-23	Reep5	BC	Quercetin	D15_vs_D0	Down
6.45205e-12	-0.273757	0.684	0.639	1.29112e-07	Luc7l3	BC	Quercetin	D15_vs_D0	Down
8.0646e-17	-0.274062	0.374	0.456	1.61381e-12	Plxnb1	BC	Quercetin	D15_vs_D0	Down
1.37317e-22	-0.27418	0.802	0.756	2.74785e-18	Timm13	BC	Quercetin	D15_vs_D0	Down
3.0995e-101	-0.274888	0.999	0.991	6.20242e-97	Rpl22	BC	Quercetin	D15_vs_D0	Down
6.46811e-55	-0.275419	0.993	0.991	1.29433e-50	Fxyd3	BC	Quercetin	D15_vs_D0	Down
2.32558e-99	-0.275854	1	0.989	4.65373e-95	Rpl36	BC	Quercetin	D15_vs_D0	Down
2.08274e-15	-0.27596	0.58	0.575	4.16777e-11	1810022K09Rik	BC	Quercetin	D15_vs_D0	Down
5.84862e-19	-0.276597	0.891	0.835	1.17037e-14	mt-Nd4l	BC	Quercetin	D15_vs_D0	Down
8.72683e-28	-0.276908	0.942	0.874	1.74633e-23	Atp5j	BC	Quercetin	D15_vs_D0	Down
2.03219e-17	-0.277128	0.759	0.708	4.06662e-13	Eid1	BC	Quercetin	D15_vs_D0	Down
4.45508e-17	-0.279129	0.24	0.355	8.91506e-13	Phlda3	BC	Quercetin	D15_vs_D0	Down
1.64872e-14	-0.280768	0.759	0.7	3.29926e-10	Arglu1	BC	Quercetin	D15_vs_D0	Down
6.57332e-15	-0.280866	0.552	0.565	1.31539e-10	Lancl1	BC	Quercetin	D15_vs_D0	Down
1.29398e-14	-0.281431	0.661	0.621	2.58939e-10	H2afv	BC	Quercetin	D15_vs_D0	Down
1.94205e-40	-0.281642	0.976	0.951	3.88625e-36	Pfdn5	BC	Quercetin	D15_vs_D0	Down
1.74775e-14	-0.281699	0.593	0.575	3.49743e-10	Plin3	BC	Quercetin	D15_vs_D0	Down
1.02024e-25	-0.281881	0.273	0.429	2.0416e-21	Ajuba	BC	Quercetin	D15_vs_D0	Down
3.43652e-09	-0.282908	0.257	0.33	6.87683e-05	Hist1h2bc	BC	Quercetin	D15_vs_D0	Down
2.09621e-44	-0.284654	0.979	0.938	4.19473e-40	Eif3k	BC	Quercetin	D15_vs_D0	Down
1.28328e-06	-0.285001	0.299	0.341	0.0256798	Fam213a	BC	Quercetin	D15_vs_D0	Down
1.10555e-19	-0.285613	0.711	0.679	2.21232e-15	Mrpl33	BC	Quercetin	D15_vs_D0	Down
1.1673e-18	-0.285636	0.282	0.399	2.33588e-14	Zmynd8	BC	Quercetin	D15_vs_D0	Down
1.66167e-117	-0.286011	1	1	3.32517e-113	Rpl37a	BC	Quercetin	D15_vs_D0	Down
3.45779e-28	-0.286199	0.881	0.811	6.91938e-24	2410015M20Rik	BC	Quercetin	D15_vs_D0	Down
1.17275e-37	-0.286239	0.962	0.932	2.3468e-33	Tgfbi	BC	Quercetin	D15_vs_D0	Down
1.90977e-20	-0.288385	0.837	0.768	3.82163e-16	Gas6	BC	Quercetin	D15_vs_D0	Down
4.2912e-15	-0.288537	0.469	0.52	8.58711e-11	Dlk2	BC	Quercetin	D15_vs_D0	Down
3.82168e-19	-0.28887	0.797	0.731	7.64756e-15	Pgls	BC	Quercetin	D15_vs_D0	Down
1.90002e-18	-0.290073	0.685	0.674	3.80213e-14	Anapc13	BC	Quercetin	D15_vs_D0	Down
6.51066e-18	-0.291575	0.663	0.639	1.30285e-13	Hcfc1r1	BC	Quercetin	D15_vs_D0	Down
1.59372e-20	-0.292458	0.179	0.309	3.18919e-16	Zkscan3	BC	Quercetin	D15_vs_D0	Down
2.14389e-17	-0.292795	0.787	0.752	4.29013e-13	Kif21a	BC	Quercetin	D15_vs_D0	Down
8.94179e-116	-0.292882	0.999	0.995	1.78934e-111	Rpl6	BC	Quercetin	D15_vs_D0	Down
5.82864e-23	-0.293373	0.901	0.822	1.16637e-18	Mef2a	BC	Quercetin	D15_vs_D0	Down
8.55972e-17	-0.293473	0.282	0.389	1.71289e-12	Tia1	BC	Quercetin	D15_vs_D0	Down
1.2419e-15	-0.29572	0.651	0.636	2.48516e-11	Phgdh	BC	Quercetin	D15_vs_D0	Down
7.1696e-14	-0.295847	0.748	0.672	1.43471e-09	Golim4	BC	Quercetin	D15_vs_D0	Down
3.16406e-16	-0.296736	0.649	0.645	6.3316e-12	Ikzf2	BC	Quercetin	D15_vs_D0	Down
1.69621e-13	-0.297906	0.496	0.512	3.39429e-09	Pdcd4	BC	Quercetin	D15_vs_D0	Down
6.24056e-26	-0.29845	0.952	0.925	1.2488e-21	Trp63	BC	Quercetin	D15_vs_D0	Down
4.83394e-31	-0.298474	0.874	0.812	9.67321e-27	Nedd8	BC	Quercetin	D15_vs_D0	Down
2.70176e-17	-0.299481	0.408	0.475	5.40649e-13	Rnf187	BC	Quercetin	D15_vs_D0	Down
8.96235e-15	-0.299866	0.489	0.522	1.79346e-10	Slc31a2	BC	Quercetin	D15_vs_D0	Down
1.14823e-23	-0.300008	0.891	0.812	2.29773e-19	Atp1b3	BC	Quercetin	D15_vs_D0	Down
1.41637e-17	-0.302104	0.432	0.501	2.83429e-13	Smo	BC	Quercetin	D15_vs_D0	Down
1.2078e-16	-0.302837	0.654	0.636	2.41693e-12	Chmp3	BC	Quercetin	D15_vs_D0	Down
2.81546e-17	-0.304018	0.692	0.652	5.63401e-13	Ctsd	BC	Quercetin	D15_vs_D0	Down
4.82849e-24	-0.304044	0.151	0.298	9.6623e-20	Dbp	BC	Quercetin	D15_vs_D0	Down
3.05301e-17	-0.305033	0.578	0.591	6.10937e-13	Fgfr3	BC	Quercetin	D15_vs_D0	Down
6.59591e-30	-0.306193	0.883	0.808	1.31991e-25	Ubxn1	BC	Quercetin	D15_vs_D0	Down
1.3525e-24	-0.30715	0.25	0.404	2.70649e-20	Cir1	BC	Quercetin	D15_vs_D0	Down
6.28211e-22	-0.307406	0.2	0.34	1.25711e-17	Bcl11a	BC	Quercetin	D15_vs_D0	Down
8.21613e-131	-0.307545	0.999	0.999	1.64413e-126	Rpl11	BC	Quercetin	D15_vs_D0	Down
8.48308e-27	-0.308489	0.825	0.764	1.69755e-22	Ndufb8	BC	Quercetin	D15_vs_D0	Down
4.39882e-28	-0.308783	0.82	0.771	8.80247e-24	Cyb5a	BC	Quercetin	D15_vs_D0	Down
7.79477e-25	-0.310004	0.934	0.896	1.55981e-20	Sh3bgrl3	BC	Quercetin	D15_vs_D0	Down
6.33638e-34	-0.310114	0.926	0.871	1.26797e-29	Ndufa6	BC	Quercetin	D15_vs_D0	Down
1.78302e-151	-0.31063	1	0.995	3.56801e-147	Rpl41	BC	Quercetin	D15_vs_D0	Down
1.12001e-29	-0.31155	0.757	0.742	2.24125e-25	Glud1	BC	Quercetin	D15_vs_D0	Down
2.67331e-25	-0.313124	0.43	0.528	5.34956e-21	Polr2j	BC	Quercetin	D15_vs_D0	Down
1.53499e-24	-0.313996	0.548	0.598	3.07166e-20	Dctn2	BC	Quercetin	D15_vs_D0	Down
7.16178e-18	-0.315724	0.547	0.564	1.43314e-13	Cnpy2	BC	Quercetin	D15_vs_D0	Down
3.43206e-51	-0.318792	0.972	0.944	6.86789e-47	Tomm7	BC	Quercetin	D15_vs_D0	Down
5.57566e-31	-0.319008	0.924	0.858	1.11574e-26	Hras	BC	Quercetin	D15_vs_D0	Down
1.59175e-17	-0.319709	0.429	0.495	3.18524e-13	Ackr4	BC	Quercetin	D15_vs_D0	Down
1.49582e-53	-0.320215	0.98	0.955	2.99328e-49	Atp5g2	BC	Quercetin	D15_vs_D0	Down
1.0636e-17	-0.320947	0.503	0.544	2.12837e-13	Rarg	BC	Quercetin	D15_vs_D0	Down
3.90775e-28	-0.321196	0.784	0.762	7.8198e-24	Smdt1	BC	Quercetin	D15_vs_D0	Down
2.627e-33	-0.321968	0.856	0.819	5.25689e-29	Ckmt1	BC	Quercetin	D15_vs_D0	Down
2.16092e-34	-0.32368	0.878	0.834	4.32422e-30	Psap	BC	Quercetin	D15_vs_D0	Down
4.79303e-93	-0.325006	0.994	0.985	9.59132e-89	Cox4i1	BC	Quercetin	D15_vs_D0	Down
3.89679e-14	-0.325091	0.543	0.548	7.79787e-10	Nipal2	BC	Quercetin	D15_vs_D0	Down
8.90559e-41	-0.325218	0.932	0.871	1.7821e-36	Cox7b	BC	Quercetin	D15_vs_D0	Down
7.74216e-43	-0.32585	0.939	0.891	1.54928e-38	Ndufb11	BC	Quercetin	D15_vs_D0	Down
2.5677e-21	-0.327158	0.754	0.724	5.13822e-17	Rab25	BC	Quercetin	D15_vs_D0	Down
4.96638e-18	-0.32746	0.322	0.416	9.93821e-14	Pdzd2	BC	Quercetin	D15_vs_D0	Down
2.91173e-19	-0.328394	0.416	0.49	5.82666e-15	Brd3	BC	Quercetin	D15_vs_D0	Down
3.36453e-28	-0.330511	0.689	0.705	6.73276e-24	Cd109	BC	Quercetin	D15_vs_D0	Down
5.82287e-38	-0.331161	0.912	0.852	1.16521e-33	Atp5o.1	BC	Quercetin	D15_vs_D0	Down
5.41486e-23	-0.331281	0.439	0.524	1.08357e-18	Krcc1	BC	Quercetin	D15_vs_D0	Down
1.15173e-37	-0.332842	0.964	0.92	2.30472e-33	Tspo	BC	Quercetin	D15_vs_D0	Down
4.40651e-28	-0.333094	0.87	0.819	8.81786e-24	Psma7	BC	Quercetin	D15_vs_D0	Down
5.25699e-53	-0.333205	0.981	0.958	1.05198e-48	Atox1	BC	Quercetin	D15_vs_D0	Down
2.69263e-17	-0.333368	0.743	0.69	5.38823e-13	Rb1cc1	BC	Quercetin	D15_vs_D0	Down
5.31294e-57	-0.333677	0.992	0.984	1.06317e-52	Lgals3	BC	Quercetin	D15_vs_D0	Down
7.13838e-38	-0.333942	0.88	0.831	1.42846e-33	Ndufa13	BC	Quercetin	D15_vs_D0	Down
1.83137e-24	-0.334218	0.58	0.652	3.66476e-20	Lmo4	BC	Quercetin	D15_vs_D0	Down
6.76622e-35	-0.334583	0.861	0.825	1.35399e-30	Uqcc2	BC	Quercetin	D15_vs_D0	Down
4.50323e-36	-0.335243	0.807	0.789	9.01142e-32	Ndufb10	BC	Quercetin	D15_vs_D0	Down
6.6305e-143	-0.335701	1	0.999	1.32683e-138	Rps2	BC	Quercetin	D15_vs_D0	Down
5.45828e-39	-0.335977	0.874	0.838	1.09226e-34	Ndufb9	BC	Quercetin	D15_vs_D0	Down
1.93494e-36	-0.337195	0.186	0.38	3.872e-32	Arl4c	BC	Quercetin	D15_vs_D0	Down
1.32777e-17	-0.340943	0.474	0.528	2.657e-13	Abcc5	BC	Quercetin	D15_vs_D0	Down
6.70372e-66	-0.341951	0.991	0.971	1.34148e-61	Cox6c	BC	Quercetin	D15_vs_D0	Down
7.67807e-66	-0.342678	0.055	0.292	1.53646e-61	Col1a2	BC	Quercetin	D15_vs_D0	Down
9.2467e-37	-0.344806	0.245	0.43	1.85036e-32	Uqcc3	BC	Quercetin	D15_vs_D0	Down
1.29473e-17	-0.345168	0.451	0.522	2.59089e-13	Hoxa7	BC	Quercetin	D15_vs_D0	Down
5.58878e-30	-0.345702	0.873	0.806	1.11837e-25	Uqcrc1	BC	Quercetin	D15_vs_D0	Down
3.13814e-52	-0.349401	0.96	0.938	6.27974e-48	Selenow	BC	Quercetin	D15_vs_D0	Down
3.49934e-29	-0.349523	0.756	0.74	7.00252e-25	Rnase4	BC	Quercetin	D15_vs_D0	Down
1.35491e-29	-0.352418	0.873	0.858	2.71132e-25	Ahnak2	BC	Quercetin	D15_vs_D0	Down
2.20035e-31	-0.356193	0.858	0.804	4.40312e-27	Uqcr10	BC	Quercetin	D15_vs_D0	Down
4.84194e-37	-0.356271	0.537	0.63	9.68921e-33	Supt4a	BC	Quercetin	D15_vs_D0	Down
4.8884e-36	-0.356708	0.786	0.776	9.78217e-32	Tmem234	BC	Quercetin	D15_vs_D0	Down
3.88015e-32	-0.357061	0.681	0.716	7.76456e-28	Rp9	BC	Quercetin	D15_vs_D0	Down
1.64874e-45	-0.360949	0.895	0.869	3.29929e-41	Ndufa7	BC	Quercetin	D15_vs_D0	Down
7.98884e-12	-0.361692	0.496	0.522	1.59865e-07	Gm26917	BC	Quercetin	D15_vs_D0	Down
8.77876e-63	-0.363962	0.972	0.94	1.75672e-58	Atp5j2	BC	Quercetin	D15_vs_D0	Down
1.40229e-29	-0.364591	0.479	0.579	2.80613e-25	Nfic	BC	Quercetin	D15_vs_D0	Down
5.74132e-33	-0.367558	0.719	0.728	1.1489e-28	Ndufc1	BC	Quercetin	D15_vs_D0	Down
9.09843e-25	-0.367994	0.413	0.521	1.82069e-20	Ccdc3	BC	Quercetin	D15_vs_D0	Down
4.31242e-28	-0.369886	0.689	0.688	8.62959e-24	Jag2	BC	Quercetin	D15_vs_D0	Down
4.33595e-23	-0.37018	0.362	0.476	8.67668e-19	Pik3r1	BC	Quercetin	D15_vs_D0	Down
1.21639e-74	-0.371617	0.983	0.962	2.43412e-70	Cox7c	BC	Quercetin	D15_vs_D0	Down
1.26407e-20	-0.372364	0.262	0.392	2.52953e-16	H1f0	BC	Quercetin	D15_vs_D0	Down
9.34282e-40	-0.37523	0.781	0.855	1.86959e-35	Gata3	BC	Quercetin	D15_vs_D0	Down
1.83447e-31	-0.376237	0.861	0.825	3.67096e-27	Hopx	BC	Quercetin	D15_vs_D0	Down
5.58992e-27	-0.386131	0.659	0.672	1.1186e-22	Gltp	BC	Quercetin	D15_vs_D0	Down
6.68831e-25	-0.386608	0.996	0.989	1.3384e-20	S100a6	BC	Quercetin	D15_vs_D0	Down
6.51298e-29	-0.389469	0.198	0.362	1.30331e-24	Krt32	BC	Quercetin	D15_vs_D0	Down
1.33549e-76	-0.389585	0.982	0.959	2.67244e-72	Atp5e	BC	Quercetin	D15_vs_D0	Down
2.2033e-18	-0.389732	0.137	0.264	4.40902e-14	Hist1h1c	BC	Quercetin	D15_vs_D0	Down
1.21222e-43	-0.390333	0.18	0.399	2.42577e-39	Gas1	BC	Quercetin	D15_vs_D0	Down
3.54955e-30	-0.39364	0.624	0.65	7.10301e-26	Col7a1	BC	Quercetin	D15_vs_D0	Down
9.49519e-28	-0.396682	0.685	0.686	1.90008e-23	Ogt	BC	Quercetin	D15_vs_D0	Down
9.86714e-43	-0.399466	0.719	0.754	1.97451e-38	Aimp1	BC	Quercetin	D15_vs_D0	Down
6.85854e-40	-0.401468	0.622	0.676	1.37246e-35	Lamtor4	BC	Quercetin	D15_vs_D0	Down
1.54332e-34	-0.401687	0.399	0.54	3.08835e-30	AC149090.1	BC	Quercetin	D15_vs_D0	Down
1.12131e-113	-0.411011	0.999	0.996	2.24386e-109	Lgals7	BC	Quercetin	D15_vs_D0	Down
6.39694e-56	-0.412684	0.92	0.888	1.28009e-51	Atp5c1	BC	Quercetin	D15_vs_D0	Down
1.92623e-38	-0.415384	0.708	0.741	3.85459e-34	Rsrp1	BC	Quercetin	D15_vs_D0	Down
5.59417e-67	-0.415684	0.954	0.93	1.11945e-62	Uqcr11	BC	Quercetin	D15_vs_D0	Down
3.03736e-49	-0.415891	0.889	0.851	6.07806e-45	Atp5k	BC	Quercetin	D15_vs_D0	Down
1.9489e-38	-0.416179	0.758	0.769	3.89994e-34	Ralbp1	BC	Quercetin	D15_vs_D0	Down
2.69811e-86	-0.418049	0.987	0.965	5.39918e-82	Atpif1	BC	Quercetin	D15_vs_D0	Down
2.54753e-36	-0.421056	0.361	0.518	5.09787e-32	Oas1f	BC	Quercetin	D15_vs_D0	Down
1.16729e-61	-0.421838	0.066	0.299	2.33587e-57	Col1a1	BC	Quercetin	D15_vs_D0	Down
7.15225e-32	-0.430844	0.574	0.64	1.43124e-27	Ttc3	BC	Quercetin	D15_vs_D0	Down
7.04205e-35	-0.434782	0.544	0.638	1.40919e-30	Trim7	BC	Quercetin	D15_vs_D0	Down
1.26488e-31	-0.434832	0.631	0.669	2.53115e-27	Pycard	BC	Quercetin	D15_vs_D0	Down
5.52303e-35	-0.436947	0.47	0.579	1.10521e-30	Zfp652	BC	Quercetin	D15_vs_D0	Down
3.2541e-42	-0.441323	0.812	0.824	6.51178e-38	Wnt4	BC	Quercetin	D15_vs_D0	Down
2.28872e-128	-0.444462	1	0.999	4.57995e-124	Apoe	BC	Quercetin	D15_vs_D0	Down
9.38346e-57	-0.44473	0.884	0.849	1.87773e-52	Prdx2	BC	Quercetin	D15_vs_D0	Down
1.71028e-59	-0.449499	0.967	0.954	3.42245e-55	Fam25c	BC	Quercetin	D15_vs_D0	Down
2.80148e-139	-0.450311	1	1	5.60604e-135	Krt5	BC	Quercetin	D15_vs_D0	Down
8.88523e-83	-0.450807	0.075	0.364	1.77802e-78	Col3a1	BC	Quercetin	D15_vs_D0	Down
5.22504e-32	-0.453238	0.618	0.69	1.04558e-27	Glul	BC	Quercetin	D15_vs_D0	Down
1.00462e-56	-0.454312	0.857	0.864	2.01034e-52	Capns2	BC	Quercetin	D15_vs_D0	Down
3.37939e-37	-0.462436	0.723	0.754	6.7625e-33	Lars2	BC	Quercetin	D15_vs_D0	Down
9.20863e-43	-0.474498	0.629	0.692	1.84274e-38	Pnisr	BC	Quercetin	D15_vs_D0	Down
4.10051e-70	-0.476096	0.172	0.459	8.20552e-66	Il20rb	BC	Quercetin	D15_vs_D0	Down
3.57121e-76	-0.483205	0.982	0.96	7.14634e-72	Hmgb1	BC	Quercetin	D15_vs_D0	Down
1.93046e-45	-0.495778	0.52	0.641	3.86305e-41	Mxd4	BC	Quercetin	D15_vs_D0	Down
1.7192e-125	-0.505302	1	1	3.44029e-121	Gm42418	BC	Quercetin	D15_vs_D0	Down
3.10936e-41	-0.508712	0.639	0.714	6.22214e-37	Bcl11b	BC	Quercetin	D15_vs_D0	Down
2.72015e-59	-0.530423	0.742	0.801	5.44328e-55	Net1	BC	Quercetin	D15_vs_D0	Down
2.48385e-82	-0.530941	0.768	0.846	4.97043e-78	1810058I24Rik	BC	Quercetin	D15_vs_D0	Down
2.54275e-30	-0.550033	0.115	0.275	5.0883e-26	Mt4	BC	Quercetin	D15_vs_D0	Down
3.84028e-51	-0.551653	0.853	0.879	7.68479e-47	Dapl1	BC	Quercetin	D15_vs_D0	Down
6.35777e-132	-0.561396	0.987	0.98	1.27225e-127	Anxa8	BC	Quercetin	D15_vs_D0	Down
1.73906e-81	-0.562128	0.811	0.849	3.48003e-77	Dgcr6	BC	Quercetin	D15_vs_D0	Down
1.55347e-34	-0.571069	0.637	0.665	3.10864e-30	Gm47283	BC	Quercetin	D15_vs_D0	Down
2.91686e-87	-0.599559	0.979	0.984	5.83694e-83	Dst	BC	Quercetin	D15_vs_D0	Down
4.6864e-77	-0.628926	0.198	0.498	9.37796e-73	5930430L01Rik	BC	Quercetin	D15_vs_D0	Down
3.84062e-94	-0.650022	0.596	0.826	7.68546e-90	Pou3f1	BC	Quercetin	D15_vs_D0	Down
1.23338e-102	-0.65582	0.186	0.552	2.46812e-98	Arrdc3	BC	Quercetin	D15_vs_D0	Down
6.27347e-85	-0.68078	0.266	0.594	1.25538e-80	Fbxo32	BC	Quercetin	D15_vs_D0	Down
2.4198e-82	-0.697135	0.227	0.542	4.84226e-78	4631405K08Rik	BC	Quercetin	D15_vs_D0	Down
4.7777e-160	-0.847209	0.998	0.996	9.56065e-156	Krt15	BC	Quercetin	D15_vs_D0	Down
2.11162e-112	-0.907643	0.427	0.732	4.22555e-108	Maf	BC	Quercetin	D15_vs_D0	Down
4.46077e-128	-0.915919	0.466	0.778	8.92645e-124	Tsc22d3	BC	Quercetin	D15_vs_D0	Down
1.70493e-14	-0.924484	0.82	0.701	3.41173e-10	Hspa1a	BC	Quercetin	D15_vs_D0	Down
2.68856e-187	-1.2028	0.504	0.912	5.38008e-183	Txnip	BC	Quercetin	D15_vs_D0	Down
2.10044e-70	-1.29417	0.762	0.816	4.20319e-66	Hspa1b	BC	Quercetin	D15_vs_D0	Down
4.00649e-56	1.02991	0.975	0.882	8.01738e-52	Btg2	BC	Quercetin	D9_vs_D3	Up
9.22572e-38	0.924254	0.896	0.685	1.84616e-33	Egr1	BC	Quercetin	D9_vs_D3	Up
9.65431e-47	0.916887	0.983	0.834	1.93192e-42	Fos	BC	Quercetin	D9_vs_D3	Up
3.45571e-46	0.88458	0.919	0.633	6.91523e-42	Cxcl14	BC	Quercetin	D9_vs_D3	Up
1.3623e-45	0.874468	0.967	0.924	2.7261e-41	Zfp36	BC	Quercetin	D9_vs_D3	Up
3.83946e-40	0.773986	0.971	0.931	7.68315e-36	Atf3	BC	Quercetin	D9_vs_D3	Up
3.76135e-35	0.73407	0.915	0.785	7.52684e-31	Nr4a1	BC	Quercetin	D9_vs_D3	Up
1.4207e-29	0.627744	0.908	0.706	2.84296e-25	Ier2	BC	Quercetin	D9_vs_D3	Up
2.46036e-29	0.615858	0.919	0.72	4.92343e-25	Socs3	BC	Quercetin	D9_vs_D3	Up
2.18334e-33	0.609829	0.98	0.938	4.36909e-29	Jun	BC	Quercetin	D9_vs_D3	Up
1.26841e-20	0.605008	0.943	0.907	2.53822e-16	Dnajb1	BC	Quercetin	D9_vs_D3	Up
1.38982e-25	0.583437	0.962	0.858	2.78117e-21	Fosb	BC	Quercetin	D9_vs_D3	Up
9.23097e-24	0.577387	0.927	0.827	1.84721e-19	Ndufa4l2	BC	Quercetin	D9_vs_D3	Up
6.19277e-40	0.520475	0.913	0.654	1.23923e-35	Bcl11b	BC	Quercetin	D9_vs_D3	Up
7.18622e-29	0.503907	0.988	0.941	1.43804e-24	Junb	BC	Quercetin	D9_vs_D3	Up
3.08483e-27	0.446179	0.992	0.924	6.17305e-23	Jund	BC	Quercetin	D9_vs_D3	Up
1.03401e-11	0.426866	0.474	0.266	2.06916e-07	Klf2	BC	Quercetin	D9_vs_D3	Up
4.60305e-19	0.420332	0.814	0.592	9.21116e-15	Myc	BC	Quercetin	D9_vs_D3	Up
1.11234e-13	0.418801	0.977	0.941	2.22591e-09	Ccl27a	BC	Quercetin	D9_vs_D3	Up
2.07862e-24	0.416918	0.688	0.353	4.15953e-20	Irf1	BC	Quercetin	D9_vs_D3	Up
1.67412e-24	0.406027	0.983	0.952	3.35008e-20	Ubc	BC	Quercetin	D9_vs_D3	Up
5.37851e-29	0.404098	0.946	0.824	1.07629e-24	Plec	BC	Quercetin	D9_vs_D3	Up
5.85961e-14	0.400327	0.802	0.588	1.17257e-09	Txnip	BC	Quercetin	D9_vs_D3	Up
2.26144e-17	0.382489	0.994	0.979	4.52537e-13	Krt15	BC	Quercetin	D9_vs_D3	Up
8.36017e-12	0.379458	0.958	0.907	1.67295e-07	Klf4	BC	Quercetin	D9_vs_D3	Up
3.87198e-19	0.377938	0.73	0.488	7.74822e-15	Glul	BC	Quercetin	D9_vs_D3	Up
9.24368e-29	0.373442	0.706	0.329	1.84975e-24	AY036118	BC	Quercetin	D9_vs_D3	Up
1.49893e-12	0.372689	0.967	0.92	2.9995e-08	Dusp1	BC	Quercetin	D9_vs_D3	Up
6.05834e-18	0.369744	0.934	0.882	1.21233e-13	Bhlhe40	BC	Quercetin	D9_vs_D3	Up
3.01788e-22	0.366627	0.882	0.616	6.03907e-18	Pou3f1	BC	Quercetin	D9_vs_D3	Up
2.08512e-25	0.347644	0.751	0.439	4.17253e-21	Zbtb16	BC	Quercetin	D9_vs_D3	Up
5.99832e-08	0.345837	0.628	0.481	0.00120032	Crip1	BC	Quercetin	D9_vs_D3	Up
7.30732e-16	0.335212	1	0.986	1.46227e-11	Mt2	BC	Quercetin	D9_vs_D3	Up
3.59357e-10	0.335113	0.593	0.415	7.1911e-06	Tppp3	BC	Quercetin	D9_vs_D3	Up
2.61921e-22	0.33403	0.971	0.869	5.2413e-18	Trp63	BC	Quercetin	D9_vs_D3	Up
9.51487e-08	0.333403	0.934	0.872	0.00190402	Fcgbp	BC	Quercetin	D9_vs_D3	Up
4.38113e-20	0.333211	0.886	0.73	8.76707e-16	Hsp90b1	BC	Quercetin	D9_vs_D3	Up
1.26083e-06	0.332452	0.821	0.754	0.0252305	Tcim	BC	Quercetin	D9_vs_D3	Up
2.54057e-15	0.331002	0.95	0.886	5.08393e-11	Pnrc1	BC	Quercetin	D9_vs_D3	Up
2.86054e-23	0.328033	0.996	0.976	5.72422e-19	Ubb	BC	Quercetin	D9_vs_D3	Up
5.33873e-07	0.315793	0.932	0.886	0.0106833	Higd1a	BC	Quercetin	D9_vs_D3	Up
3.21787e-16	0.309162	0.956	0.913	6.43928e-12	Calr	BC	Quercetin	D9_vs_D3	Up
9.96752e-17	0.307142	0.927	0.792	1.9946e-12	Wnt4	BC	Quercetin	D9_vs_D3	Up
1.38355e-20	0.29974	0.903	0.772	2.76862e-16	Pdia6	BC	Quercetin	D9_vs_D3	Up
1.71641e-12	0.296529	0.693	0.474	3.43471e-08	Tsc22d3	BC	Quercetin	D9_vs_D3	Up
8.04473e-17	0.29034	0.723	0.498	1.60983e-12	Cfap57	BC	Quercetin	D9_vs_D3	Up
2.3634e-12	0.285679	0.849	0.73	4.7294e-08	Sik1	BC	Quercetin	D9_vs_D3	Up
1.95257e-19	0.285056	0.954	0.865	3.9073e-15	Pkp1	BC	Quercetin	D9_vs_D3	Up
7.1434e-12	0.28072	0.873	0.73	1.42947e-07	Slco2a1	BC	Quercetin	D9_vs_D3	Up
4.1202e-12	0.280544	0.95	0.903	8.24494e-08	Ly6a	BC	Quercetin	D9_vs_D3	Up
9.33471e-16	0.272567	0.899	0.799	1.86797e-11	Ifngr1	BC	Quercetin	D9_vs_D3	Up
1.8344e-20	0.271867	0.994	0.983	3.67082e-16	Mif	BC	Quercetin	D9_vs_D3	Up
2.69466e-14	0.266129	0.889	0.744	5.39228e-10	Klf13	BC	Quercetin	D9_vs_D3	Up
3.69772e-15	0.262816	0.97	0.9	7.3995e-11	Nfib	BC	Quercetin	D9_vs_D3	Up
9.64672e-07	0.259444	0.881	0.834	0.0193041	Csrnp1	BC	Quercetin	D9_vs_D3	Up
2.00511e-14	0.257261	0.984	0.976	4.01243e-10	Itga6	BC	Quercetin	D9_vs_D3	Up
9.63916e-08	0.256219	0.905	0.886	0.00192889	Fam162a	BC	Quercetin	D9_vs_D3	Up
1.69663e-12	0.250801	0.766	0.561	3.39513e-08	Maf	BC	Quercetin	D9_vs_D3	Up
3.50286e-08	0.25046	0.953	0.893	0.000700958	Zfp36l1	BC	Quercetin	D9_vs_D3	Up
6.8377e-09	-0.250294	0.653	0.744	0.000136829	Baz1a	BC	Quercetin	D9_vs_D3	Down
2.26293e-11	-0.251378	0.413	0.581	4.52834e-07	Suco	BC	Quercetin	D9_vs_D3	Down
2.19688e-10	-0.256133	0.605	0.723	4.39618e-06	Ehd1	BC	Quercetin	D9_vs_D3	Down
5.1454e-07	-0.257997	0.827	0.848	0.0102965	Map2k3	BC	Quercetin	D9_vs_D3	Down
5.05816e-14	-0.260772	0.972	0.979	1.01219e-09	Eif2s2	BC	Quercetin	D9_vs_D3	Down
1.99567e-08	-0.267087	0.864	0.872	0.000399353	Cebpb	BC	Quercetin	D9_vs_D3	Down
7.80536e-07	-0.269656	0.918	0.9	0.0156193	Prnp	BC	Quercetin	D9_vs_D3	Down
1.20889e-07	-0.27197	0.887	0.886	0.00241911	Cd44	BC	Quercetin	D9_vs_D3	Down
2.65701e-10	-0.275768	0.854	0.889	5.31694e-06	Arid5b	BC	Quercetin	D9_vs_D3	Down
2.78921e-07	-0.27917	0.584	0.685	0.00558149	Sema4b	BC	Quercetin	D9_vs_D3	Down
2.72384e-11	-0.28041	0.496	0.734	5.45068e-07	Sparc	BC	Quercetin	D9_vs_D3	Down
2.26542e-14	-0.282727	0.708	0.806	4.53334e-10	Lrrfip2	BC	Quercetin	D9_vs_D3	Down
6.59974e-13	-0.291305	0.487	0.661	1.32067e-08	Gramd3	BC	Quercetin	D9_vs_D3	Down
1.62612e-26	-0.291353	0.996	0.997	3.25403e-22	Eef2	BC	Quercetin	D9_vs_D3	Down
1.16382e-10	-0.292191	0.718	0.779	2.32893e-06	Sar1b	BC	Quercetin	D9_vs_D3	Down
8.20851e-15	-0.294007	0.808	0.865	1.6426e-10	Etf1	BC	Quercetin	D9_vs_D3	Down
4.46962e-21	-0.299341	0.091	0.301	8.94416e-17	Ngf	BC	Quercetin	D9_vs_D3	Down
2.23292e-07	-0.306835	0.676	0.772	0.00446829	Calm4	BC	Quercetin	D9_vs_D3	Down
1.34872e-29	-0.309839	0.171	0.464	2.69892e-25	Asprv1	BC	Quercetin	D9_vs_D3	Down
4.50262e-09	-0.315108	0.748	0.813	9.0102e-05	Epcam	BC	Quercetin	D9_vs_D3	Down
1.32592e-11	-0.315501	0.673	0.782	2.6533e-07	Nr1d1	BC	Quercetin	D9_vs_D3	Down
1.1055e-10	-0.316116	0.658	0.754	2.21222e-06	Epha2	BC	Quercetin	D9_vs_D3	Down
7.61188e-14	-0.318914	0.636	0.765	1.52321e-09	Ssfa2	BC	Quercetin	D9_vs_D3	Down
2.54166e-13	-0.320504	0.394	0.592	5.08611e-09	Noct	BC	Quercetin	D9_vs_D3	Down
2.23506e-11	-0.324445	0.98	0.983	4.47258e-07	Calm2	BC	Quercetin	D9_vs_D3	Down
1.64688e-09	-0.324905	0.617	0.716	3.29557e-05	Tjp2	BC	Quercetin	D9_vs_D3	Down
1.44288e-12	-0.329387	0.38	0.547	2.88734e-08	Ets1	BC	Quercetin	D9_vs_D3	Down
3.88918e-18	-0.332153	0.207	0.45	7.78265e-14	Hs3st1	BC	Quercetin	D9_vs_D3	Down
6.83811e-15	-0.333966	0.161	0.363	1.36838e-10	Cldn4	BC	Quercetin	D9_vs_D3	Down
6.10646e-15	-0.340801	0.872	0.91	1.22196e-10	Ezr	BC	Quercetin	D9_vs_D3	Down
2.26434e-09	-0.346352	0.993	0.983	4.53116e-05	Tacstd2	BC	Quercetin	D9_vs_D3	Down
2.15208e-09	-0.354425	0.759	0.768	4.30653e-05	Cdcp1	BC	Quercetin	D9_vs_D3	Down
7.21006e-11	-0.356002	0.86	0.865	1.4428e-06	Rbms1	BC	Quercetin	D9_vs_D3	Down
9.71501e-33	-0.369791	0.971	0.986	1.94407e-28	Rbm3	BC	Quercetin	D9_vs_D3	Down
1.11904e-12	-0.373087	0.999	0.997	2.23931e-08	Actg1	BC	Quercetin	D9_vs_D3	Down
1.36747e-15	-0.38551	0.425	0.606	2.73645e-11	Epha4	BC	Quercetin	D9_vs_D3	Down
1.37903e-15	-0.391597	0.421	0.606	2.75957e-11	Tead1	BC	Quercetin	D9_vs_D3	Down
1.31955e-14	-0.395541	0.497	0.682	2.64055e-10	Map7d1	BC	Quercetin	D9_vs_D3	Down
1.2185e-21	-0.396221	0.25	0.505	2.43834e-17	Ly6g6c	BC	Quercetin	D9_vs_D3	Down
8.98747e-39	-0.398743	0.11	0.419	1.79848e-34	Dbp	BC	Quercetin	D9_vs_D3	Down
6.28224e-11	-0.420621	0.504	0.664	1.25714e-06	Aqp3	BC	Quercetin	D9_vs_D3	Down
8.07555e-12	-0.458894	0.909	0.886	1.616e-07	Irf6	BC	Quercetin	D9_vs_D3	Down
1.05411e-17	-0.470176	0.713	0.817	2.10939e-13	Sgms1	BC	Quercetin	D9_vs_D3	Down
2.72468e-12	-0.503254	0.083	0.225	5.45236e-08	Stfa1	BC	Quercetin	D9_vs_D3	Down
8.70747e-17	-0.507443	0.54	0.706	1.74245e-12	Gadd45a	BC	Quercetin	D9_vs_D3	Down
6.67109e-10	-0.509552	0.79	0.83	1.33495e-05	Ifi202b	BC	Quercetin	D9_vs_D3	Down
6.06553e-44	-0.515321	0.197	0.588	1.21377e-39	Sprr1a	BC	Quercetin	D9_vs_D3	Down
4.7154e-13	-0.587506	0.689	0.803	9.43598e-09	Lypd3	BC	Quercetin	D9_vs_D3	Down
1.729e-22	-0.61124	0.641	0.844	3.4599e-18	Krt77	BC	Quercetin	D9_vs_D3	Down
2.24328e-120	-0.619152	0.059	0.64	4.48903e-116	Col3a1	BC	Quercetin	D9_vs_D3	Down
1.06925e-28	-0.622824	0.631	0.844	2.13967e-24	Sbsn	BC	Quercetin	D9_vs_D3	Down
5.26685e-13	-0.679855	0.279	0.471	1.05395e-08	F3	BC	Quercetin	D9_vs_D3	Down
5.26764e-19	-0.685759	0.648	0.806	1.05411e-14	Plet1	BC	Quercetin	D9_vs_D3	Down
3.13359e-08	-0.75377	0.159	0.291	0.000627063	BC100530	BC	Quercetin	D9_vs_D3	Down
8.13691e-42	-0.798217	0.757	0.931	1.62828e-37	Krtdap	BC	Quercetin	D9_vs_D3	Down
5.37368e-153	-0.806646	0.05	0.72	1.07533e-148	Col1a2	BC	Quercetin	D9_vs_D3	Down
6.89193e-32	-0.919462	0.932	0.979	1.37914e-27	Krt10	BC	Quercetin	D9_vs_D3	Down
1.27334e-150	-0.95882	0.045	0.699	2.54807e-146	Col1a1	BC	Quercetin	D9_vs_D3	Down
7.11422e-74	1.08085	0.963	0.633	1.42363e-69	Cxcl14	BC	Quercetin	D15_vs_D3	Up
1.46361e-24	0.860215	0.785	0.557	2.92884e-20	Phlda1	BC	Quercetin	D15_vs_D3	Up
1.1895e-10	0.828069	0.174	0.028	2.38031e-06	Pyy	BC	Quercetin	D15_vs_D3	Up
1.51928e-25	0.765574	0.471	0.159	3.04023e-21	Has3	BC	Quercetin	D15_vs_D3	Up
1.72506e-33	0.758558	0.712	0.415	3.45202e-29	Tppp3	BC	Quercetin	D15_vs_D3	Up
1.1716e-54	0.737821	0.941	0.737	2.34449e-50	Fosl1	BC	Quercetin	D15_vs_D3	Up
2.93929e-50	0.71845	0.934	0.758	5.88181e-46	Tubb4b	BC	Quercetin	D15_vs_D3	Up
3.31361e-77	0.696474	0.878	0.329	6.63087e-73	AY036118	BC	Quercetin	D15_vs_D3	Up
7.19231e-69	0.689117	1	0.986	1.43925e-64	Mt2	BC	Quercetin	D15_vs_D3	Up
5.69303e-36	0.666828	0.868	0.592	1.13923e-31	Pmp22	BC	Quercetin	D15_vs_D3	Up
1.57595e-63	0.659678	0.962	0.848	3.15364e-59	Dusp7	BC	Quercetin	D15_vs_D3	Up
9.15647e-45	0.637375	0.927	0.723	1.8323e-40	Mat2a	BC	Quercetin	D15_vs_D3	Up
2.52337e-60	0.633569	1	0.997	5.04951e-56	Sfn	BC	Quercetin	D15_vs_D3	Up
8.69425e-36	0.622323	0.949	0.785	1.73981e-31	Nr4a1	BC	Quercetin	D15_vs_D3	Up
2.20421e-53	0.621691	0.944	0.723	4.41084e-49	Tuba1c	BC	Quercetin	D15_vs_D3	Up
1.69656e-20	0.614793	0.893	0.754	3.39499e-16	Fgfbp1	BC	Quercetin	D15_vs_D3	Up
1.37832e-34	0.598174	0.932	0.706	2.75815e-30	Ier2	BC	Quercetin	D15_vs_D3	Up
1.60778e-14	0.585409	0.844	0.685	3.21732e-10	Egr1	BC	Quercetin	D15_vs_D3	Up
2.88574e-24	0.585193	0.622	0.336	5.77466e-20	Dusp6	BC	Quercetin	D15_vs_D3	Up
6.36543e-23	0.550073	0.824	0.585	1.27379e-18	Hbegf	BC	Quercetin	D15_vs_D3	Up
6.30776e-30	0.546046	0.973	0.782	1.26225e-25	Thbs1	BC	Quercetin	D15_vs_D3	Up
2.36086e-47	0.542311	0.898	0.651	4.72431e-43	Midn	BC	Quercetin	D15_vs_D3	Up
2.87403e-50	0.540359	0.954	0.775	5.75122e-46	Rassf1	BC	Quercetin	D15_vs_D3	Up
5.74377e-50	0.536114	0.706	0.228	1.14939e-45	Myadm	BC	Quercetin	D15_vs_D3	Up
3.97862e-41	0.535333	0.949	0.824	7.96161e-37	Plec	BC	Quercetin	D15_vs_D3	Up
2.71967e-45	0.534537	0.959	0.806	5.44232e-41	Ldlr	BC	Quercetin	D15_vs_D3	Up
8.83271e-20	0.533231	0.977	0.858	1.76751e-15	Fosb	BC	Quercetin	D15_vs_D3	Up
2.65808e-33	0.528313	0.948	0.761	5.31907e-29	Cdkn1a	BC	Quercetin	D15_vs_D3	Up
7.26857e-50	0.527181	0.947	0.744	1.45451e-45	Klf13	BC	Quercetin	D15_vs_D3	Up
3.31731e-49	0.523521	0.993	0.952	6.63826e-45	Ubc	BC	Quercetin	D15_vs_D3	Up
1.11231e-36	0.520781	0.984	0.893	2.22585e-32	Ifrd1	BC	Quercetin	D15_vs_D3	Up
7.25765e-60	0.518841	0.999	0.983	1.45233e-55	mt-Nd3	BC	Quercetin	D15_vs_D3	Up
1.69846e-60	0.512788	1	1	3.39878e-56	Gm42418	BC	Quercetin	D15_vs_D3	Up
2.53238e-34	0.50525	0.958	0.803	5.06755e-30	Kdm6b	BC	Quercetin	D15_vs_D3	Up
5.08364e-42	0.50273	0.876	0.612	1.01729e-37	Trim16	BC	Quercetin	D15_vs_D3	Up
1.66213e-33	0.497089	0.924	0.73	3.32608e-29	Slco2a1	BC	Quercetin	D15_vs_D3	Up
7.45503e-28	0.493084	0.988	0.941	1.49183e-23	Ccl27a	BC	Quercetin	D15_vs_D3	Up
6.79038e-30	0.481754	0.87	0.692	1.35882e-25	Palmd	BC	Quercetin	D15_vs_D3	Up
1.92726e-11	0.479353	0.463	0.266	3.85664e-07	Klf2	BC	Quercetin	D15_vs_D3	Up
3.24538e-21	0.476105	0.979	0.882	6.49434e-17	Btg2	BC	Quercetin	D15_vs_D3	Up
3.1537e-36	0.473474	0.952	0.844	6.31086e-32	Tnfrsf12a	BC	Quercetin	D15_vs_D3	Up
7.59736e-26	0.467623	0.792	0.578	1.52031e-21	Fam83g	BC	Quercetin	D15_vs_D3	Up
7.47739e-14	0.462832	0.743	0.55	1.4963e-09	Rnf19b	BC	Quercetin	D15_vs_D3	Up
1.69058e-36	0.454635	0.769	0.464	3.38301e-32	Nod2	BC	Quercetin	D15_vs_D3	Up
1.47533e-35	0.453571	0.759	0.443	2.95228e-31	Hivep2	BC	Quercetin	D15_vs_D3	Up
2.21607e-20	0.452435	0.8	0.612	4.43458e-16	Efhd2	BC	Quercetin	D15_vs_D3	Up
5.00483e-29	0.449068	0.998	0.941	1.00152e-24	Junb	BC	Quercetin	D15_vs_D3	Up
2.21507e-41	0.446353	0.76	0.388	4.43258e-37	Sertad1	BC	Quercetin	D15_vs_D3	Up
8.9744e-47	0.445421	0.979	0.886	1.79587e-42	Atf4	BC	Quercetin	D15_vs_D3	Up
3.13321e-12	0.444094	0.921	0.806	6.26986e-08	Plet1	BC	Quercetin	D15_vs_D3	Up
1.67281e-30	0.443842	0.996	0.924	3.34746e-26	Jund	BC	Quercetin	D15_vs_D3	Up
1.13516e-21	0.439569	0.881	0.74	2.27157e-17	Tns4	BC	Quercetin	D15_vs_D3	Up
2.87872e-29	0.431463	0.96	0.851	5.76061e-25	Zfand5	BC	Quercetin	D15_vs_D3	Up
1.33941e-26	0.428759	1	0.997	2.6803e-22	Mt1	BC	Quercetin	D15_vs_D3	Up
2.34719e-26	0.413368	0.846	0.599	4.69696e-22	Palld	BC	Quercetin	D15_vs_D3	Up
1.71261e-23	0.409377	0.961	0.886	3.42709e-19	Cd44	BC	Quercetin	D15_vs_D3	Up
7.02222e-29	0.407701	0.998	0.99	1.40522e-24	Lmna	BC	Quercetin	D15_vs_D3	Up
7.23643e-20	0.401981	0.815	0.581	1.44808e-15	Ndrg1	BC	Quercetin	D15_vs_D3	Up
3.84544e-31	0.397211	0.868	0.668	7.69512e-27	Zbtb7a	BC	Quercetin	D15_vs_D3	Up
1.51976e-15	0.394286	0.922	0.772	3.04118e-11	Pxdc1	BC	Quercetin	D15_vs_D3	Up
4.48525e-28	0.392574	0.954	0.813	8.97543e-24	Gnl3	BC	Quercetin	D15_vs_D3	Up
1.88091e-31	0.392273	0.979	0.945	3.76389e-27	Eif5	BC	Quercetin	D15_vs_D3	Up
6.81087e-32	0.391108	0.965	0.879	1.36292e-27	Srsf5	BC	Quercetin	D15_vs_D3	Up
8.7901e-27	0.390536	0.951	0.848	1.75899e-22	Map2k3	BC	Quercetin	D15_vs_D3	Up
1.39453e-33	0.388636	0.976	0.92	2.79059e-29	Mcl1	BC	Quercetin	D15_vs_D3	Up
2.25666e-24	0.388493	0.843	0.644	4.51581e-20	Ehd4	BC	Quercetin	D15_vs_D3	Up
1.5115e-32	0.388222	0.772	0.439	3.02466e-28	Zbtb16	BC	Quercetin	D15_vs_D3	Up
7.51067e-27	0.386443	0.959	0.834	1.50296e-22	Csrnp1	BC	Quercetin	D15_vs_D3	Up
4.75434e-24	0.385481	0.979	0.896	9.5139e-20	4930523C07Rik	BC	Quercetin	D15_vs_D3	Up
2.55771e-26	0.384022	0.887	0.692	5.11824e-22	Ddx21	BC	Quercetin	D15_vs_D3	Up
1.29321e-14	0.379964	0.925	0.827	2.58785e-10	Ndufa4l2	BC	Quercetin	D15_vs_D3	Up
1.27612e-09	0.373249	0.689	0.529	2.55363e-05	Krt16	BC	Quercetin	D15_vs_D3	Up
1.07165e-46	0.371813	0.998	0.986	2.14448e-42	Ddx5	BC	Quercetin	D15_vs_D3	Up
7.04892e-17	0.371578	0.918	0.796	1.41056e-12	Uap1	BC	Quercetin	D15_vs_D3	Up
2.01701e-17	0.3706	0.825	0.612	4.03624e-13	Ovol1	BC	Quercetin	D15_vs_D3	Up
5.60907e-18	0.369993	0.857	0.685	1.12243e-13	Iffo2	BC	Quercetin	D15_vs_D3	Up
5.88744e-19	0.368795	0.913	0.747	1.17814e-14	Clic4	BC	Quercetin	D15_vs_D3	Up
1.87284e-06	0.368087	0.936	0.907	0.0374774	Klf4	BC	Quercetin	D15_vs_D3	Up
1.09004e-18	0.363453	0.987	0.91	2.18129e-14	Klf6	BC	Quercetin	D15_vs_D3	Up
3.20488e-21	0.361804	0.89	0.723	6.41328e-17	Zc3h12a	BC	Quercetin	D15_vs_D3	Up
1.33334e-30	0.359339	0.681	0.325	2.66814e-26	Sult5a1	BC	Quercetin	D15_vs_D3	Up
4.84045e-28	0.358512	0.975	0.872	9.68622e-24	Sub1	BC	Quercetin	D15_vs_D3	Up
5.20305e-27	0.355915	0.967	0.889	1.04118e-22	Tmed5	BC	Quercetin	D15_vs_D3	Up
5.17304e-26	0.355353	0.987	0.965	1.03518e-21	Ahnak	BC	Quercetin	D15_vs_D3	Up
2.67719e-12	0.354834	0.828	0.63	5.35733e-08	Epgn	BC	Quercetin	D15_vs_D3	Up
1.33967e-18	0.354346	0.623	0.36	2.68081e-14	Itga2	BC	Quercetin	D15_vs_D3	Up
3.04023e-13	0.35084	0.627	0.433	6.08381e-09	Dll1	BC	Quercetin	D15_vs_D3	Up
1.49998e-07	0.347816	0.607	0.481	0.00300162	Crip1	BC	Quercetin	D15_vs_D3	Up
1.89867e-20	0.34629	0.978	0.903	3.79942e-16	Mast4	BC	Quercetin	D15_vs_D3	Up
8.87792e-28	0.344587	0.965	0.872	1.77656e-23	Selenok	BC	Quercetin	D15_vs_D3	Up
4.70528e-23	0.34399	0.918	0.761	9.41573e-19	Tgif1	BC	Quercetin	D15_vs_D3	Up
3.00543e-18	0.341722	0.708	0.516	6.01416e-14	Zyx	BC	Quercetin	D15_vs_D3	Up
1.78565e-06	0.341654	0.944	0.834	0.0357326	Fos	BC	Quercetin	D15_vs_D3	Up
3.32457e-24	0.341633	0.797	0.557	6.6528e-20	mt-Atp8	BC	Quercetin	D15_vs_D3	Up
1.27633e-24	0.340755	0.869	0.675	2.55406e-20	Wsb1	BC	Quercetin	D15_vs_D3	Up
6.67438e-25	0.340365	0.994	0.976	1.33561e-20	Itga6	BC	Quercetin	D15_vs_D3	Up
4.91003e-17	0.337496	0.896	0.744	9.82547e-13	Baz1a	BC	Quercetin	D15_vs_D3	Up
2.1023e-23	0.337376	0.92	0.792	4.20691e-19	Ece1	BC	Quercetin	D15_vs_D3	Up
4.3506e-23	0.33694	0.87	0.675	8.70598e-19	Ckap4	BC	Quercetin	D15_vs_D3	Up
1.66977e-08	0.335975	0.948	0.872	0.000334137	Fcgbp	BC	Quercetin	D15_vs_D3	Up
8.39927e-11	0.335826	0.759	0.616	1.68078e-06	Rap2b	BC	Quercetin	D15_vs_D3	Up
2.48132e-06	0.335462	0.985	0.924	0.0496537	Zfp36	BC	Quercetin	D15_vs_D3	Up
9.95215e-16	0.334215	0.594	0.37	1.99152e-11	Hivep3	BC	Quercetin	D15_vs_D3	Up
1.46507e-07	0.333288	0.514	0.36	0.00293175	Rgs2	BC	Quercetin	D15_vs_D3	Up
2.23852e-25	0.330549	0.977	0.92	4.47951e-21	Calm1	BC	Quercetin	D15_vs_D3	Up
1.04701e-22	0.329694	0.843	0.592	2.09517e-18	Tob2	BC	Quercetin	D15_vs_D3	Up
6.41758e-21	0.326756	0.881	0.709	1.28422e-16	Tuba4a	BC	Quercetin	D15_vs_D3	Up
3.19342e-16	0.325685	0.952	0.869	6.39036e-12	Trp63	BC	Quercetin	D15_vs_D3	Up
1.77639e-28	0.325283	0.968	0.913	3.55473e-24	Tpm3	BC	Quercetin	D15_vs_D3	Up
1.3802e-20	0.322253	0.594	0.318	2.76191e-16	Itgb6	BC	Quercetin	D15_vs_D3	Up
3.85272e-23	0.321889	0.498	0.197	7.70967e-19	Bcar3	BC	Quercetin	D15_vs_D3	Up
3.07441e-24	0.318488	0.783	0.543	6.15221e-20	Tgfbr2	BC	Quercetin	D15_vs_D3	Up
6.664e-20	0.318047	0.897	0.758	1.33353e-15	Nop58	BC	Quercetin	D15_vs_D3	Up
2.71418e-22	0.317101	0.98	0.886	5.43134e-18	Pnrc1	BC	Quercetin	D15_vs_D3	Up
2.39175e-19	0.315505	0.676	0.426	4.78612e-15	Arid5a	BC	Quercetin	D15_vs_D3	Up
1.46618e-20	0.314341	0.691	0.474	2.93397e-16	Xbp1	BC	Quercetin	D15_vs_D3	Up
1.46994e-20	0.313611	0.994	0.976	2.94149e-16	Ncl	BC	Quercetin	D15_vs_D3	Up
5.01849e-22	0.313285	1	0.997	1.00425e-17	Actb	BC	Quercetin	D15_vs_D3	Up
1.47259e-21	0.313064	0.824	0.606	2.9468e-17	Srf	BC	Quercetin	D15_vs_D3	Up
3.18703e-17	0.311628	0.526	0.28	6.37757e-13	Cyp51	BC	Quercetin	D15_vs_D3	Up
3.81221e-23	0.311178	0.985	0.938	7.62861e-19	Sfr1	BC	Quercetin	D15_vs_D3	Up
1.9622e-19	0.310868	0.888	0.73	3.92655e-15	Sik1	BC	Quercetin	D15_vs_D3	Up
1.41218e-13	0.310463	0.965	0.872	2.82592e-09	Itpkc	BC	Quercetin	D15_vs_D3	Up
1.10714e-14	0.309234	0.878	0.772	2.21551e-10	Etv3	BC	Quercetin	D15_vs_D3	Up
1.22142e-21	0.308298	0.925	0.837	2.44419e-17	Pqlc1	BC	Quercetin	D15_vs_D3	Up
8.0544e-20	0.307796	0.91	0.799	1.61177e-15	Ifngr1	BC	Quercetin	D15_vs_D3	Up
9.34572e-25	0.306968	0.92	0.772	1.87017e-20	Pdia6	BC	Quercetin	D15_vs_D3	Up
4.24912e-21	0.305947	0.931	0.851	8.50291e-17	Spag9	BC	Quercetin	D15_vs_D3	Up
2.42469e-17	0.305783	0.981	0.965	4.85206e-13	Top1	BC	Quercetin	D15_vs_D3	Up
7.40753e-19	0.305683	0.745	0.495	1.48232e-14	Dsg2	BC	Quercetin	D15_vs_D3	Up
9.06382e-13	0.305565	0.788	0.654	1.81376e-08	Arl13b	BC	Quercetin	D15_vs_D3	Up
6.16963e-18	0.305391	0.662	0.436	1.23461e-13	Bnc1	BC	Quercetin	D15_vs_D3	Up
2.42992e-19	0.304971	0.808	0.619	4.86251e-15	Trim47	BC	Quercetin	D15_vs_D3	Up
3.10228e-11	0.304602	0.465	0.27	6.20797e-07	Creb5	BC	Quercetin	D15_vs_D3	Up
1.72243e-12	0.301666	0.776	0.606	3.44675e-08	Pmepa1	BC	Quercetin	D15_vs_D3	Up
2.72545e-20	0.301355	0.892	0.689	5.45389e-16	Stk40	BC	Quercetin	D15_vs_D3	Up
1.9016e-19	0.301202	0.784	0.557	3.80529e-15	Rela	BC	Quercetin	D15_vs_D3	Up
3.49138e-07	0.299651	0.591	0.46	0.0069866	Trp53inp1	BC	Quercetin	D15_vs_D3	Up
6.71184e-17	0.297666	0.944	0.841	1.34311e-12	Ets2	BC	Quercetin	D15_vs_D3	Up
4.18121e-17	0.296866	0.885	0.772	8.36702e-13	Eif3j1	BC	Quercetin	D15_vs_D3	Up
1.28419e-08	0.295868	0.904	0.827	0.000256979	Errfi1	BC	Quercetin	D15_vs_D3	Up
7.60726e-18	0.294268	0.964	0.913	1.52229e-13	Calr	BC	Quercetin	D15_vs_D3	Up
2.42092e-25	0.294044	0.981	0.92	4.8445e-21	Actn4	BC	Quercetin	D15_vs_D3	Up
1.40855e-21	0.2933	0.959	0.858	2.81866e-17	G3bp1	BC	Quercetin	D15_vs_D3	Up
3.00246e-10	0.291619	0.814	0.671	6.00822e-06	Ptges	BC	Quercetin	D15_vs_D3	Up
3.69285e-28	0.291472	0.995	0.983	7.38977e-24	Cfl1	BC	Quercetin	D15_vs_D3	Up
1.93757e-12	0.291308	0.984	0.979	3.87728e-08	Avpi1	BC	Quercetin	D15_vs_D3	Up
1.39643e-11	0.289849	0.894	0.803	2.79439e-07	Lypd3	BC	Quercetin	D15_vs_D3	Up
8.82179e-18	0.28747	0.807	0.578	1.76533e-13	Fosl2	BC	Quercetin	D15_vs_D3	Up
8.60434e-17	0.284532	0.707	0.512	1.72182e-12	Zfp131	BC	Quercetin	D15_vs_D3	Up
2.79865e-08	0.282546	0.884	0.772	0.000560038	Odc1	BC	Quercetin	D15_vs_D3	Up
3.01565e-08	0.281659	0.319	0.152	0.000603461	Arc	BC	Quercetin	D15_vs_D3	Up
2.91305e-09	0.280885	0.962	0.907	5.82931e-05	Dnajb1	BC	Quercetin	D15_vs_D3	Up
1.82451e-20	0.280674	0.831	0.626	3.65102e-16	Itga3	BC	Quercetin	D15_vs_D3	Up
2.66483e-17	0.280203	0.732	0.522	5.33258e-13	Sptlc2	BC	Quercetin	D15_vs_D3	Up
7.81689e-09	0.279664	0.904	0.813	0.000156424	Epcam	BC	Quercetin	D15_vs_D3	Up
3.94828e-19	0.279034	0.723	0.478	7.90091e-15	Lars2	BC	Quercetin	D15_vs_D3	Up
1.68743e-15	0.278769	0.937	0.827	3.37672e-11	Tpm1	BC	Quercetin	D15_vs_D3	Up
1.88137e-17	0.274332	0.884	0.734	3.76481e-13	Sde2	BC	Quercetin	D15_vs_D3	Up
3.29544e-17	0.273713	0.936	0.82	6.59451e-13	Eif1a	BC	Quercetin	D15_vs_D3	Up
4.07898e-22	0.273249	0.454	0.152	8.16245e-18	Fam212a	BC	Quercetin	D15_vs_D3	Up
7.47047e-18	0.273172	0.625	0.374	1.49492e-13	Fam214b	BC	Quercetin	D15_vs_D3	Up
1.20585e-16	0.27262	0.891	0.768	2.41303e-12	Eif5b	BC	Quercetin	D15_vs_D3	Up
1.46468e-15	0.27004	0.783	0.588	2.93096e-11	Wnt10a	BC	Quercetin	D15_vs_D3	Up
1.80262e-16	0.269964	0.797	0.616	3.60722e-12	Ralgds	BC	Quercetin	D15_vs_D3	Up
1.76716e-15	0.269913	0.87	0.737	3.53627e-11	Smarca5	BC	Quercetin	D15_vs_D3	Up
4.27194e-17	0.269897	0.935	0.844	8.54858e-13	Bzw1	BC	Quercetin	D15_vs_D3	Up
9.62052e-20	0.26868	0.612	0.343	1.92516e-15	Klf16	BC	Quercetin	D15_vs_D3	Up
4.77422e-16	0.267363	0.822	0.671	9.5537e-12	Wdr43	BC	Quercetin	D15_vs_D3	Up
1.81706e-13	0.266791	0.765	0.626	3.63613e-09	Bok	BC	Quercetin	D15_vs_D3	Up
1.74978e-12	0.266554	0.849	0.737	3.50148e-08	Chd4	BC	Quercetin	D15_vs_D3	Up
3.08838e-09	0.265825	0.78	0.647	6.18015e-05	Wee1	BC	Quercetin	D15_vs_D3	Up
1.13749e-13	0.265094	0.791	0.612	2.27623e-09	Nolc1	BC	Quercetin	D15_vs_D3	Up
5.49291e-15	0.263639	0.868	0.744	1.09919e-10	Zfp593	BC	Quercetin	D15_vs_D3	Up
7.00806e-15	0.26252	0.851	0.734	1.40238e-10	Nfe2l2	BC	Quercetin	D15_vs_D3	Up
5.97142e-16	0.262438	0.936	0.851	1.19494e-11	Tpm4	BC	Quercetin	D15_vs_D3	Up
2.97031e-12	0.261509	0.829	0.716	5.94388e-08	Lima1	BC	Quercetin	D15_vs_D3	Up
7.02503e-15	0.261093	0.675	0.471	1.40578e-10	Ppp1r18	BC	Quercetin	D15_vs_D3	Up
2.03546e-13	0.260976	0.615	0.443	4.07315e-09	Orai1	BC	Quercetin	D15_vs_D3	Up
1.90869e-19	0.260311	0.529	0.27	3.81948e-15	Klf10	BC	Quercetin	D15_vs_D3	Up
2.25049e-10	0.260114	0.892	0.782	4.50345e-06	Rel	BC	Quercetin	D15_vs_D3	Up
1.53348e-14	0.259148	0.496	0.26	3.06865e-10	Usp2	BC	Quercetin	D15_vs_D3	Up
1.08032e-15	0.259116	0.797	0.595	2.16183e-11	Zfp326	BC	Quercetin	D15_vs_D3	Up
7.25715e-15	0.25786	0.942	0.865	1.45223e-10	Pkp1	BC	Quercetin	D15_vs_D3	Up
4.48305e-15	0.257839	0.56	0.329	8.97103e-11	AA986860	BC	Quercetin	D15_vs_D3	Up
1.80058e-14	0.257371	0.813	0.606	3.60314e-10	Vdr	BC	Quercetin	D15_vs_D3	Up
3.60539e-13	0.256888	0.939	0.882	7.21475e-09	Sdc1	BC	Quercetin	D15_vs_D3	Up
3.13238e-16	0.256098	0.598	0.377	6.26821e-12	Bag5	BC	Quercetin	D15_vs_D3	Up
7.61561e-17	0.255936	0.984	0.941	1.52396e-12	Ptp4a2	BC	Quercetin	D15_vs_D3	Up
7.19274e-15	0.255301	0.564	0.349	1.43934e-10	Gmppb	BC	Quercetin	D15_vs_D3	Up
7.00461e-20	0.254791	0.998	0.986	1.40169e-15	S100a10	BC	Quercetin	D15_vs_D3	Up
1.7124e-15	0.254663	0.767	0.557	3.42668e-11	Abl2	BC	Quercetin	D15_vs_D3	Up
2.4377e-17	0.254437	0.84	0.692	4.87809e-13	Samd4b	BC	Quercetin	D15_vs_D3	Up
1.5488e-13	0.254309	0.749	0.578	3.0993e-09	Chd1	BC	Quercetin	D15_vs_D3	Up
3.05057e-10	0.254282	0.837	0.73	6.10449e-06	Lamc2	BC	Quercetin	D15_vs_D3	Up
4.36713e-15	0.253547	0.77	0.502	8.73906e-11	Krt17	BC	Quercetin	D15_vs_D3	Up
3.29421e-14	0.253352	0.792	0.623	6.59204e-10	Cltc	BC	Quercetin	D15_vs_D3	Up
1.8995e-10	0.253192	0.624	0.457	3.80109e-06	Kdm7a	BC	Quercetin	D15_vs_D3	Up
1.33948e-15	0.25044	0.799	0.609	2.68044e-11	N4bp2l2	BC	Quercetin	D15_vs_D3	Up
1.03885e-21	-0.250536	0.934	0.948	2.07884e-17	Eif3i	BC	Quercetin	D15_vs_D3	Down
5.88719e-20	-0.25093	0.925	0.948	1.17808e-15	Vdac1	BC	Quercetin	D15_vs_D3	Down
8.46067e-21	-0.252383	0.969	0.972	1.69306e-16	Eif3e	BC	Quercetin	D15_vs_D3	Down
3.77615e-15	-0.253048	0.884	0.927	7.55645e-11	Prdx2	BC	Quercetin	D15_vs_D3	Down
2.03209e-16	-0.253952	0.926	0.969	4.06641e-12	Ndufa6	BC	Quercetin	D15_vs_D3	Down
4.93832e-19	-0.255323	0.906	0.938	9.88207e-15	Eif4b	BC	Quercetin	D15_vs_D3	Down
1.3539e-17	-0.256063	0.507	0.713	2.70929e-13	Klc3	BC	Quercetin	D15_vs_D3	Down
1.41188e-46	-0.256572	1	1	2.82531e-42	Rplp0	BC	Quercetin	D15_vs_D3	Down
7.05358e-47	-0.257286	1	1	1.41149e-42	Rpl14	BC	Quercetin	D15_vs_D3	Down
3.384e-46	-0.259249	0.999	1	6.77172e-42	Rpl11	BC	Quercetin	D15_vs_D3	Down
5.15927e-32	-0.261194	0.999	1	1.03242e-27	Hsp90ab1	BC	Quercetin	D15_vs_D3	Down
5.86984e-22	-0.261813	0.989	0.986	1.17461e-17	Cst3	BC	Quercetin	D15_vs_D3	Down
1.52931e-18	-0.262355	0.507	0.713	3.0603e-14	Acaa2	BC	Quercetin	D15_vs_D3	Down
5.74379e-16	-0.264213	0.674	0.799	1.14939e-11	Npc2	BC	Quercetin	D15_vs_D3	Down
6.9758e-10	-0.265506	0.631	0.72	1.39593e-05	Pycard	BC	Quercetin	D15_vs_D3	Down
7.82342e-10	-0.267764	0.726	0.796	1.56554e-05	Dsg1a	BC	Quercetin	D15_vs_D3	Down
3.21462e-55	-0.267975	0.999	1	6.43278e-51	Rpl18	BC	Quercetin	D15_vs_D3	Down
1.22309e-18	-0.268348	0.962	0.969	2.44752e-14	Tgfbi	BC	Quercetin	D15_vs_D3	Down
1.3407e-15	-0.268495	0.742	0.844	2.68288e-11	Impdh2	BC	Quercetin	D15_vs_D3	Down
1.07961e-10	-0.268542	0.336	0.519	2.16041e-06	Fabp5	BC	Quercetin	D15_vs_D3	Down
4.61544e-26	-0.272071	0.98	0.962	9.23595e-22	Atp5g2	BC	Quercetin	D15_vs_D3	Down
6.16999e-10	-0.272445	0.811	0.848	1.23468e-05	Dgcr6	BC	Quercetin	D15_vs_D3	Down
3.07318e-16	-0.274669	0.878	0.938	6.14974e-12	Psap	BC	Quercetin	D15_vs_D3	Down
3.59276e-15	-0.277431	0.361	0.571	7.18947e-11	Oas1f	BC	Quercetin	D15_vs_D3	Down
1.24294e-20	-0.284003	0.9	0.924	2.48724e-16	Ssr4	BC	Quercetin	D15_vs_D3	Down
1.12484e-14	-0.286695	0.601	0.754	2.25093e-10	Ahr	BC	Quercetin	D15_vs_D3	Down
4.43609e-21	-0.288434	0.683	0.82	8.87706e-17	Eif3l	BC	Quercetin	D15_vs_D3	Down
1.73424e-08	-0.289288	0.244	0.412	0.000347039	Gadd45g	BC	Quercetin	D15_vs_D3	Down
1.09905e-14	-0.294082	0.817	0.903	2.19931e-10	Tmem45a	BC	Quercetin	D15_vs_D3	Down
2.15372e-22	-0.29813	0.918	0.938	4.3098e-18	Prdx6	BC	Quercetin	D15_vs_D3	Down
9.2138e-36	-0.303037	0.979	0.997	1.84377e-31	Eif3k	BC	Quercetin	D15_vs_D3	Down
3.5182e-63	-0.304817	0.999	1	7.04028e-59	Rpl29	BC	Quercetin	D15_vs_D3	Down
3.27152e-32	-0.305743	0.983	0.993	6.54664e-28	Eif3h	BC	Quercetin	D15_vs_D3	Down
1.39366e-61	-0.3066	0.999	1	2.78885e-57	Rpl6	BC	Quercetin	D15_vs_D3	Down
1.40031e-09	-0.307514	0.485	0.606	2.80216e-05	Tead1	BC	Quercetin	D15_vs_D3	Down
4.91487e-27	-0.307637	0.895	0.91	9.83515e-23	Cct4	BC	Quercetin	D15_vs_D3	Down
2.70144e-62	-0.31887	0.999	1	5.40585e-58	Rpl10a	BC	Quercetin	D15_vs_D3	Down
1.4312e-33	-0.320041	0.995	0.993	2.86398e-29	Itm2b	BC	Quercetin	D15_vs_D3	Down
3.86474e-55	-0.322158	0.999	1	7.73373e-51	Rpl3	BC	Quercetin	D15_vs_D3	Down
4.19254e-64	-0.324951	1	1	8.38968e-60	Rpsa	BC	Quercetin	D15_vs_D3	Down
5.66702e-23	-0.34056	0.768	0.886	1.13403e-18	1810058I24Rik	BC	Quercetin	D15_vs_D3	Down
5.37149e-15	-0.344531	0.935	0.952	1.07489e-10	Sema3c	BC	Quercetin	D15_vs_D3	Down
2.16033e-17	-0.349358	0.659	0.792	4.32304e-13	Gltp	BC	Quercetin	D15_vs_D3	Down
9.64839e-30	-0.349826	0.92	0.948	1.93074e-25	Atp5c1	BC	Quercetin	D15_vs_D3	Down
2.90064e-11	-0.350915	0.565	0.706	5.80448e-07	Gadd45a	BC	Quercetin	D15_vs_D3	Down
9.42712e-31	-0.351227	0.151	0.419	1.88646e-26	Dbp	BC	Quercetin	D15_vs_D3	Down
1.08872e-19	-0.353753	0.708	0.834	2.17864e-15	Rsrp1	BC	Quercetin	D15_vs_D3	Down
1.08798e-34	-0.362881	0.977	0.986	2.17716e-30	Rbm3	BC	Quercetin	D15_vs_D3	Down
2.89925e-09	-0.376858	0.564	0.682	5.80169e-05	Il33	BC	Quercetin	D15_vs_D3	Down
8.15344e-24	-0.376862	0.637	0.82	1.63159e-19	Gm47283	BC	Quercetin	D15_vs_D3	Down
6.99061e-77	-0.378462	1	1	1.39889e-72	Rps2	BC	Quercetin	D15_vs_D3	Down
3.52061e-63	-0.403269	0.988	0.99	7.04509e-59	Eif3f	BC	Quercetin	D15_vs_D3	Down
5.35682e-33	-0.407937	0.992	0.993	1.07195e-28	Lgals3	BC	Quercetin	D15_vs_D3	Down
5.66368e-18	-0.418488	0.621	0.789	1.13336e-13	Fam46a	BC	Quercetin	D15_vs_D3	Down
2.7619e-26	-0.428094	0.237	0.505	5.52683e-22	Ly6g6c	BC	Quercetin	D15_vs_D3	Down
4.70748e-23	-0.430946	0.32	0.588	9.42014e-19	Sprr1a	BC	Quercetin	D15_vs_D3	Down
2.40895e-88	-0.433085	1	1	4.82055e-84	Eef1a1	BC	Quercetin	D15_vs_D3	Down
3.30562e-29	-0.451224	0.754	0.865	6.61487e-25	Rab25	BC	Quercetin	D15_vs_D3	Down
3.5667e-21	-0.476247	0.567	0.772	7.13733e-17	Calm4	BC	Quercetin	D15_vs_D3	Down
2.106e-06	-0.488743	0.473	0.599	0.0421431	Ptgs2	BC	Quercetin	D15_vs_D3	Down
1.46634e-69	-0.508805	0.994	0.997	2.93429e-65	Eef2	BC	Quercetin	D15_vs_D3	Down
4.88486e-27	-0.566296	0.049	0.225	9.77509e-23	Stfa1	BC	Quercetin	D15_vs_D3	Down
2.37858e-141	-0.609394	0.075	0.64	4.75978e-137	Col3a1	BC	Quercetin	D15_vs_D3	Down
1.22553e-22	-0.655385	0.639	0.844	2.45242e-18	Krt77	BC	Quercetin	D15_vs_D3	Down
4.94278e-10	-0.666903	0.194	0.343	9.89099e-06	Stfa3	BC	Quercetin	D15_vs_D3	Down
2.91346e-38	-0.762556	0.115	0.394	5.83012e-34	Mt4	BC	Quercetin	D15_vs_D3	Down
3.56415e-50	-0.778713	0.526	0.844	7.13221e-46	Sbsn	BC	Quercetin	D15_vs_D3	Down
1.13323e-19	-0.794251	0.248	0.484	2.2677e-15	Tslp	BC	Quercetin	D15_vs_D3	Down
1.31052e-196	-0.799398	0.055	0.72	2.62247e-192	Col1a2	BC	Quercetin	D15_vs_D3	Down
7.94181e-15	-0.934429	0.513	0.671	1.58924e-10	Krt1	BC	Quercetin	D15_vs_D3	Down
5.04595e-27	-0.938157	0.762	0.848	1.00975e-22	Hspa1b	BC	Quercetin	D15_vs_D3	Down
4.73054e-174	-0.938958	0.066	0.699	9.46628e-170	Col1a1	BC	Quercetin	D15_vs_D3	Down
6.34265e-17	-0.970461	0.114	0.291	1.26923e-12	BC100530	BC	Quercetin	D15_vs_D3	Down
2.02634e-75	-1.08236	0.592	0.931	4.05491e-71	Krtdap	BC	Quercetin	D15_vs_D3	Down
4.10766e-27	-1.10264	0.82	0.889	8.21985e-23	Hspa1a	BC	Quercetin	D15_vs_D3	Down
4.81074e-85	-1.48674	0.809	0.979	9.62677e-81	Krt10	BC	Quercetin	D15_vs_D3	Down
5.28522e-142	1.12985	0.921	0.648	1.05762e-137	Plet1	BC	Quercetin	D15_vs_D9	Up
5.66628e-112	1.10734	0.785	0.433	1.13388e-107	Phlda1	BC	Quercetin	D15_vs_D9	Up
1.28026e-80	0.935943	0.621	0.279	2.56192e-76	F3	BC	Quercetin	D15_vs_D9	Up
3.61475e-58	0.881858	0.689	0.424	7.23348e-54	Krt16	BC	Quercetin	D15_vs_D9	Up
1.7048e-115	0.877355	0.894	0.689	3.41147e-111	Lypd3	BC	Quercetin	D15_vs_D9	Up
1.71614e-160	0.82055	0.941	0.679	3.43417e-156	Fosl1	BC	Quercetin	D15_vs_D9	Up
8.20016e-107	0.756612	0.824	0.485	1.64093e-102	Hbegf	BC	Quercetin	D15_vs_D9	Up
5.65942e-103	0.732692	0.868	0.587	1.13251e-98	Pmp22	BC	Quercetin	D15_vs_D9	Up
1.47548e-73	0.731506	0.94	0.79	2.95258e-69	Ifi202b	BC	Quercetin	D15_vs_D9	Up
1.4789e-131	0.681347	0.961	0.887	2.95942e-127	Cd44	BC	Quercetin	D15_vs_D9	Up
1.66549e-104	0.671495	1	0.992	3.33281e-100	Serpinb2	BC	Quercetin	D15_vs_D9	Up
3.62804e-209	0.667506	1	1	7.26007e-205	Gm42418	BC	Quercetin	D15_vs_D9	Up
4.1943e-86	0.663382	0.973	0.854	8.3932e-82	Thbs1	BC	Quercetin	D15_vs_D9	Up
6.72312e-119	0.662596	0.948	0.8	1.34536e-114	Cdkn1a	BC	Quercetin	D15_vs_D9	Up
1.232e-170	0.66252	1	0.998	2.46536e-166	Sfn	BC	Quercetin	D15_vs_D9	Up
2.6244e-147	0.648533	0.951	0.827	5.25168e-143	Map2k3	BC	Quercetin	D15_vs_D9	Up
4.02129e-61	0.639036	0.471	0.181	8.04701e-57	Has3	BC	Quercetin	D15_vs_D9	Up
1.81513e-128	0.631193	0.958	0.747	3.63225e-124	Kdm6b	BC	Quercetin	D15_vs_D9	Up
1.2812e-86	0.616156	0.922	0.695	2.5638e-82	Pxdc1	BC	Quercetin	D15_vs_D9	Up
3.14706e-136	0.608455	0.952	0.843	6.29758e-132	Tnfrsf12a	BC	Quercetin	D15_vs_D9	Up
4.69862e-99	0.597439	0.8	0.497	9.40241e-95	Map7d1	BC	Quercetin	D15_vs_D9	Up
2.76508e-135	0.594783	0.944	0.766	5.5332e-131	Tuba1c	BC	Quercetin	D15_vs_D9	Up
5.74896e-83	0.594771	0.904	0.748	1.15042e-78	Epcam	BC	Quercetin	D15_vs_D9	Up
2.83442e-114	0.58779	0.896	0.653	5.67196e-110	Baz1a	BC	Quercetin	D15_vs_D9	Up
6.11023e-114	0.572247	0.88	0.617	1.22272e-109	Tjp2	BC	Quercetin	D15_vs_D9	Up
1.07144e-123	0.566191	0.966	0.872	2.14406e-119	Ezr	BC	Quercetin	D15_vs_D9	Up
4.97814e-58	0.565324	0.743	0.522	9.96176e-54	Rnf19b	BC	Quercetin	D15_vs_D9	Up
3.05354e-92	0.556927	0.927	0.801	6.11045e-88	Mat2a	BC	Quercetin	D15_vs_D9	Up
6.26326e-107	0.553137	0.909	0.658	1.25334e-102	Epha2	BC	Quercetin	D15_vs_D9	Up
5.45189e-91	0.54982	0.825	0.52	1.09098e-86	Ovol1	BC	Quercetin	D15_vs_D9	Up
5.63094e-87	0.547715	0.918	0.725	1.12681e-82	Uap1	BC	Quercetin	D15_vs_D9	Up
1.02522e-74	0.545025	0.8	0.582	2.05157e-70	Efhd2	BC	Quercetin	D15_vs_D9	Up
2.53657e-117	0.54111	0.981	0.953	5.07593e-113	Top1	BC	Quercetin	D15_vs_D9	Up
3.36495e-89	0.539871	0.934	0.833	6.7336e-85	Tubb4b	BC	Quercetin	D15_vs_D9	Up
6.02948e-118	0.53687	0.962	0.847	1.20656e-113	Dusp7	BC	Quercetin	D15_vs_D9	Up
2.75656e-98	0.532544	0.984	0.914	5.51616e-94	Ifrd1	BC	Quercetin	D15_vs_D9	Up
1.41682e-64	0.525228	0.759	0.513	2.8352e-60	Rap2b	BC	Quercetin	D15_vs_D9	Up
4.96994e-130	0.523272	0.979	0.942	9.94535e-126	Eif5	BC	Quercetin	D15_vs_D9	Up
1.93266e-87	0.52225	0.927	0.86	3.86745e-83	Rbms1	BC	Quercetin	D15_vs_D9	Up
1.32708e-115	0.52022	0.995	0.98	2.65562e-111	Calm2	BC	Quercetin	D15_vs_D9	Up
7.14526e-79	0.508338	0.913	0.726	1.42984e-74	Clic4	BC	Quercetin	D15_vs_D9	Up
5.96227e-15	0.506176	0.174	0.071	1.19311e-10	Pyy	BC	Quercetin	D15_vs_D9	Up
2.92201e-78	0.501301	0.776	0.503	5.84723e-74	Pmepa1	BC	Quercetin	D15_vs_D9	Up
3.07099e-46	0.492802	0.893	0.789	6.14535e-42	Fgfbp1	BC	Quercetin	D15_vs_D9	Up
1.37816e-85	0.491991	0.963	0.909	2.75784e-81	Irf6	BC	Quercetin	D15_vs_D9	Up
3.97608e-92	0.4881	0.978	0.929	7.95653e-88	Mast4	BC	Quercetin	D15_vs_D9	Up
3.31037e-72	0.486868	0.792	0.596	6.62438e-68	Fam83g	BC	Quercetin	D15_vs_D9	Up
2.56175e-107	0.485261	0.876	0.607	5.12632e-103	Trim16	BC	Quercetin	D15_vs_D9	Up
3.89853e-48	0.478088	0.884	0.767	7.80135e-44	Odc1	BC	Quercetin	D15_vs_D9	Up
4.92261e-53	0.47476	0.622	0.356	9.85064e-49	Dusp6	BC	Quercetin	D15_vs_D9	Up
1.56681e-75	0.47168	0.846	0.62	3.13535e-71	Palld	BC	Quercetin	D15_vs_D9	Up
5.97371e-98	0.470476	0.888	0.66	1.1954e-93	Vps37b	BC	Quercetin	D15_vs_D9	Up
6.19143e-89	0.460843	0.832	0.605	1.23897e-84	Ehd1	BC	Quercetin	D15_vs_D9	Up
[truncated: 241 more rows]

## Sheet: MC-Vehicle
Pairwise Differential Expression Genes of MC in scRNA-seq Data
The column name annotation: avg_logFC (average log fold change); pct.1 (ratio of cells in this cluster that expressed); pct.2 (ratio of cells in the rest of clusters that expressed the gene); p_val (p_value); p_val_adj (Bonferroni corrected p_value).
p_val	avg_logFC	pct.1	pct.2	p_val_adj	gene	celltype	group	class	regulation
3.55648e-10	2.71314	0.929	0.286	7.11687e-06	Col1a2	MC	Vehicle	D3_vs_D0	Up
8.67253e-07	2.42471	0.893	0.363	0.0173546	Col1a1	MC	Vehicle	D3_vs_D0	Up
7.01731e-07	1.98322	0.714	0.286	0.0140423	Krt17	MC	Vehicle	D3_vs_D0	Up
2.23819e-08	1.69644	0.893	0.429	0.000447884	Ier3	MC	Vehicle	D3_vs_D0	Up
1.05368e-06	1.45989	0.821	0.516	0.0210852	Ifrd1	MC	Vehicle	D3_vs_D0	Up
1.33126e-07	1.13225	0.714	0.209	0.00266397	Ifi202b	MC	Vehicle	D3_vs_D0	Up
2.39677e-09	1.07535	0.786	0.209	4.79617e-05	Tcim	MC	Vehicle	D3_vs_D0	Up
3.07428e-10	1.04974	0.714	0.121	6.15194e-06	Fosl1	MC	Vehicle	D3_vs_D0	Up
2.78924e-08	0.887107	0.821	0.297	0.000558154	Csrnp1	MC	Vehicle	D3_vs_D0	Up
6.8322e-08	0.82811	0.75	0.22	0.00136719	Pxdc1	MC	Vehicle	D3_vs_D0	Up
1.09787e-06	0.824416	0.857	0.44	0.0219696	Tnfrsf12a	MC	Vehicle	D3_vs_D0	Up
8.3661e-09	0.808178	0.821	0.253	0.000167414	Dennd2c	MC	Vehicle	D3_vs_D0	Up
1.35864e-06	0.677132	0.786	0.319	0.0271876	Tgif1	MC	Vehicle	D3_vs_D0	Up
3.56442e-07	0.608182	0.714	0.22	0.00713276	Zc3h12a	MC	Vehicle	D3_vs_D0	Up
1.60169e-06	0.605491	0.786	0.253	0.0320513	Plk2	MC	Vehicle	D3_vs_D0	Up
7.006e-08	0.605104	0.393	0.022	0.00140197	Sprr1a	MC	Vehicle	D3_vs_D0	Up
1.28958e-07	0.484418	0.643	0.143	0.00258059	Noct	MC	Vehicle	D3_vs_D0	Up
4.99172e-07	0.474942	0.536	0.088	0.00998893	Ccdc71l	MC	Vehicle	D3_vs_D0	Up
3.10177e-07	0.453515	0.536	0.099	0.00620695	Dusp8	MC	Vehicle	D3_vs_D0	Up
1.6394e-08	0.431216	0.714	0.132	0.00032806	Slc25a25	MC	Vehicle	D3_vs_D0	Up
2.10753e-06	0.417663	0.679	0.198	0.0421738	Nfkb2	MC	Vehicle	D3_vs_D0	Up
4.68135e-09	0.395942	0.75	0.143	9.36784e-05	Maff	MC	Vehicle	D3_vs_D0	Up
7.80875e-10	0.385276	0.429	0.011	1.56261e-05	Ccrl2	MC	Vehicle	D3_vs_D0	Up
1.25948e-06	0.369104	0.607	0.154	0.0252035	Melk	MC	Vehicle	D3_vs_D0	Up
1.62246e-08	0.360126	0.857	0.253	0.00032467	Krt77	MC	Vehicle	D3_vs_D0	Up
2.13517e-07	0.354671	0.643	0.132	0.00427268	Lor	MC	Vehicle	D3_vs_D0	Up
2.27418e-06	0.339645	0.929	0.516	0.0455086	Elavl1	MC	Vehicle	D3_vs_D0	Up
7.863e-07	0.325279	0.679	0.165	0.0157346	Trmt10c	MC	Vehicle	D3_vs_D0	Up
1.14749e-06	0.313324	0.429	0.055	0.0229623	Tuba8	MC	Vehicle	D3_vs_D0	Up
2.54505e-10	-0.458536	1	1	5.0929e-06	Rps29	MC	Vehicle	D3_vs_D0	Down
8.06289e-08	-0.485198	1	1	0.00161346	Rps28	MC	Vehicle	D3_vs_D0	Down
1.35981e-06	-0.602602	0.964	0.923	0.0272112	Ppp1r14b	MC	Vehicle	D3_vs_D0	Down
1.52328e-06	-0.610247	1	0.989	0.0304823	S100a11	MC	Vehicle	D3_vs_D0	Down
8.44506e-07	-0.802563	0.964	0.923	0.0168994	Dst	MC	Vehicle	D3_vs_D0	Down
1.85664e-07	-1.00917	0.429	0.791	0.00371532	Tsc22d3	MC	Vehicle	D3_vs_D0	Down
8.76863e-12	-1.46789	1	1	1.75469e-07	Gm42418	MC	Vehicle	D3_vs_D0	Down
1.6184e-16	1.39349	0.833	0.341	3.23858e-12	Thbs1	MC	Vehicle	D9_vs_D0	Up
1.02647e-14	1.3887	0.789	0.286	2.05408e-10	Krt17	MC	Vehicle	D9_vs_D0	Up
3.47356e-19	1.3113	0.706	0.121	6.95093e-15	Fosl1	MC	Vehicle	D9_vs_D0	Up
1.95767e-15	1.29437	0.983	0.857	3.9175e-11	Serpinb2	MC	Vehicle	D9_vs_D0	Up
7.20997e-20	1.26573	0.939	0.516	1.44279e-15	Ifrd1	MC	Vehicle	D9_vs_D0	Up
3.711e-22	1.26457	1	0.923	7.42609e-18	Sfn	MC	Vehicle	D9_vs_D0	Up
2.43235e-19	1.26142	0.972	0.692	4.86738e-15	Nfkbia	MC	Vehicle	D9_vs_D0	Up
9.20274e-17	1.17877	0.689	0.154	1.84156e-12	Gm12840	MC	Vehicle	D9_vs_D0	Up
5.15885e-17	1.1058	0.911	0.429	1.03234e-12	Ier3	MC	Vehicle	D9_vs_D0	Up
3.36643e-17	1.09238	0.839	0.44	6.73657e-13	Itpkc	MC	Vehicle	D9_vs_D0	Up
2.10465e-13	1.06123	0.944	0.692	4.21162e-09	Zfp36	MC	Vehicle	D9_vs_D0	Up
1.72147e-18	1.02975	0.789	0.209	3.44484e-14	Tcim	MC	Vehicle	D9_vs_D0	Up
1.287e-11	1.01359	0.572	0.121	2.57542e-07	Krt16	MC	Vehicle	D9_vs_D0	Up
1.30603e-14	0.945492	0.967	0.725	2.61349e-10	Klf6	MC	Vehicle	D9_vs_D0	Up
1.29472e-10	0.940934	0.667	0.286	2.59086e-06	Gm20186	MC	Vehicle	D9_vs_D0	Up
3.93479e-16	0.91828	0.861	0.363	7.8739e-12	Tnfaip3	MC	Vehicle	D9_vs_D0	Up
1.6636e-10	0.908537	0.939	0.637	3.32903e-06	Atf3	MC	Vehicle	D9_vs_D0	Up
1.42626e-16	0.90362	0.961	0.758	2.85409e-12	Avpi1	MC	Vehicle	D9_vs_D0	Up
2.44541e-21	0.861946	0.933	0.44	4.89351e-17	Tnfrsf12a	MC	Vehicle	D9_vs_D0	Up
4.69271e-11	0.855221	0.95	0.692	9.39058e-07	Btg2	MC	Vehicle	D9_vs_D0	Up
1.36923e-11	0.843767	0.844	0.571	2.73996e-07	Nr4a1	MC	Vehicle	D9_vs_D0	Up
2.83781e-12	0.840698	0.972	0.791	5.67874e-08	Junb	MC	Vehicle	D9_vs_D0	Up
3.21784e-18	0.836966	0.989	0.659	6.43923e-14	4930523C07Rik	MC	Vehicle	D9_vs_D0	Up
4.84897e-15	0.834323	0.744	0.22	9.70327e-11	Pxdc1	MC	Vehicle	D9_vs_D0	Up
4.79498e-16	0.829984	0.75	0.209	9.59523e-12	Ifi202b	MC	Vehicle	D9_vs_D0	Up
9.73384e-15	0.823122	0.783	0.297	1.94784e-10	Csrnp1	MC	Vehicle	D9_vs_D0	Up
6.89364e-15	0.812978	0.894	0.473	1.37949e-10	Bhlhe40	MC	Vehicle	D9_vs_D0	Up
3.87874e-17	0.809132	0.917	0.538	7.76175e-13	Dusp7	MC	Vehicle	D9_vs_D0	Up
2.24597e-12	0.776431	0.994	0.835	4.4944e-08	Tacstd2	MC	Vehicle	D9_vs_D0	Up
2.3827e-14	0.751404	1	0.989	4.76803e-10	Actg1	MC	Vehicle	D9_vs_D0	Up
1.43713e-15	0.750796	0.956	0.538	2.87585e-11	Nfkbiz	MC	Vehicle	D9_vs_D0	Up
6.15294e-16	0.747409	0.961	0.615	1.23126e-11	Cldn1	MC	Vehicle	D9_vs_D0	Up
2.14981e-09	0.735004	0.944	0.78	4.30199e-05	Dusp1	MC	Vehicle	D9_vs_D0	Up
4.49978e-11	0.72935	0.911	0.582	9.00451e-07	Irf6	MC	Vehicle	D9_vs_D0	Up
3.171e-15	0.725925	0.806	0.319	6.34549e-11	Tgif1	MC	Vehicle	D9_vs_D0	Up
2.55843e-15	0.725096	0.867	0.352	5.11968e-11	Ldlr	MC	Vehicle	D9_vs_D0	Up
5.56491e-16	0.722962	0.928	0.462	1.11359e-11	Cdkn1a	MC	Vehicle	D9_vs_D0	Up
7.74353e-11	0.718762	0.894	0.582	1.54956e-06	Egr1	MC	Vehicle	D9_vs_D0	Up
2.3207e-14	0.717388	0.994	0.824	4.64395e-10	Jund	MC	Vehicle	D9_vs_D0	Up
4.56848e-13	0.703351	0.856	0.495	9.14199e-09	Sbno2	MC	Vehicle	D9_vs_D0	Up
1.12695e-11	0.694306	0.894	0.56	2.25515e-07	Rnd3	MC	Vehicle	D9_vs_D0	Up
1.44843e-14	0.688992	0.872	0.44	2.89846e-10	Map2k3	MC	Vehicle	D9_vs_D0	Up
2.57289e-11	0.675769	0.761	0.286	5.14861e-07	Epgn	MC	Vehicle	D9_vs_D0	Up
2.58514e-14	0.671249	0.744	0.253	5.17312e-10	Dennd2c	MC	Vehicle	D9_vs_D0	Up
3.2174e-10	0.653789	0.9	0.527	6.43833e-06	Fgfbp1	MC	Vehicle	D9_vs_D0	Up
8.70753e-10	0.648947	0.944	0.681	1.74246e-05	Dnajb1	MC	Vehicle	D9_vs_D0	Up
1.29229e-14	0.643302	0.772	0.253	2.58601e-10	Pmp22	MC	Vehicle	D9_vs_D0	Up
9.33285e-14	0.640565	1	1	1.8676e-09	Mt2	MC	Vehicle	D9_vs_D0	Up
8.83565e-12	0.634998	0.956	0.67	1.7681e-07	Pnrc1	MC	Vehicle	D9_vs_D0	Up
6.3174e-11	0.630035	0.994	0.813	1.26417e-06	Ubc	MC	Vehicle	D9_vs_D0	Up
5.68463e-14	0.629384	0.894	0.484	1.13755e-09	Zfand5	MC	Vehicle	D9_vs_D0	Up
1.58282e-11	0.619812	0.794	0.363	3.16739e-07	Plet1	MC	Vehicle	D9_vs_D0	Up
6.22257e-10	0.611868	1	1	1.2452e-05	Mt1	MC	Vehicle	D9_vs_D0	Up
2.31143e-10	0.609483	0.906	0.571	4.6254e-06	Gadd45b	MC	Vehicle	D9_vs_D0	Up
1.38368e-12	0.606892	0.85	0.473	2.76888e-08	Cxcl16	MC	Vehicle	D9_vs_D0	Up
1.1999e-08	0.601755	0.817	0.527	0.000240111	Adrb2	MC	Vehicle	D9_vs_D0	Up
7.54597e-13	0.600679	0.833	0.374	1.51002e-08	Kdm6b	MC	Vehicle	D9_vs_D0	Up
1.90538e-15	0.595914	1	0.923	3.81287e-11	Calm2	MC	Vehicle	D9_vs_D0	Up
9.55585e-09	0.585298	0.906	0.538	0.000191222	Errfi1	MC	Vehicle	D9_vs_D0	Up
1.34147e-10	0.579091	0.806	0.451	2.68441e-06	Zfp703	MC	Vehicle	D9_vs_D0	Up
1.08592e-11	0.572511	0.733	0.253	2.17303e-07	Plk2	MC	Vehicle	D9_vs_D0	Up
1.2759e-10	0.55978	0.95	0.692	2.5532e-06	Ccnl1	MC	Vehicle	D9_vs_D0	Up
1.22794e-12	0.555629	0.961	0.725	2.45723e-08	Csrp1	MC	Vehicle	D9_vs_D0	Up
4.60274e-08	0.554688	0.95	0.681	0.000921053	Jun	MC	Vehicle	D9_vs_D0	Up
2.94212e-10	0.551722	0.794	0.396	5.88748e-06	Trib1	MC	Vehicle	D9_vs_D0	Up
4.08469e-12	0.546921	0.622	0.176	8.17388e-08	Trim16	MC	Vehicle	D9_vs_D0	Up
1.52648e-09	0.544009	0.806	0.407	3.05464e-05	Tiparp	MC	Vehicle	D9_vs_D0	Up
5.43361e-08	0.541303	0.561	0.209	0.00108732	Ovol1	MC	Vehicle	D9_vs_D0	Up
1.03655e-11	0.538596	0.961	0.714	2.07424e-07	Atf4	MC	Vehicle	D9_vs_D0	Up
2.82503e-10	0.536737	0.744	0.363	5.65316e-06	Cdcp1	MC	Vehicle	D9_vs_D0	Up
1.67333e-10	0.534928	0.844	0.407	3.3485e-06	Pim1	MC	Vehicle	D9_vs_D0	Up
9.57591e-07	0.533057	0.928	0.703	0.0191624	Fosb	MC	Vehicle	D9_vs_D0	Up
3.54212e-08	0.531351	0.528	0.187	0.000708813	Phlda1	MC	Vehicle	D9_vs_D0	Up
1.74627e-06	0.52983	0.989	0.923	0.0349446	Sdc4	MC	Vehicle	D9_vs_D0	Up
7.87763e-09	0.526804	0.506	0.121	0.000157639	Ptgs2	MC	Vehicle	D9_vs_D0	Up
1.35497e-20	0.523	0.806	0.132	2.71144e-16	Lor	MC	Vehicle	D9_vs_D0	Up
1.89507e-11	0.519137	0.839	0.44	3.79223e-07	Eif1a	MC	Vehicle	D9_vs_D0	Up
2.55535e-10	0.518909	0.667	0.253	5.11352e-06	Pde4b	MC	Vehicle	D9_vs_D0	Up
1.0424e-10	0.518863	0.778	0.341	2.08594e-06	Rel	MC	Vehicle	D9_vs_D0	Up
3.81142e-10	0.516642	0.672	0.286	7.62704e-06	Arl5b	MC	Vehicle	D9_vs_D0	Up
2.32753e-09	0.514465	0.911	0.56	4.65762e-05	Nfkb1	MC	Vehicle	D9_vs_D0	Up
2.63444e-09	0.491621	0.878	0.495	5.27179e-05	Cebpb	MC	Vehicle	D9_vs_D0	Up
1.76823e-10	0.486696	0.928	0.626	3.53842e-06	Hif1a	MC	Vehicle	D9_vs_D0	Up
2.76329e-14	0.479987	0.678	0.132	5.52962e-10	Slc25a25	MC	Vehicle	D9_vs_D0	Up
2.83253e-08	0.476939	0.533	0.187	0.000566818	Gadd45a	MC	Vehicle	D9_vs_D0	Up
1.99411e-10	0.472341	0.739	0.363	3.99042e-06	Srf	MC	Vehicle	D9_vs_D0	Up
3.05583e-12	0.470031	0.689	0.22	6.11501e-08	Zc3h12a	MC	Vehicle	D9_vs_D0	Up
8.43961e-09	0.469119	0.611	0.231	0.000168885	Pmepa1	MC	Vehicle	D9_vs_D0	Up
2.67206e-09	0.467546	0.494	0.121	5.34707e-05	Dusp5	MC	Vehicle	D9_vs_D0	Up
4.4669e-11	0.46749	0.85	0.484	8.9387e-07	Clic4	MC	Vehicle	D9_vs_D0	Up
3.21878e-07	0.462814	0.872	0.637	0.0064411	Tppp3	MC	Vehicle	D9_vs_D0	Up
2.61167e-09	0.451225	0.85	0.495	5.2262e-05	Tsc22d2	MC	Vehicle	D9_vs_D0	Up
7.39882e-07	0.451087	0.544	0.231	0.0148058	Msmo1	MC	Vehicle	D9_vs_D0	Up
2.55877e-12	0.445035	0.889	0.473	5.12036e-08	Ptp4a1	MC	Vehicle	D9_vs_D0	Up
4.00536e-07	0.445004	1	0.989	0.00801513	Actb	MC	Vehicle	D9_vs_D0	Up
3.8015e-15	0.444193	0.822	0.286	7.60719e-11	Krtdap	MC	Vehicle	D9_vs_D0	Up
1.33539e-07	0.443447	0.639	0.286	0.00267225	Efhd2	MC	Vehicle	D9_vs_D0	Up
4.5452e-09	0.443315	1	1	9.09541e-05	H3f3b	MC	Vehicle	D9_vs_D0	Up
4.0051e-10	0.438282	0.744	0.33	8.01461e-06	Tjp2	MC	Vehicle	D9_vs_D0	Up
1.2348e-09	0.437786	0.728	0.352	2.47096e-05	Sgms1	MC	Vehicle	D9_vs_D0	Up
1.76631e-10	0.436541	0.756	0.33	3.53457e-06	Uap1	MC	Vehicle	D9_vs_D0	Up
5.03804e-10	0.432499	0.694	0.308	1.00816e-05	Trim47	MC	Vehicle	D9_vs_D0	Up
1.30876e-10	0.431652	0.994	0.89	2.61897e-06	Anxa1	MC	Vehicle	D9_vs_D0	Up
1.80205e-07	0.43014	0.933	0.714	0.00360609	Mcl1	MC	Vehicle	D9_vs_D0	Up
2.27104e-07	0.428882	0.661	0.286	0.00454457	Icam1	MC	Vehicle	D9_vs_D0	Up
6.20208e-07	0.423375	0.922	0.714	0.012411	Mast4	MC	Vehicle	D9_vs_D0	Up
6.42676e-10	0.421807	0.744	0.341	1.28606e-05	Sde2	MC	Vehicle	D9_vs_D0	Up
4.48828e-09	0.421463	0.589	0.209	8.9815e-05	Cited2	MC	Vehicle	D9_vs_D0	Up
1.36599e-14	0.420408	0.589	0.077	2.73348e-10	Gramd3	MC	Vehicle	D9_vs_D0	Up
1.60462e-09	0.417729	0.944	0.659	3.211e-05	Bcl10	MC	Vehicle	D9_vs_D0	Up
1.04255e-10	0.413712	0.783	0.341	2.08624e-06	Midn	MC	Vehicle	D9_vs_D0	Up
6.57732e-09	0.41205	0.817	0.418	0.000131619	Lypd3	MC	Vehicle	D9_vs_D0	Up
9.44683e-09	0.411476	0.933	0.747	0.000189041	H2-Q4	MC	Vehicle	D9_vs_D0	Up
3.64409e-14	0.411174	1	0.978	7.2922e-10	Eif1	MC	Vehicle	D9_vs_D0	Up
1.11323e-09	0.411029	0.822	0.429	2.22768e-05	Nrip1	MC	Vehicle	D9_vs_D0	Up
3.3999e-10	0.408003	0.778	0.407	6.80354e-06	Ehd1	MC	Vehicle	D9_vs_D0	Up
3.13658e-07	0.399728	0.689	0.363	0.0062766	Epha2	MC	Vehicle	D9_vs_D0	Up
3.59287e-10	0.398603	0.872	0.538	7.18969e-06	Rab6a	MC	Vehicle	D9_vs_D0	Up
8.28012e-11	0.397994	0.689	0.253	1.65694e-06	Ralgds	MC	Vehicle	D9_vs_D0	Up
2.54638e-08	0.396675	0.978	0.846	0.000509557	Eif5	MC	Vehicle	D9_vs_D0	Up
2.21439e-08	0.396171	0.85	0.462	0.000443122	Ppp1r15a	MC	Vehicle	D9_vs_D0	Up
1.06216e-08	0.395128	0.489	0.143	0.000212549	Nod2	MC	Vehicle	D9_vs_D0	Up
1.65624e-08	0.3906	0.65	0.264	0.000331429	Herc4	MC	Vehicle	D9_vs_D0	Up
2.3842e-08	0.389197	0.9	0.604	0.000477102	Stat3	MC	Vehicle	D9_vs_D0	Up
1.05424e-08	0.388294	0.761	0.396	0.000210965	Sowahc	MC	Vehicle	D9_vs_D0	Up
6.1052e-11	0.38788	0.978	0.736	1.22171e-06	Selenok	MC	Vehicle	D9_vs_D0	Up
8.75444e-12	0.380029	0.667	0.176	1.75185e-07	Map3k8	MC	Vehicle	D9_vs_D0	Up
3.35217e-10	0.379723	1	0.934	6.70803e-06	Tagln2	MC	Vehicle	D9_vs_D0	Up
5.17979e-09	0.376118	0.989	0.725	0.000103653	Rheb	MC	Vehicle	D9_vs_D0	Up
1.24175e-07	0.375579	0.889	0.571	0.00248486	Arhgap5	MC	Vehicle	D9_vs_D0	Up
3.22038e-10	0.375541	0.861	0.451	6.44431e-06	Arf6	MC	Vehicle	D9_vs_D0	Up
7.60833e-08	0.375298	0.561	0.187	0.0015225	Creb5	MC	Vehicle	D9_vs_D0	Up
2.30201e-07	0.375004	0.978	0.824	0.00460656	Hspa5	MC	Vehicle	D9_vs_D0	Up
2.20197e-06	0.372546	0.472	0.187	0.0440637	Adam8	MC	Vehicle	D9_vs_D0	Up
4.80841e-07	0.372115	0.906	0.626	0.0096221	Arid5b	MC	Vehicle	D9_vs_D0	Up
1.77298e-09	0.371981	0.689	0.253	3.54792e-05	Stk40	MC	Vehicle	D9_vs_D0	Up
2.26137e-07	0.371694	0.872	0.593	0.00452523	Rassf1	MC	Vehicle	D9_vs_D0	Up
1.3378e-08	0.37106	1	0.857	0.000267708	Crip2	MC	Vehicle	D9_vs_D0	Up
3.67389e-09	0.370918	0.906	0.604	7.35183e-05	Tmed5	MC	Vehicle	D9_vs_D0	Up
5.23976e-10	0.370105	0.483	0.099	1.04853e-05	Dusp8	MC	Vehicle	D9_vs_D0	Up
7.01192e-10	0.369734	0.983	0.791	1.40316e-05	Ptp4a2	MC	Vehicle	D9_vs_D0	Up
1.93626e-07	0.366084	0.933	0.637	0.00387465	Spag9	MC	Vehicle	D9_vs_D0	Up
4.79497e-08	0.364052	0.978	0.824	0.00095952	Serpinb5	MC	Vehicle	D9_vs_D0	Up
2.09822e-09	0.362308	0.861	0.484	4.19874e-05	Kcmf1	MC	Vehicle	D9_vs_D0	Up
1.22511e-09	0.360727	0.894	0.484	2.45156e-05	Cldnd1	MC	Vehicle	D9_vs_D0	Up
2.73285e-07	0.35857	0.811	0.495	0.0054687	Marcks	MC	Vehicle	D9_vs_D0	Up
1.13326e-09	0.354843	0.7	0.297	2.26778e-05	Mafk	MC	Vehicle	D9_vs_D0	Up
4.70584e-09	0.354706	0.889	0.527	9.41686e-05	Ndel1	MC	Vehicle	D9_vs_D0	Up
9.44727e-08	0.354106	0.867	0.549	0.00189049	Rap1b	MC	Vehicle	D9_vs_D0	Up
8.94005e-08	0.35348	0.822	0.484	0.00178899	Tfap2a	MC	Vehicle	D9_vs_D0	Up
1.20823e-10	0.352333	0.489	0.088	2.41778e-06	Bcl3	MC	Vehicle	D9_vs_D0	Up
4.31139e-09	0.35095	0.694	0.286	8.62753e-05	Mapk6	MC	Vehicle	D9_vs_D0	Up
1.56305e-09	0.345975	0.678	0.242	3.12782e-05	Bcar1	MC	Vehicle	D9_vs_D0	Up
2.58577e-08	0.345589	0.761	0.429	0.000517438	Samd4b	MC	Vehicle	D9_vs_D0	Up
2.10887e-09	0.344781	0.856	0.462	4.22007e-05	Celf1	MC	Vehicle	D9_vs_D0	Up
4.37185e-08	0.34304	0.794	0.451	0.00087485	Wsb1	MC	Vehicle	D9_vs_D0	Up
1.74372e-09	0.342559	0.739	0.341	3.48936e-05	Nipa2	MC	Vehicle	D9_vs_D0	Up
1.06336e-07	0.341416	0.894	0.571	0.00212788	Etf1	MC	Vehicle	D9_vs_D0	Up
3.66641e-09	0.340573	0.661	0.242	7.33685e-05	Eppk1	MC	Vehicle	D9_vs_D0	Up
7.84109e-09	0.339025	0.683	0.275	0.000156908	Nectin2	MC	Vehicle	D9_vs_D0	Up
4.32619e-08	0.337485	0.461	0.121	0.000865714	Cdc42ep3	MC	Vehicle	D9_vs_D0	Up
1.62424e-06	0.336914	0.817	0.495	0.0325027	Retreg1	MC	Vehicle	D9_vs_D0	Up
5.69475e-07	0.335281	0.844	0.505	0.0113958	Azin1	MC	Vehicle	D9_vs_D0	Up
2.75374e-09	0.335266	0.678	0.264	5.51051e-05	Phf23	MC	Vehicle	D9_vs_D0	Up
9.55539e-08	0.334355	0.583	0.242	0.00191213	Lysmd3	MC	Vehicle	D9_vs_D0	Up
6.02466e-10	0.32798	0.9	0.484	1.20559e-05	Tuba1c	MC	Vehicle	D9_vs_D0	Up
2.14365e-07	0.327729	0.983	0.802	0.00428966	Top1	MC	Vehicle	D9_vs_D0	Up
3.63458e-08	0.327199	0.489	0.143	0.000727316	Noct	MC	Vehicle	D9_vs_D0	Up
2.94985e-09	0.326434	0.578	0.154	5.90294e-05	Epha4	MC	Vehicle	D9_vs_D0	Up
4.59113e-08	0.322869	0.428	0.088	0.000918731	Stx11	MC	Vehicle	D9_vs_D0	Up
2.26009e-08	0.322698	0.683	0.33	0.000452266	Zfp593	MC	Vehicle	D9_vs_D0	Up
1.61247e-08	0.321352	0.889	0.549	0.000322672	Ppp4r2	MC	Vehicle	D9_vs_D0	Up
2.36516e-06	0.318348	0.894	0.637	0.0473293	Cd44	MC	Vehicle	D9_vs_D0	Up
1.45668e-06	0.315051	0.928	0.604	0.0291496	Tnfaip8	MC	Vehicle	D9_vs_D0	Up
5.67261e-11	0.315019	0.778	0.319	1.13515e-06	Grpel2	MC	Vehicle	D9_vs_D0	Up
1.10832e-06	0.31497	0.772	0.484	0.0221785	Nab1	MC	Vehicle	D9_vs_D0	Up
1.57378e-08	0.314278	0.706	0.319	0.000314929	Pls3	MC	Vehicle	D9_vs_D0	Up
2.48614e-07	0.314101	0.572	0.22	0.00497502	Aurkb	MC	Vehicle	D9_vs_D0	Up
1.03622e-08	0.312498	0.522	0.143	0.000207358	Klf10	MC	Vehicle	D9_vs_D0	Up
3.02115e-07	0.311078	0.894	0.582	0.00604562	Ddx39	MC	Vehicle	D9_vs_D0	Up
2.29003e-09	0.310837	0.556	0.143	4.58259e-05	Maff	MC	Vehicle	D9_vs_D0	Up
4.72364e-10	0.309523	0.639	0.22	9.45248e-06	Map2k4	MC	Vehicle	D9_vs_D0	Up
1.99189e-06	0.306901	0.889	0.538	0.0398596	Prnp	MC	Vehicle	D9_vs_D0	Up
1.2149e-08	0.306101	0.694	0.297	0.000243113	Ddx3y	MC	Vehicle	D9_vs_D0	Up
2.20514e-06	0.306054	0.622	0.319	0.0441272	Flvcr1	MC	Vehicle	D9_vs_D0	Up
1.84409e-07	0.304473	0.739	0.363	0.00369021	Rela	MC	Vehicle	D9_vs_D0	Up
9.04942e-07	0.304397	0.622	0.264	0.0181088	Sertad1	MC	Vehicle	D9_vs_D0	Up
1.92262e-08	0.304077	0.306	0.011	0.000384736	Ccrl2	MC	Vehicle	D9_vs_D0	Up
1.71861e-09	0.303672	0.811	0.429	3.43912e-05	Pim3	MC	Vehicle	D9_vs_D0	Up
1.75091e-08	0.301246	0.617	0.231	0.000350375	Usp2	MC	Vehicle	D9_vs_D0	Up
6.52555e-09	0.297793	0.533	0.132	0.000130583	Arid5a	MC	Vehicle	D9_vs_D0	Up
1.19287e-06	0.296838	0.783	0.505	0.0238705	Msn	MC	Vehicle	D9_vs_D0	Up
5.7633e-08	0.295926	0.767	0.352	0.00115329	Degs1	MC	Vehicle	D9_vs_D0	Up
1.878e-08	0.295716	0.783	0.33	0.000375806	Erf	MC	Vehicle	D9_vs_D0	Up
3.26486e-07	0.294289	0.806	0.44	0.00653331	Rab22a	MC	Vehicle	D9_vs_D0	Up
6.46251e-08	0.293412	0.567	0.209	0.00129321	Foxm1	MC	Vehicle	D9_vs_D0	Up
1.98444e-06	0.291482	0.889	0.637	0.0397107	Cd2ap	MC	Vehicle	D9_vs_D0	Up
2.29432e-07	0.288644	0.817	0.429	0.00459117	Senp2	MC	Vehicle	D9_vs_D0	Up
1.20889e-09	0.28511	0.9	0.484	2.4191e-05	Eif4e	MC	Vehicle	D9_vs_D0	Up
1.25162e-09	0.284895	0.567	0.165	2.50461e-05	Btg3	MC	Vehicle	D9_vs_D0	Up
4.42631e-08	0.283847	0.728	0.341	0.000885748	Dsg2	MC	Vehicle	D9_vs_D0	Up
7.24192e-07	0.282682	0.65	0.297	0.0144918	Trp53bp2	MC	Vehicle	D9_vs_D0	Up
1.41533e-08	0.282028	0.739	0.319	0.000283222	Oser1	MC	Vehicle	D9_vs_D0	Up
4.5042e-07	0.280637	0.956	0.802	0.00901336	Tpm4	MC	Vehicle	D9_vs_D0	Up
1.91769e-09	0.279353	0.544	0.154	3.83748e-05	Melk	MC	Vehicle	D9_vs_D0	Up
3.63602e-07	0.277221	0.672	0.286	0.00727604	Tgoln1	MC	Vehicle	D9_vs_D0	Up
1.96913e-08	0.276414	0.389	0.055	0.000394043	Egr3	MC	Vehicle	D9_vs_D0	Up
3.11592e-07	0.276327	1	0.978	0.00623527	H2-K1	MC	Vehicle	D9_vs_D0	Up
2.21442e-07	0.275876	0.494	0.154	0.00443127	Ets1	MC	Vehicle	D9_vs_D0	Up
1.18372e-06	0.272971	0.761	0.374	0.0236874	Gm15987	MC	Vehicle	D9_vs_D0	Up
1.40663e-06	0.271342	0.85	0.527	0.028148	Atg3	MC	Vehicle	D9_vs_D0	Up
7.18829e-08	0.271269	0.994	0.901	0.00143845	Myl12a	MC	Vehicle	D9_vs_D0	Up
1.12817e-07	0.271069	0.85	0.462	0.00225758	Ppp2r2a	MC	Vehicle	D9_vs_D0	Up
1.08557e-07	0.269513	0.456	0.132	0.00217234	Tmem158	MC	Vehicle	D9_vs_D0	Up
7.72949e-07	0.268616	0.944	0.67	0.0154675	Nudc	MC	Vehicle	D9_vs_D0	Up
2.9004e-08	0.26856	0.572	0.209	0.000580399	Ppp1r18	MC	Vehicle	D9_vs_D0	Up
4.68564e-09	0.26643	0.561	0.154	9.37644e-05	Skil	MC	Vehicle	D9_vs_D0	Up
1.69525e-06	0.264412	0.717	0.385	0.0339237	Bcl6	MC	Vehicle	D9_vs_D0	Up
8.26388e-07	0.263512	0.733	0.352	0.0165369	Atl2	MC	Vehicle	D9_vs_D0	Up
4.27602e-07	0.263512	0.811	0.484	0.00855673	Ckap4	MC	Vehicle	D9_vs_D0	Up
1.08843e-08	0.26305	0.706	0.253	0.000217805	Ier5	MC	Vehicle	D9_vs_D0	Up
1.64701e-07	0.262679	0.572	0.198	0.00329583	Smox	MC	Vehicle	D9_vs_D0	Up
1.41921e-07	0.262227	0.761	0.396	0.00283998	Cyth2	MC	Vehicle	D9_vs_D0	Up
6.30206e-07	0.26172	0.733	0.396	0.012611	F2rl1	MC	Vehicle	D9_vs_D0	Up
9.11994e-07	0.258722	0.578	0.242	0.0182499	Map7d1	MC	Vehicle	D9_vs_D0	Up
5.31132e-07	0.25701	0.983	0.912	0.0106285	Hnrnpf	MC	Vehicle	D9_vs_D0	Up
5.93243e-07	0.256697	0.528	0.198	0.0118714	Nfkb2	MC	Vehicle	D9_vs_D0	Up
6.3651e-07	0.256028	0.839	0.495	0.0127372	Chic2	MC	Vehicle	D9_vs_D0	Up
2.33182e-07	0.25412	0.711	0.363	0.0046662	Rnf11	MC	Vehicle	D9_vs_D0	Up
4.2167e-07	0.252707	0.539	0.198	0.00843803	Samd8	MC	Vehicle	D9_vs_D0	Up
1.13912e-06	0.252083	0.644	0.286	0.0227949	Tgfbr2	MC	Vehicle	D9_vs_D0	Up
4.03037e-09	0.251802	0.411	0.055	8.06518e-05	Hcar2	MC	Vehicle	D9_vs_D0	Up
1.16763e-07	0.25073	1	0.934	0.00233654	Cfl1	MC	Vehicle	D9_vs_D0	Up
1.87216e-06	-0.270328	0.989	0.956	0.0374638	Atp5e	MC	Vehicle	D9_vs_D0	Down
9.3625e-08	-0.282961	0.989	0.978	0.00187353	Cox6b1	MC	Vehicle	D9_vs_D0	Down
1.3886e-11	-0.286259	1	0.989	2.77873e-07	Rpl37a	MC	Vehicle	D9_vs_D0	Down
8.8721e-11	-0.294343	1	1	1.7754e-06	Rpl37	MC	Vehicle	D9_vs_D0	Down
7.12665e-19	-0.300985	1	1	1.42611e-14	Rps29	MC	Vehicle	D9_vs_D0	Down
5.30362e-11	-0.305542	1	1	1.06131e-06	Rpl36	MC	Vehicle	D9_vs_D0	Down
5.27053e-07	-0.308282	1	0.956	0.0105468	Col17a1	MC	Vehicle	D9_vs_D0	Down
2.98476e-10	-0.308685	1	0.989	5.97281e-06	Rps26	MC	Vehicle	D9_vs_D0	Down
3.64413e-14	-0.313105	1	1	7.29226e-10	Rpl41	MC	Vehicle	D9_vs_D0	Down
6.1678e-07	-0.321849	0.983	0.945	0.0123424	Atp5g1	MC	Vehicle	D9_vs_D0	Down
4.11653e-09	-0.329058	0.989	0.978	8.23759e-05	Atpif1	MC	Vehicle	D9_vs_D0	Down
1.257e-08	-0.330451	0.05	0.286	0.000251538	Dbp	MC	Vehicle	D9_vs_D0	Down
3.47654e-09	-0.348859	0.989	0.967	6.95691e-05	Cox7c	MC	Vehicle	D9_vs_D0	Down
1.61032e-07	-0.393735	0.983	0.934	0.00322241	Selenow	MC	Vehicle	D9_vs_D0	Down
2.86165e-09	-0.412041	0.994	0.967	5.72645e-05	Anxa8	MC	Vehicle	D9_vs_D0	Down
2.62955e-07	-0.415331	0.95	0.901	0.00526198	Atp5k	MC	Vehicle	D9_vs_D0	Down
2.11629e-17	-0.444828	1	1	4.2349e-13	Rps28	MC	Vehicle	D9_vs_D0	Down
5.13431e-08	-0.46744	0.306	0.571	0.00102743	5930430L01Rik	MC	Vehicle	D9_vs_D0	Down
1.16086e-06	-0.488589	0.889	0.857	0.02323	1810058I24Rik	MC	Vehicle	D9_vs_D0	Down
8.80819e-07	-0.497264	0.75	0.791	0.0176261	Tsc22d3	MC	Vehicle	D9_vs_D0	Down
3.1895e-11	-0.592964	0.922	0.923	6.3825e-07	Dst	MC	Vehicle	D9_vs_D0	Down
1.33425e-26	-1.1987	1	1	2.66997e-22	Gm42418	MC	Vehicle	D9_vs_D0	Down
1.5898e-19	1.47998	0.873	0.341	3.18135e-15	Thbs1	MC	Vehicle	D15_vs_D0	Up
2.7339e-21	1.24253	0.931	0.516	5.47081e-17	Ifrd1	MC	Vehicle	D15_vs_D0	Up
6.61461e-18	1.18608	0.952	0.692	1.32365e-13	Zfp36	MC	Vehicle	D15_vs_D0	Up
8.64974e-23	1.18355	0.772	0.121	1.7309e-18	Fosl1	MC	Vehicle	D15_vs_D0	Up
5.28017e-20	1.16908	0.968	0.725	1.05662e-15	Klf6	MC	Vehicle	D15_vs_D0	Up
1.6541e-12	1.13623	0.735	0.286	3.31001e-08	Krt17	MC	Vehicle	D15_vs_D0	Up
9.41048e-12	1.13298	0.73	0.286	1.88313e-07	Epgn	MC	Vehicle	D15_vs_D0	Up
1.96849e-14	1.13264	0.979	0.857	3.93914e-10	Serpinb2	MC	Vehicle	D15_vs_D0	Up
6.37276e-20	1.11362	1	0.923	1.27525e-15	Sfn	MC	Vehicle	D15_vs_D0	Up
5.07546e-16	1.10944	0.931	0.582	1.01565e-11	Egr1	MC	Vehicle	D15_vs_D0	Up
7.71054e-21	1.10614	0.995	0.692	1.54296e-16	Nfkbia	MC	Vehicle	D15_vs_D0	Up
1.71138e-14	1.08205	0.63	0.154	3.42465e-10	Gm12840	MC	Vehicle	D15_vs_D0	Up
8.8018e-16	1.08031	0.963	0.637	1.76133e-11	Atf3	MC	Vehicle	D15_vs_D0	Up
2.31072e-18	1.03624	0.937	0.429	4.62398e-14	Ier3	MC	Vehicle	D15_vs_D0	Up
7.57668e-20	1.02891	0.878	0.44	1.51617e-15	Itpkc	MC	Vehicle	D15_vs_D0	Up
2.6708e-17	0.949876	0.884	0.363	5.34454e-13	Tnfaip3	MC	Vehicle	D15_vs_D0	Up
1.64788e-16	0.943865	0.757	0.209	3.29757e-12	Ifi202b	MC	Vehicle	D15_vs_D0	Up
9.10365e-17	0.915455	0.995	0.791	1.82173e-12	Junb	MC	Vehicle	D15_vs_D0	Up
5.3405e-22	0.91355	0.921	0.44	1.06869e-17	Tnfrsf12a	MC	Vehicle	D15_vs_D0	Up
7.43305e-20	0.889812	0.878	0.297	1.48743e-15	Csrnp1	MC	Vehicle	D15_vs_D0	Up
2.60706e-16	0.874645	0.989	0.692	5.21698e-12	Btg2	MC	Vehicle	D15_vs_D0	Up
3.70368e-10	0.873366	0.534	0.121	7.41143e-06	Krt16	MC	Vehicle	D15_vs_D0	Up
2.59717e-17	0.862056	0.952	0.571	5.1972e-13	Nr4a1	MC	Vehicle	D15_vs_D0	Up
1.58819e-17	0.83855	0.958	0.659	3.17813e-13	4930523C07Rik	MC	Vehicle	D15_vs_D0	Up
1.34861e-20	0.833658	0.974	0.462	2.6987e-16	Cdkn1a	MC	Vehicle	D15_vs_D0	Up
3.57764e-17	0.82269	0.931	0.538	7.15922e-13	Nfkbiz	MC	Vehicle	D15_vs_D0	Up
3.70442e-17	0.807078	0.989	0.824	7.41292e-13	Jund	MC	Vehicle	D15_vs_D0	Up
2.24672e-12	0.797931	0.587	0.121	4.49592e-08	Ptgs2	MC	Vehicle	D15_vs_D0	Up
7.29656e-11	0.795216	0.603	0.187	1.46011e-06	Phlda1	MC	Vehicle	D15_vs_D0	Up
1.1499e-11	0.789232	0.931	0.681	2.30107e-07	Dnajb1	MC	Vehicle	D15_vs_D0	Up
2.00213e-12	0.787095	0.899	0.538	4.00646e-08	Errfi1	MC	Vehicle	D15_vs_D0	Up
5.14702e-16	0.786813	0.841	0.363	1.02997e-11	Plet1	MC	Vehicle	D15_vs_D0	Up
1.28436e-10	0.786304	0.958	0.703	2.57013e-06	Fosb	MC	Vehicle	D15_vs_D0	Up
4.486e-14	0.771813	0.704	0.22	8.97693e-10	Pxdc1	MC	Vehicle	D15_vs_D0	Up
8.10483e-08	0.771575	0.619	0.286	0.00162186	Gm20186	MC	Vehicle	D15_vs_D0	Up
4.5874e-15	0.770189	0.979	0.758	9.17985e-11	Avpi1	MC	Vehicle	D15_vs_D0	Up
4.69449e-12	0.768032	0.709	0.253	9.39414e-08	Plk2	MC	Vehicle	D15_vs_D0	Up
2.74309e-14	0.759998	0.931	0.56	5.48921e-10	Rnd3	MC	Vehicle	D15_vs_D0	Up
1.25806e-11	0.756911	0.974	0.78	2.5175e-07	Dusp1	MC	Vehicle	D15_vs_D0	Up
6.47761e-13	0.75526	0.688	0.209	1.29624e-08	Tcim	MC	Vehicle	D15_vs_D0	Up
7.84316e-16	0.731074	0.963	0.67	1.5695e-11	Pnrc1	MC	Vehicle	D15_vs_D0	Up
3.84894e-14	0.730599	0.873	0.538	7.70212e-10	Dusp7	MC	Vehicle	D15_vs_D0	Up
2.5451e-12	0.701694	0.772	0.286	5.093e-08	Icam1	MC	Vehicle	D15_vs_D0	Up
1.37609e-06	0.684439	0.958	0.802	0.027537	Fos	MC	Vehicle	D15_vs_D0	Up
5.4725e-14	0.680357	0.884	0.473	1.0951e-09	Bhlhe40	MC	Vehicle	D15_vs_D0	Up
1.23106e-11	0.677202	0.979	0.681	2.46347e-07	Jun	MC	Vehicle	D15_vs_D0	Up
1.11476e-06	0.675755	0.868	0.615	0.0223075	Cyr61	MC	Vehicle	D15_vs_D0	Up
4.04029e-14	0.673491	1	0.813	8.08503e-10	Ubc	MC	Vehicle	D15_vs_D0	Up
5.10847e-15	0.669961	0.799	0.319	1.02226e-10	Tgif1	MC	Vehicle	D15_vs_D0	Up
8.24605e-13	0.666983	0.82	0.352	1.65012e-08	Ldlr	MC	Vehicle	D15_vs_D0	Up
2.0538e-10	0.66445	0.989	0.835	4.10986e-06	Tacstd2	MC	Vehicle	D15_vs_D0	Up
5.42419e-09	0.649964	0.942	0.703	0.000108543	Ier2	MC	Vehicle	D15_vs_D0	Up
1.35418e-08	0.638765	0.862	0.527	0.000270985	Fgfbp1	MC	Vehicle	D15_vs_D0	Up
2.0558e-14	0.638086	1	0.989	4.11386e-10	Actg1	MC	Vehicle	D15_vs_D0	Up
1.70955e-13	0.629589	0.852	0.473	3.42097e-09	Cxcl16	MC	Vehicle	D15_vs_D0	Up
6.64244e-13	0.626308	0.873	0.495	1.32922e-08	Sbno2	MC	Vehicle	D15_vs_D0	Up
3.79143e-13	0.625117	0.847	0.429	7.58703e-09	Nrip1	MC	Vehicle	D15_vs_D0	Up
4.68732e-15	0.624062	0.91	0.484	9.37979e-11	Zfand5	MC	Vehicle	D15_vs_D0	Up
3.54784e-14	0.619091	0.862	0.44	7.09959e-10	Map2k3	MC	Vehicle	D15_vs_D0	Up
2.46682e-14	0.61794	0.847	0.374	4.93636e-10	Kdm6b	MC	Vehicle	D15_vs_D0	Up
1.59194e-12	0.596832	0.952	0.714	3.18563e-08	Mcl1	MC	Vehicle	D15_vs_D0	Up
3.61858e-13	0.590772	0.984	0.692	7.24113e-09	Ccnl1	MC	Vehicle	D15_vs_D0	Up
4.36276e-11	0.590572	0.91	0.615	8.73033e-07	Cldn1	MC	Vehicle	D15_vs_D0	Up
4.84715e-13	0.588925	1	1	9.69964e-09	Mt2	MC	Vehicle	D15_vs_D0	Up
1.4447e-07	0.584073	0.815	0.527	0.00289098	Adrb2	MC	Vehicle	D15_vs_D0	Up
1.22721e-08	0.583417	0.598	0.22	0.000245577	Klf2	MC	Vehicle	D15_vs_D0	Up
4.61991e-12	0.575145	0.899	0.495	9.2449e-08	Cebpb	MC	Vehicle	D15_vs_D0	Up
6.39155e-11	0.573174	0.81	0.396	1.27901e-06	Trib1	MC	Vehicle	D15_vs_D0	Up
4.30903e-13	0.572037	0.751	0.253	8.62281e-09	Pmp22	MC	Vehicle	D15_vs_D0	Up
2.58233e-08	0.568773	0.894	0.648	0.00051675	Tpm1	MC	Vehicle	D15_vs_D0	Up
8.61954e-13	0.568053	0.735	0.253	1.72486e-08	Dennd2c	MC	Vehicle	D15_vs_D0	Up
2.74251e-10	0.553671	0.683	0.253	5.48804e-06	Hbegf	MC	Vehicle	D15_vs_D0	Up
1.19076e-08	0.552217	1	1	0.000238282	Mt1	MC	Vehicle	D15_vs_D0	Up
1.98734e-12	0.550878	0.804	0.341	3.97686e-08	Rel	MC	Vehicle	D15_vs_D0	Up
6.6834e-13	0.544472	0.947	0.571	1.33742e-08	Gadd45b	MC	Vehicle	D15_vs_D0	Up
3.63817e-13	0.541195	0.635	0.176	7.28035e-09	Trim16	MC	Vehicle	D15_vs_D0	Up
1.98734e-12	0.538269	0.804	0.341	3.97686e-08	Midn	MC	Vehicle	D15_vs_D0	Up
1.48974e-14	0.531478	0.804	0.363	2.98111e-10	Srf	MC	Vehicle	D15_vs_D0	Up
8.99317e-12	0.530088	0.968	0.714	1.79962e-07	Atf4	MC	Vehicle	D15_vs_D0	Up
4.31862e-10	0.525656	0.614	0.209	8.64199e-06	Ovol1	MC	Vehicle	D15_vs_D0	Up
6.00637e-11	0.517151	0.931	0.725	1.20193e-06	Csrp1	MC	Vehicle	D15_vs_D0	Up
2.31048e-07	0.515413	0.915	0.714	0.0046235	Mast4	MC	Vehicle	D15_vs_D0	Up
9.26984e-07	0.510139	0.984	0.857	0.0185499	Klf4	MC	Vehicle	D15_vs_D0	Up
2.06675e-11	0.510014	0.73	0.264	4.13577e-07	Irf1	MC	Vehicle	D15_vs_D0	Up
7.23038e-12	0.510013	0.989	0.923	1.44687e-07	Calm2	MC	Vehicle	D15_vs_D0	Up
3.02319e-09	0.508461	0.741	0.363	6.04971e-05	Cdcp1	MC	Vehicle	D15_vs_D0	Up
9.92456e-11	0.503445	0.841	0.407	1.986e-06	Tiparp	MC	Vehicle	D15_vs_D0	Up
3.03671e-14	0.502975	0.63	0.121	6.07677e-10	Dusp5	MC	Vehicle	D15_vs_D0	Up
1.56194e-08	0.500237	0.767	0.451	0.00031256	Zfp703	MC	Vehicle	D15_vs_D0	Up
8.50225e-07	0.499288	0.995	0.923	0.0170139	Sdc4	MC	Vehicle	D15_vs_D0	Up
6.20011e-15	0.498536	0.693	0.132	1.2407e-10	Slc25a25	MC	Vehicle	D15_vs_D0	Up
9.84424e-08	0.491655	0.349	0.055	0.00196993	Arc	MC	Vehicle	D15_vs_D0	Up
3.87798e-10	0.489233	0.794	0.44	7.76023e-06	Eif1a	MC	Vehicle	D15_vs_D0	Up
1.2009e-09	0.487295	0.825	0.495	2.40313e-05	Tsc22d2	MC	Vehicle	D15_vs_D0	Up
1.79957e-10	0.484402	0.757	0.341	3.60112e-06	Sde2	MC	Vehicle	D15_vs_D0	Up
1.80948e-08	0.479911	0.862	0.56	0.000362095	Nfkb1	MC	Vehicle	D15_vs_D0	Up
4.059e-12	0.47865	0.878	0.451	8.12246e-08	Wsb1	MC	Vehicle	D15_vs_D0	Up
1.4362e-12	0.476661	0.735	0.286	2.87397e-08	Arl5b	MC	Vehicle	D15_vs_D0	Up
7.81792e-10	0.475327	0.905	0.604	1.56444e-05	Stat3	MC	Vehicle	D15_vs_D0	Up
1.49272e-13	0.473821	0.635	0.143	2.98708e-09	Klf10	MC	Vehicle	D15_vs_D0	Up
1.16561e-09	0.473715	0.831	0.484	2.3325e-05	Clic4	MC	Vehicle	D15_vs_D0	Up
1.65087e-08	0.469728	0.873	0.582	0.000330355	Irf6	MC	Vehicle	D15_vs_D0	Up
3.34894e-08	0.468673	0.979	0.846	0.000670156	Dnaja1	MC	Vehicle	D15_vs_D0	Up
3.15188e-07	0.467579	0.847	0.626	0.00630723	Arid5b	MC	Vehicle	D15_vs_D0	Up
2.25527e-08	0.456685	0.619	0.242	0.000451302	Eppk1	MC	Vehicle	D15_vs_D0	Up
1.33964e-08	0.456299	0.873	0.637	0.000268076	Spag9	MC	Vehicle	D15_vs_D0	Up
5.32304e-09	0.455539	0.868	0.527	0.000106519	Ndel1	MC	Vehicle	D15_vs_D0	Up
9.29414e-11	0.454162	0.698	0.264	1.85985e-06	Sertad1	MC	Vehicle	D15_vs_D0	Up
8.06284e-10	0.448625	0.884	0.462	1.61346e-05	Ppp1r15a	MC	Vehicle	D15_vs_D0	Up
3.54241e-10	0.444718	0.899	0.593	7.08871e-06	Rassf1	MC	Vehicle	D15_vs_D0	Up
4.79159e-12	0.441668	0.487	0.055	9.58844e-08	Egr3	MC	Vehicle	D15_vs_D0	Up
7.78629e-10	0.431311	0.725	0.33	1.55811e-05	Uap1	MC	Vehicle	D15_vs_D0	Up
5.74464e-11	0.429798	0.667	0.22	1.14956e-06	Zc3h12a	MC	Vehicle	D15_vs_D0	Up
1.61125e-13	0.42561	0.661	0.143	3.22428e-09	Maff	MC	Vehicle	D15_vs_D0	Up
2.00602e-14	0.423135	1	0.978	4.01424e-10	Eif1	MC	Vehicle	D15_vs_D0	Up
6.93259e-10	0.421982	0.931	0.659	1.38728e-05	Bcl10	MC	Vehicle	D15_vs_D0	Up
5.06188e-08	0.417006	0.899	0.604	0.00101293	Tmed5	MC	Vehicle	D15_vs_D0	Up
1.03519e-07	0.414275	0.757	0.418	0.00207151	Lypd3	MC	Vehicle	D15_vs_D0	Up
4.04824e-07	0.411717	0.937	0.736	0.00810094	Zfp36l1	MC	Vehicle	D15_vs_D0	Up
7.63715e-15	0.410134	0.688	0.132	1.52827e-10	Lor	MC	Vehicle	D15_vs_D0	Up
1.63835e-08	0.401526	0.862	0.505	0.000327851	Azin1	MC	Vehicle	D15_vs_D0	Up
1.05571e-07	0.400972	0.577	0.231	0.00211258	Pmepa1	MC	Vehicle	D15_vs_D0	Up
1.02401e-07	0.399508	0.963	0.846	0.00204915	Eif5	MC	Vehicle	D15_vs_D0	Up
1.18902e-09	0.398399	0.836	0.473	2.37934e-05	Ptp4a1	MC	Vehicle	D15_vs_D0	Up
2.10311e-07	0.397646	0.963	0.802	0.00420854	Top1	MC	Vehicle	D15_vs_D0	Up
3.00724e-09	0.394514	0.688	0.297	6.01779e-05	Mafk	MC	Vehicle	D15_vs_D0	Up
1.39937e-08	0.394395	0.831	0.451	0.000280028	H2-Q6	MC	Vehicle	D15_vs_D0	Up
1.06628e-08	0.390567	0.709	0.33	0.000213374	Tjp2	MC	Vehicle	D15_vs_D0	Up
6.37153e-09	0.389537	0.656	0.253	0.000127501	Pde4b	MC	Vehicle	D15_vs_D0	Up
6.40104e-09	0.389092	0.693	0.341	0.000128091	Nipa2	MC	Vehicle	D15_vs_D0	Up
2.10225e-08	0.387825	0.55	0.187	0.000420681	Gadd45a	MC	Vehicle	D15_vs_D0	Up
1.69817e-08	0.386546	0.815	0.538	0.000339821	Rab6a	MC	Vehicle	D15_vs_D0	Up
4.22608e-08	0.386196	0.709	0.33	0.000845681	Gem	MC	Vehicle	D15_vs_D0	Up
2.25467e-08	0.378424	0.894	0.538	0.000451182	Tob1	MC	Vehicle	D15_vs_D0	Up
5.39377e-07	0.375318	0.582	0.264	0.0107935	Spry1	MC	Vehicle	D15_vs_D0	Up
7.70271e-07	0.375029	0.772	0.495	0.0154139	Hspb8	MC	Vehicle	D15_vs_D0	Up
2.35048e-08	0.372913	0.683	0.319	0.000470355	Flvcr1	MC	Vehicle	D15_vs_D0	Up
1.40367e-09	0.37261	0.683	0.264	2.80889e-05	Herc4	MC	Vehicle	D15_vs_D0	Up
7.89115e-11	0.370186	0.899	0.407	1.5791e-06	Pim1	MC	Vehicle	D15_vs_D0	Up
2.6962e-10	0.366361	0.899	0.484	5.39537e-06	Tuba1c	MC	Vehicle	D15_vs_D0	Up
1.40847e-07	0.365947	0.72	0.363	0.00281849	Myc	MC	Vehicle	D15_vs_D0	Up
2.38744e-08	0.36517	1	1	0.000477751	H3f3b	MC	Vehicle	D15_vs_D0	Up
2.80962e-09	0.364577	0.614	0.231	5.62234e-05	Usp2	MC	Vehicle	D15_vs_D0	Up
3.17509e-07	0.363491	0.54	0.187	0.00635368	Creb5	MC	Vehicle	D15_vs_D0	Up
1.90238e-09	0.359911	0.513	0.143	3.80686e-05	Nod2	MC	Vehicle	D15_vs_D0	Up
1.77412e-11	0.359445	0.72	0.264	3.55019e-07	Phf23	MC	Vehicle	D15_vs_D0	Up
1.01825e-09	0.358972	0.635	0.187	2.03761e-05	Irs2	MC	Vehicle	D15_vs_D0	Up
7.13438e-08	0.35322	0.741	0.407	0.00142766	Ehd1	MC	Vehicle	D15_vs_D0	Up
3.5258e-07	0.351784	0.931	0.692	0.00705548	Arl4a	MC	Vehicle	D15_vs_D0	Up
1.55229e-09	0.349917	0.471	0.099	3.10629e-05	Dusp8	MC	Vehicle	D15_vs_D0	Up
5.53509e-10	0.348108	0.788	0.396	1.10763e-05	F2rl1	MC	Vehicle	D15_vs_D0	Up
2.43491e-07	0.346746	0.524	0.209	0.0048725	Cited2	MC	Vehicle	D15_vs_D0	Up
4.45794e-10	0.343837	0.566	0.165	8.92079e-06	Btg3	MC	Vehicle	D15_vs_D0	Up
1.492e-09	0.343582	0.455	0.088	2.98564e-05	Bcl3	MC	Vehicle	D15_vs_D0	Up
1.9318e-08	0.343468	0.794	0.418	0.000386572	Fosl2	MC	Vehicle	D15_vs_D0	Up
6.27384e-09	0.343057	0.566	0.176	0.000125546	Map3k8	MC	Vehicle	D15_vs_D0	Up
3.69706e-07	0.340711	0.873	0.626	0.00739818	Hif1a	MC	Vehicle	D15_vs_D0	Up
4.54954e-08	0.335527	0.513	0.154	0.000910409	Skil	MC	Vehicle	D15_vs_D0	Up
2.04392e-09	0.335263	0.608	0.187	4.09008e-05	Dnajb9	MC	Vehicle	D15_vs_D0	Up
1.74987e-07	0.332241	0.434	0.121	0.00350167	Cdc42ep3	MC	Vehicle	D15_vs_D0	Up
7.36027e-08	0.330655	0.783	0.44	0.00147286	Coq10b	MC	Vehicle	D15_vs_D0	Up
1.72522e-08	0.330416	0.349	0.033	0.000345233	Nr4a3	MC	Vehicle	D15_vs_D0	Up
2.73103e-08	0.330409	0.952	0.747	0.000546506	H2-Q4	MC	Vehicle	D15_vs_D0	Up
4.35469e-08	0.330058	0.651	0.275	0.000871417	Nectin2	MC	Vehicle	D15_vs_D0	Up
4.03219e-08	0.329419	0.651	0.308	0.000806882	Trim47	MC	Vehicle	D15_vs_D0	Up
4.45211e-07	0.327273	0.942	0.725	0.00890913	Rheb	MC	Vehicle	D15_vs_D0	Up
1.8833e-06	0.326205	0.64	0.319	0.0376868	Idi1	MC	Vehicle	D15_vs_D0	Up
3.7675e-09	0.325909	0.524	0.143	7.53915e-05	Noct	MC	Vehicle	D15_vs_D0	Up
2.22696e-07	0.323758	0.757	0.505	0.00445637	Msn	MC	Vehicle	D15_vs_D0	Up
7.15959e-08	0.322408	0.651	0.286	0.00143271	Tgoln1	MC	Vehicle	D15_vs_D0	Up
5.72989e-08	0.321853	0.709	0.363	0.00114661	Epha2	MC	Vehicle	D15_vs_D0	Up
2.00557e-08	0.321807	0.413	0.077	0.000401334	Gramd3	MC	Vehicle	D15_vs_D0	Up
9.4117e-09	0.320984	0.767	0.33	0.000188338	Erf	MC	Vehicle	D15_vs_D0	Up
4.55069e-07	0.319716	0.767	0.418	0.00910638	Tob2	MC	Vehicle	D15_vs_D0	Up
1.87808e-08	0.316544	0.386	0.055	0.000375823	Egr2	MC	Vehicle	D15_vs_D0	Up
1.47926e-07	0.316274	0.847	0.484	0.00296015	Cldnd1	MC	Vehicle	D15_vs_D0	Up
1.20297e-08	0.313414	0.635	0.242	0.000240726	Lysmd3	MC	Vehicle	D15_vs_D0	Up
1.13224e-06	0.313148	0.868	0.549	0.0226572	Rap1b	MC	Vehicle	D15_vs_D0	Up
4.59438e-08	0.309357	0.614	0.253	0.000919381	Ralgds	MC	Vehicle	D15_vs_D0	Up
4.15185e-07	0.309075	0.635	0.275	0.00830827	Ppp1r15b	MC	Vehicle	D15_vs_D0	Up
2.13077e-06	0.308169	0.519	0.22	0.0426388	Slc7a1	MC	Vehicle	D15_vs_D0	Up
2.24813e-07	0.307318	0.656	0.297	0.00449872	Trp53bp2	MC	Vehicle	D15_vs_D0	Up
1.82177e-07	0.305586	0.857	0.451	0.00364554	Nfe2l2	MC	Vehicle	D15_vs_D0	Up
1.7393e-06	0.304925	0.741	0.407	0.0348052	Ccnt1	MC	Vehicle	D15_vs_D0	Up
4.39771e-08	0.30443	0.878	0.615	0.000880026	Gls	MC	Vehicle	D15_vs_D0	Up
6.45059e-08	0.302841	0.783	0.407	0.00129083	Arih1	MC	Vehicle	D15_vs_D0	Up
4.06236e-07	0.301061	0.878	0.571	0.00812918	Arhgap5	MC	Vehicle	D15_vs_D0	Up
6.41949e-08	0.29977	0.635	0.253	0.0012846	Stk40	MC	Vehicle	D15_vs_D0	Up
7.69872e-07	0.298909	0.698	0.385	0.0154059	Bcl6	MC	Vehicle	D15_vs_D0	Up
1.03338e-06	0.297491	0.693	0.352	0.0206791	Degs1	MC	Vehicle	D15_vs_D0	Up
1.31252e-06	0.297173	0.534	0.198	0.0262649	Id1	MC	Vehicle	D15_vs_D0	Up
2.26935e-07	0.296791	0.571	0.22	0.0045412	Rhog	MC	Vehicle	D15_vs_D0	Up
1.65941e-08	0.29602	0.963	0.791	0.000332064	Ptp4a2	MC	Vehicle	D15_vs_D0	Up
9.56162e-07	0.294093	0.46	0.143	0.0191338	Dusp6	MC	Vehicle	D15_vs_D0	Up
2.37478e-06	0.29289	0.672	0.341	0.0475218	Ndrg1	MC	Vehicle	D15_vs_D0	Up
6.71139e-09	0.291985	0.524	0.143	0.000134302	Fam110a	MC	Vehicle	D15_vs_D0	Up
4.78925e-07	0.29175	0.767	0.429	0.00958377	Senp2	MC	Vehicle	D15_vs_D0	Up
3.1885e-07	0.290053	0.762	0.429	0.00638051	Mafg	MC	Vehicle	D15_vs_D0	Up
3.8949e-07	0.289189	0.751	0.374	0.00779409	Gm15987	MC	Vehicle	D15_vs_D0	Up
1.08132e-06	0.287368	0.794	0.505	0.0216382	Esyt2	MC	Vehicle	D15_vs_D0	Up
8.19524e-08	0.285156	0.55	0.187	0.00163995	Hmgcr	MC	Vehicle	D15_vs_D0	Up
5.23613e-07	0.280249	0.884	0.604	0.010478	Brd2	MC	Vehicle	D15_vs_D0	Up
6.00657e-09	0.280088	0.455	0.088	0.000120197	Cpeb2	MC	Vehicle	D15_vs_D0	Up
1.87519e-07	0.279845	0.746	0.429	0.00375245	Samd4b	MC	Vehicle	D15_vs_D0	Up
1.20545e-07	0.2798	0.635	0.253	0.00241223	Usp53	MC	Vehicle	D15_vs_D0	Up
4.04409e-07	0.279185	0.778	0.451	0.00809264	Arid1a	MC	Vehicle	D15_vs_D0	Up
5.23919e-08	0.278849	0.677	0.297	0.00104841	Ddx3y	MC	Vehicle	D15_vs_D0	Up
8.04374e-07	0.278446	0.63	0.253	0.0160963	Ier5	MC	Vehicle	D15_vs_D0	Up
2.22803e-09	0.27823	0.873	0.451	4.45852e-05	Arf6	MC	Vehicle	D15_vs_D0	Up
2.24109e-07	0.27765	0.603	0.242	0.00448465	Bcar1	MC	Vehicle	D15_vs_D0	Up
7.80793e-07	0.277433	0.81	0.484	0.0156245	Kcmf1	MC	Vehicle	D15_vs_D0	Up
7.88898e-09	0.276667	0.497	0.121	0.000157866	Rybp	MC	Vehicle	D15_vs_D0	Up
1.16946e-08	0.272409	0.741	0.33	0.000234021	Spty2d1	MC	Vehicle	D15_vs_D0	Up
1.64136e-08	0.271518	0.487	0.132	0.000328453	Rasgef1b	MC	Vehicle	D15_vs_D0	Up
3.62541e-10	0.271042	0.577	0.132	7.2548e-06	Arid5a	MC	Vehicle	D15_vs_D0	Up
7.22703e-07	0.27053	0.529	0.209	0.014462	Foxm1	MC	Vehicle	D15_vs_D0	Up
1.9029e-07	0.270241	0.725	0.33	0.00380789	Mbtd1	MC	Vehicle	D15_vs_D0	Up
1.11162e-06	0.268978	0.598	0.286	0.0222446	Mapk6	MC	Vehicle	D15_vs_D0	Up
4.51707e-07	0.26777	0.593	0.242	0.0090391	2810474O19Rik	MC	Vehicle	D15_vs_D0	Up
8.34779e-07	0.26533	0.64	0.33	0.0167048	Zfp593	MC	Vehicle	D15_vs_D0	Up
1.08239e-07	0.265223	0.714	0.308	0.00216597	Akirin1	MC	Vehicle	D15_vs_D0	Up
2.27999e-06	0.262053	0.788	0.495	0.0456249	Chic2	MC	Vehicle	D15_vs_D0	Up
2.28129e-06	0.261213	0.958	0.802	0.045651	Ppp2ca	MC	Vehicle	D15_vs_D0	Up
4.16076e-08	0.260954	0.519	0.154	0.00083261	Chka	MC	Vehicle	D15_vs_D0	Up
9.03732e-07	0.25816	0.762	0.44	0.0180846	Larp1b	MC	Vehicle	D15_vs_D0	Up
1.69531e-07	0.255228	0.519	0.165	0.00339248	Mpzl3	MC	Vehicle	D15_vs_D0	Up
1.29926e-06	0.255195	0.312	0.055	0.0259995	Casp4	MC	Vehicle	D15_vs_D0	Up
1.47211e-06	0.253107	0.519	0.198	0.0294584	Samd8	MC	Vehicle	D15_vs_D0	Up
2.32075e-06	0.253011	0.349	0.077	0.0464405	Fam43a	MC	Vehicle	D15_vs_D0	Up
4.99792e-07	0.250557	0.815	0.462	0.0100013	Ppp2r2a	MC	Vehicle	D15_vs_D0	Up
5.88905e-08	-0.286984	1	0.989	0.00117846	Lgals7	MC	Vehicle	D15_vs_D0	Down
5.57036e-10	-0.301461	1	0.989	1.11468e-05	Krt5	MC	Vehicle	D15_vs_D0	Down
4.27847e-08	-0.307134	0.963	0.978	0.000856164	Cox6b1	MC	Vehicle	D15_vs_D0	Down
2.38047e-07	-0.347472	1	0.967	0.00476356	Anxa8	MC	Vehicle	D15_vs_D0	Down
3.20204e-09	-0.35336	0.984	0.967	6.4076e-05	Cox7c	MC	Vehicle	D15_vs_D0	Down
1.33534e-07	-0.381372	0.931	0.945	0.00267215	Atp5d	MC	Vehicle	D15_vs_D0	Down
2.32276e-06	-0.395015	0.783	0.846	0.0464808	Phgdh	MC	Vehicle	D15_vs_D0	Down
3.63624e-12	-0.40951	0.979	0.978	7.27649e-08	Atpif1	MC	Vehicle	D15_vs_D0	Down
5.69112e-07	-0.410876	1	0.989	0.0113885	Krt15	MC	Vehicle	D15_vs_D0	Down
2.12721e-11	-0.555973	0.942	0.923	4.25676e-07	Dst	MC	Vehicle	D15_vs_D0	Down
1.30685e-09	-0.621173	0.624	0.791	2.61514e-05	Tsc22d3	MC	Vehicle	D15_vs_D0	Down
5.51848e-17	-0.818401	1	1	1.1043e-12	Gm42418	MC	Vehicle	D15_vs_D0	Down
7.17699e-07	0.567145	1	1	0.0143619	Tmsb4x	MC	Vehicle	D9_vs_D3	Up
4.37275e-07	-2.2616	0.467	0.821	0.00875031	Col3a1	MC	Vehicle	D9_vs_D3	Down
1.5424e-12	-2.80453	0.361	0.893	3.08649e-08	Col1a1	MC	Vehicle	D9_vs_D3	Down
1.29693e-14	-3.02793	0.3	0.929	2.59529e-10	Col1a2	MC	Vehicle	D9_vs_D3	Down
1.53116e-07	0.653955	0.915	0.536	0.00306401	AY036118	MC	Vehicle	D15_vs_D3	Up
2.35804e-06	0.506149	1	1	0.0471868	Tmsb4x	MC	Vehicle	D15_vs_D3	Up
4.00004e-08	0.327196	1	1	0.000800448	Rps29	MC	Vehicle	D15_vs_D3	Up
7.80763e-08	0.313611	1	1	0.00156238	Rps27	MC	Vehicle	D15_vs_D3	Up
1.2425e-06	-1.33511	0.026	0.25	0.0248637	BC100530	MC	Vehicle	D15_vs_D3	Down
5.32487e-12	-2.40559	0.296	0.821	1.06556e-07	Col3a1	MC	Vehicle	D15_vs_D3	Down
2.35789e-18	-2.91191	0.201	0.893	4.71837e-14	Col1a1	MC	Vehicle	D15_vs_D3	Down
3.70375e-15	-3.03076	0.286	0.929	7.41158e-11	Col1a2	MC	Vehicle	D15_vs_D3	Down
9.10462e-08	0.622369	0.952	0.883	0.00182193	Hspa1a	MC	Vehicle	D15_vs_D9	Up
1.03458e-10	0.398625	0.915	0.778	2.07031e-06	AY036118	MC	Vehicle	D15_vs_D9	Up
6.6378e-11	0.380302	1	1	1.32829e-06	Gm42418	MC	Vehicle	D15_vs_D9	Up

## Sheet: MC-Quercetin
Pairwise Differential Expression Genes of MC in scRNA-seq Data
The column name annotation: avg_logFC (average log fold change); pct.1 (ratio of cells in this cluster that expressed); pct.2 (ratio of cells in the rest of clusters that expressed the gene); p_val (p_value); p_val_adj (Bonferroni corrected p_value).
p_val	avg_logFC	pct.1	pct.2	p_val_adj	gene	celltype	group	class	regulation
8.20777e-08	1.49729	0.765	0.429	0.00164246	Ier3	MC	Quercetin	D3_vs_D0	Up
2.37157e-07	1.46467	0.686	0.363	0.00474575	Plet1	MC	Quercetin	D3_vs_D0	Up
9.23337e-10	1.43506	0.765	0.286	1.84769e-05	Krt17	MC	Quercetin	D3_vs_D0	Up
2.29813e-06	1.32831	0.647	0.341	0.0459879	Thbs1	MC	Quercetin	D3_vs_D0	Up
2.13824e-07	1.26048	0.569	0.187	0.00427883	Phlda1	MC	Quercetin	D3_vs_D0	Up
1.61272e-08	1.23607	0.647	0.209	0.000322721	Ifi202b	MC	Quercetin	D3_vs_D0	Up
1.17265e-08	1.18112	0.961	0.692	0.00023466	Nfkbia	MC	Quercetin	D3_vs_D0	Up
3.03245e-10	1.16531	0.804	0.44	6.06823e-06	Itpkc	MC	Quercetin	D3_vs_D0	Up
2.23178e-18	1.1305	0.98	0.253	4.46601e-14	Krt77	MC	Quercetin	D3_vs_D0	Up
4.13964e-07	1.09967	0.51	0.154	0.00828384	Gm12840	MC	Quercetin	D3_vs_D0	Up
2.28285e-09	1.09901	0.569	0.121	4.56821e-05	Fosl1	MC	Quercetin	D3_vs_D0	Up
4.1875e-07	1.07854	0.961	0.835	0.0083796	Tacstd2	MC	Quercetin	D3_vs_D0	Up
9.71521e-10	1.04772	0.902	0.516	1.94411e-05	Ifrd1	MC	Quercetin	D3_vs_D0	Up
1.2594e-09	1.00513	0.627	0.187	2.52019e-05	Gadd45a	MC	Quercetin	D3_vs_D0	Up
8.69119e-07	0.946365	0.569	0.22	0.0173919	Pxdc1	MC	Quercetin	D3_vs_D0	Up
5.99561e-07	0.91966	0.863	0.582	0.0119978	Irf6	MC	Quercetin	D3_vs_D0	Up
2.48144e-06	0.903215	0.725	0.407	0.0496561	Pim1	MC	Quercetin	D3_vs_D0	Up
9.36001e-07	0.852688	0.765	0.407	0.0187303	Aqp3	MC	Quercetin	D3_vs_D0	Up
2.98997e-07	0.84105	0.824	0.363	0.00598324	Tnfaip3	MC	Quercetin	D3_vs_D0	Up
5.69547e-10	0.832745	0.745	0.209	1.13972e-05	Tcim	MC	Quercetin	D3_vs_D0	Up
4.58178e-07	0.808127	0.647	0.253	0.00916859	Pde4b	MC	Quercetin	D3_vs_D0	Up
5.27605e-08	0.798885	0.784	0.473	0.00105579	Cxcl16	MC	Quercetin	D3_vs_D0	Up
2.10751e-06	0.796225	0.784	0.538	0.0421735	Errfi1	MC	Quercetin	D3_vs_D0	Up
6.22221e-08	0.779251	0.882	0.538	0.00124513	Nfkbiz	MC	Quercetin	D3_vs_D0	Up
1.17918e-06	0.776241	0.373	0.055	0.0235966	F3	MC	Quercetin	D3_vs_D0	Up
1.73216e-08	0.774534	0.804	0.44	0.000346624	Tnfrsf12a	MC	Quercetin	D3_vs_D0	Up
2.04933e-06	0.758388	0.784	0.495	0.0410092	Cebpb	MC	Quercetin	D3_vs_D0	Up
3.69714e-08	0.754203	0.902	0.429	0.000739834	Sbsn	MC	Quercetin	D3_vs_D0	Up
1.27818e-08	0.752932	0.863	0.44	0.000255777	Map2k3	MC	Quercetin	D3_vs_D0	Up
3.70106e-08	0.746047	0.784	0.363	0.000740619	Cdcp1	MC	Quercetin	D3_vs_D0	Up
8.14733e-08	0.73436	0.667	0.253	0.00163036	Dennd2c	MC	Quercetin	D3_vs_D0	Up
1.28509e-08	0.712059	0.725	0.253	0.00025716	Plk2	MC	Quercetin	D3_vs_D0	Up
1.75527e-06	0.693973	0.784	0.473	0.0351247	Ptp4a1	MC	Quercetin	D3_vs_D0	Up
7.34542e-09	0.672332	0.627	0.154	0.000146989	Epha4	MC	Quercetin	D3_vs_D0	Up
1.16851e-06	0.671573	0.745	0.374	0.0233831	Kdm6b	MC	Quercetin	D3_vs_D0	Up
1.47351e-13	0.670927	0.569	0.022	2.94864e-09	Sprr1a	MC	Quercetin	D3_vs_D0	Up
1.24935e-06	0.648031	0.863	0.495	0.0250008	Sbno2	MC	Quercetin	D3_vs_D0	Up
1.36245e-06	0.644655	0.725	0.352	0.027264	Ldlr	MC	Quercetin	D3_vs_D0	Up
2.56638e-07	0.602227	0.745	0.297	0.00513557	Csrnp1	MC	Quercetin	D3_vs_D0	Up
3.73128e-09	0.601589	0.608	0.143	7.46667e-05	Noct	MC	Quercetin	D3_vs_D0	Up
2.21468e-09	0.59243	0.627	0.143	4.4318e-05	Ly6g6c	MC	Quercetin	D3_vs_D0	Up
9.36877e-08	0.562641	0.686	0.286	0.00187478	Arl5b	MC	Quercetin	D3_vs_D0	Up
2.51172e-07	0.561708	0.608	0.22	0.00502619	Zc3h12a	MC	Quercetin	D3_vs_D0	Up
1.8264e-06	0.554695	0.922	0.648	0.0365482	Cxadr	MC	Quercetin	D3_vs_D0	Up
1.17859e-07	0.550777	0.451	0.077	0.00235847	Gramd3	MC	Quercetin	D3_vs_D0	Up
8.06766e-08	0.542311	0.784	0.319	0.00161442	Tgif1	MC	Quercetin	D3_vs_D0	Up
4.48451e-08	0.499637	0.902	0.538	0.000897396	Pfdn2	MC	Quercetin	D3_vs_D0	Up
7.69907e-10	0.489096	1	0.659	1.54066e-05	Krt10	MC	Quercetin	D3_vs_D0	Up
5.52145e-07	0.480783	0.529	0.132	0.011049	Slc25a25	MC	Quercetin	D3_vs_D0	Up
5.87278e-09	0.468334	0.784	0.286	0.00011752	Tgoln1	MC	Quercetin	D3_vs_D0	Up
3.34267e-08	0.467913	0.588	0.143	0.000668901	Maff	MC	Quercetin	D3_vs_D0	Up
2.85029e-11	0.45791	0.529	0.044	5.70371e-07	Asprv1	MC	Quercetin	D3_vs_D0	Up
2.44918e-08	0.449355	0.51	0.088	0.000490105	Stx11	MC	Quercetin	D3_vs_D0	Up
1.56179e-14	0.441604	0.882	0.286	3.1253e-10	Krtdap	MC	Quercetin	D3_vs_D0	Up
6.21679e-07	0.436389	0.627	0.187	0.0124404	Irs2	MC	Quercetin	D3_vs_D0	Up
8.9091e-07	0.391982	0.431	0.077	0.017828	Rassf9	MC	Quercetin	D3_vs_D0	Up
1.15158e-07	0.389116	0.373	0.033	0.00230442	Nr4a3	MC	Quercetin	D3_vs_D0	Up
5.8124e-08	0.365913	0.471	0.077	0.00116312	2610035D17Rik	MC	Quercetin	D3_vs_D0	Up
4.09453e-08	0.348944	0.765	0.286	0.000819356	Col1a2	MC	Quercetin	D3_vs_D0	Up
1.63514e-06	0.323395	0.373	0.055	0.0327208	Egr3	MC	Quercetin	D3_vs_D0	Up
2.71881e-07	0.31983	0.627	0.209	0.0054406	Ppp1r18	MC	Quercetin	D3_vs_D0	Up
1.93923e-06	0.297624	0.451	0.088	0.0388059	Cldn4	MC	Quercetin	D3_vs_D0	Up
1.66787e-07	0.291607	0.412	0.055	0.00333758	Hcar2	MC	Quercetin	D3_vs_D0	Up
7.33627e-09	-0.301172	1	1	0.000146806	Rps29	MC	Quercetin	D3_vs_D0	Down
5.23108e-07	-0.395049	1	0.978	0.0104679	Atpif1	MC	Quercetin	D3_vs_D0	Down
2.28531e-06	-0.39824	0.98	0.967	0.0457313	Cox7c	MC	Quercetin	D3_vs_D0	Down
4.01627e-14	-1.10801	1	1	8.03696e-10	Gm42418	MC	Quercetin	D3_vs_D0	Down
5.6204e-15	1.25201	0.916	0.692	1.1247e-10	Zfp36	MC	Quercetin	D9_vs_D0	Up
5.90194e-07	1.24631	0.47	0.143	0.0118104	Fabp5	MC	Quercetin	D9_vs_D0	Up
1.73643e-18	1.16622	0.972	0.692	3.47477e-14	Nfkbia	MC	Quercetin	D9_vs_D0	Up
3.24037e-13	1.14743	0.761	0.341	6.4843e-09	Thbs1	MC	Quercetin	D9_vs_D0	Up
2.39979e-13	1.12561	0.733	0.286	4.80221e-09	Krt17	MC	Quercetin	D9_vs_D0	Up
3.99469e-14	1.08527	0.773	0.44	7.99378e-10	Itpkc	MC	Quercetin	D9_vs_D0	Up
4.67973e-14	1.08216	0.598	0.154	9.3646e-10	Gm12840	MC	Quercetin	D9_vs_D0	Up
3.32178e-11	1.04045	0.665	0.286	6.64721e-07	Gm20186	MC	Quercetin	D9_vs_D0	Up
5.15115e-15	0.990792	0.797	0.363	1.0308e-10	Tnfaip3	MC	Quercetin	D9_vs_D0	Up
6.39071e-13	0.980428	0.928	0.692	1.27884e-08	Btg2	MC	Quercetin	D9_vs_D0	Up
3.46746e-14	0.976929	0.594	0.121	6.93874e-10	Fosl1	MC	Quercetin	D9_vs_D0	Up
3.37247e-13	0.926129	0.865	0.571	6.74865e-09	Nr4a1	MC	Quercetin	D9_vs_D0	Up
7.85741e-11	0.922784	0.892	0.637	1.57235e-06	Atf3	MC	Quercetin	D9_vs_D0	Up
7.5287e-13	0.922287	0.869	0.582	1.50657e-08	Egr1	MC	Quercetin	D9_vs_D0	Up
1.19104e-14	0.898797	0.693	0.209	2.38338e-10	Tcim	MC	Quercetin	D9_vs_D0	Up
4.44713e-13	0.884717	0.876	0.516	8.89915e-09	Ifrd1	MC	Quercetin	D9_vs_D0	Up
7.80194e-13	0.829567	1	0.923	1.56125e-08	Sfn	MC	Quercetin	D9_vs_D0	Up
4.97862e-12	0.80516	0.833	0.429	9.96272e-08	Ier3	MC	Quercetin	D9_vs_D0	Up
4.85606e-12	0.786736	0.976	0.791	9.71747e-08	Junb	MC	Quercetin	D9_vs_D0	Up
3.66022e-13	0.776778	0.841	0.473	7.32446e-09	Bhlhe40	MC	Quercetin	D9_vs_D0	Up
1.76595e-08	0.755028	0.653	0.286	0.000353384	Epgn	MC	Quercetin	D9_vs_D0	Up
4.91398e-13	0.753153	0.749	0.297	9.83336e-09	Csrnp1	MC	Quercetin	D9_vs_D0	Up
5.3448e-10	0.752706	0.916	0.725	1.06955e-05	Klf6	MC	Quercetin	D9_vs_D0	Up
1.75537e-14	0.738707	0.861	0.495	3.51268e-10	Sbno2	MC	Quercetin	D9_vs_D0	Up
1.96062e-11	0.711378	0.869	0.571	3.9234e-07	Gadd45b	MC	Quercetin	D9_vs_D0	Up
9.03496e-11	0.703388	0.908	0.681	1.80799e-06	Dnajb1	MC	Quercetin	D9_vs_D0	Up
1.05112e-09	0.700773	1	1	2.10339e-05	Mt1	MC	Quercetin	D9_vs_D0	Up
1.11787e-07	0.699031	0.498	0.187	0.00223698	Phlda1	MC	Quercetin	D9_vs_D0	Up
4.98793e-08	0.692536	0.454	0.121	0.000998136	Krt16	MC	Quercetin	D9_vs_D0	Up
4.07108e-08	0.69167	0.976	0.923	0.000814664	Sdc4	MC	Quercetin	D9_vs_D0	Up
1.94747e-11	0.674558	0.633	0.209	3.89708e-07	Ifi202b	MC	Quercetin	D9_vs_D0	Up
8.08651e-13	0.672375	0.753	0.286	1.61819e-08	Icam1	MC	Quercetin	D9_vs_D0	Up
1.38075e-12	0.669509	0.865	0.538	2.76303e-08	Nfkbiz	MC	Quercetin	D9_vs_D0	Up
3.38244e-09	0.659406	0.928	0.758	6.7686e-05	Avpi1	MC	Quercetin	D9_vs_D0	Up
5.22554e-11	0.645019	0.9	0.67	1.04568e-06	Pnrc1	MC	Quercetin	D9_vs_D0	Up
5.13764e-11	0.642193	0.622	0.22	1.02809e-06	Pxdc1	MC	Quercetin	D9_vs_D0	Up
1.36001e-10	0.641797	0.964	0.813	2.72152e-06	Ubc	MC	Quercetin	D9_vs_D0	Up
7.20671e-14	0.636996	0.785	0.319	1.44214e-09	Tgif1	MC	Quercetin	D9_vs_D0	Up
2.24877e-11	0.603599	0.765	0.352	4.50001e-07	Ldlr	MC	Quercetin	D9_vs_D0	Up
3.15347e-08	0.60025	0.821	0.56	0.00063104	Rnd3	MC	Quercetin	D9_vs_D0	Up
1.76841e-06	0.598508	0.908	0.78	0.0353877	Dusp1	MC	Quercetin	D9_vs_D0	Up
1.66804e-09	0.590717	0.829	0.538	3.33791e-05	Dusp7	MC	Quercetin	D9_vs_D0	Up
2.90559e-09	0.574877	0.996	1	5.81437e-05	Mt2	MC	Quercetin	D9_vs_D0	Up
8.46454e-08	0.572347	0.813	0.615	0.00169384	Cldn1	MC	Quercetin	D9_vs_D0	Up
9.63788e-11	0.559184	0.665	0.253	1.92864e-06	Pde4b	MC	Quercetin	D9_vs_D0	Up
6.53962e-11	0.553632	0.797	0.44	1.30864e-06	Tnfrsf12a	MC	Quercetin	D9_vs_D0	Up
1.72792e-07	0.542669	1	0.989	0.00345775	Actg1	MC	Quercetin	D9_vs_D0	Up
5.81675e-11	0.539575	0.785	0.44	1.16399e-06	Map2k3	MC	Quercetin	D9_vs_D0	Up
3.01793e-08	0.537828	0.853	0.582	0.000603918	Irf6	MC	Quercetin	D9_vs_D0	Up
6.53753e-10	0.5339	0.94	0.692	1.30823e-05	Ccnl1	MC	Quercetin	D9_vs_D0	Up
2.3401e-08	0.528376	0.976	0.835	0.000468278	Tacstd2	MC	Quercetin	D9_vs_D0	Up
7.01829e-10	0.522182	0.805	0.484	1.40443e-05	Zfand5	MC	Quercetin	D9_vs_D0	Up
9.82691e-12	0.514161	0.916	0.495	1.96646e-07	Cebpb	MC	Quercetin	D9_vs_D0	Up
2.20064e-06	0.504563	0.865	0.659	0.044037	4930523C07Rik	MC	Quercetin	D9_vs_D0	Up
1.47866e-14	0.49688	0.661	0.132	2.95895e-10	Slc25a25	MC	Quercetin	D9_vs_D0	Up
1.14744e-09	0.493559	0.637	0.253	2.29614e-05	Dennd2c	MC	Quercetin	D9_vs_D0	Up
5.18267e-09	0.488424	0.972	0.824	0.00010371	Jund	MC	Quercetin	D9_vs_D0	Up
1.58792e-10	0.480721	0.817	0.495	3.17759e-06	Marcks	MC	Quercetin	D9_vs_D0	Up
9.60936e-09	0.478725	0.857	0.626	0.000192293	Hif1a	MC	Quercetin	D9_vs_D0	Up
1.14941e-06	0.474359	0.311	0.055	0.0230009	Arc	MC	Quercetin	D9_vs_D0	Up
2.96679e-08	0.467294	0.956	0.681	0.000593684	Jun	MC	Quercetin	D9_vs_D0	Up
3.97717e-08	0.462847	0.705	0.363	0.000795871	Cdcp1	MC	Quercetin	D9_vs_D0	Up
3.66372e-09	0.459951	0.841	0.462	7.33148e-05	Ppp1r15a	MC	Quercetin	D9_vs_D0	Up
4.92008e-08	0.459006	1	1	0.000984557	H3f3b	MC	Quercetin	D9_vs_D0	Up
1.82336e-10	0.457853	0.713	0.363	3.64873e-06	Srf	MC	Quercetin	D9_vs_D0	Up
3.18274e-10	0.45392	0.817	0.473	6.36897e-06	Cxcl16	MC	Quercetin	D9_vs_D0	Up
2.59088e-09	0.447769	0.717	0.341	5.18461e-05	Rel	MC	Quercetin	D9_vs_D0	Up
2.17576e-10	0.444374	0.996	0.923	4.35392e-06	Calm2	MC	Quercetin	D9_vs_D0	Up
4.44915e-07	0.438238	0.434	0.121	0.00890319	Ptgs2	MC	Quercetin	D9_vs_D0	Up
3.56762e-08	0.434329	0.705	0.374	0.000713917	Kdm6b	MC	Quercetin	D9_vs_D0	Up
2.00727e-08	0.432601	0.629	0.253	0.000401674	Plk2	MC	Quercetin	D9_vs_D0	Up
5.42756e-10	0.431311	0.665	0.264	1.08611e-05	Irf1	MC	Quercetin	D9_vs_D0	Up
3.91751e-09	0.426226	0.602	0.22	7.83933e-05	Zc3h12a	MC	Quercetin	D9_vs_D0	Up
1.95554e-10	0.421101	0.681	0.253	3.91323e-06	Pmp22	MC	Quercetin	D9_vs_D0	Up
2.43057e-09	0.417004	0.833	0.407	4.86381e-05	Pim1	MC	Quercetin	D9_vs_D0	Up
4.19811e-08	0.416273	0.693	0.341	0.000840085	Midn	MC	Quercetin	D9_vs_D0	Up
2.44098e-06	0.410446	0.701	0.451	0.0488464	Zfp703	MC	Quercetin	D9_vs_D0	Up
4.0803e-07	0.407008	0.522	0.209	0.00816509	Cited2	MC	Quercetin	D9_vs_D0	Up
3.68926e-08	0.393928	0.506	0.176	0.000738258	Trim16	MC	Quercetin	D9_vs_D0	Up
1.45466e-07	0.393814	0.781	0.462	0.00291092	Cdkn1a	MC	Quercetin	D9_vs_D0	Up
7.29509e-08	0.386178	0.773	0.484	0.00145982	Clic4	MC	Quercetin	D9_vs_D0	Up
1.2721e-07	0.384485	0.928	0.714	0.00254559	Atf4	MC	Quercetin	D9_vs_D0	Up
2.19888e-08	0.383119	0.773	0.44	0.000440018	Eif1a	MC	Quercetin	D9_vs_D0	Up
1.7991e-08	0.381785	0.685	0.33	0.000360017	Uap1	MC	Quercetin	D9_vs_D0	Up
3.71958e-09	0.380142	0.837	0.473	7.44325e-05	Ptp4a1	MC	Quercetin	D9_vs_D0	Up
6.72007e-09	0.376242	0.649	0.286	0.000134475	Arl5b	MC	Quercetin	D9_vs_D0	Up
9.9651e-10	0.374111	0.57	0.176	1.99412e-05	Map3k8	MC	Quercetin	D9_vs_D0	Up
1.57635e-07	0.373597	0.853	0.549	0.00315443	Cks1b	MC	Quercetin	D9_vs_D0	Up
5.12959e-08	0.370873	0.785	0.429	0.00102648	Nrip1	MC	Quercetin	D9_vs_D0	Up
1.49024e-06	0.368948	0.845	0.604	0.0298212	Stat3	MC	Quercetin	D9_vs_D0	Up
9.39771e-10	0.362553	0.466	0.099	1.88058e-05	Dusp8	MC	Quercetin	D9_vs_D0	Up
1.45034e-14	0.359315	0.669	0.132	2.90228e-10	Lor	MC	Quercetin	D9_vs_D0	Up
8.51617e-10	0.358453	0.992	0.89	1.70417e-05	Pabpc1	MC	Quercetin	D9_vs_D0	Up
1.15248e-09	0.351214	0.833	0.451	2.30623e-05	Arf6	MC	Quercetin	D9_vs_D0	Up
5.69925e-09	0.350256	0.677	0.341	0.000114048	Nipa2	MC	Quercetin	D9_vs_D0	Up
9.09685e-08	0.346841	0.522	0.187	0.00182037	Gadd45a	MC	Quercetin	D9_vs_D0	Up
2.4444e-07	0.343471	0.781	0.538	0.00489148	Rab6a	MC	Quercetin	D9_vs_D0	Up
5.60028e-08	0.341154	0.717	0.363	0.00112067	Myc	MC	Quercetin	D9_vs_D0	Up
7.55314e-07	0.328846	0.665	0.352	0.0151146	Sgms1	MC	Quercetin	D9_vs_D0	Up
2.51343e-08	0.328083	0.781	0.407	0.000502963	Tiparp	MC	Quercetin	D9_vs_D0	Up
1.13279e-08	0.324768	0.637	0.264	0.000226682	Phf23	MC	Quercetin	D9_vs_D0	Up
1.3927e-06	0.323304	0.546	0.231	0.0278692	Pmepa1	MC	Quercetin	D9_vs_D0	Up
4.63083e-07	0.321718	0.892	0.571	0.00926675	Arhgap5	MC	Quercetin	D9_vs_D0	Up
1.56537e-08	0.31842	0.303	0.011	0.000313247	Ccrl2	MC	Quercetin	D9_vs_D0	Up
3.12422e-08	0.317605	0.653	0.297	0.000625188	Mafk	MC	Quercetin	D9_vs_D0	Up
2.13856e-09	0.317475	0.498	0.132	4.27948e-05	Tmem158	MC	Quercetin	D9_vs_D0	Up
1.48187e-07	0.31736	0.789	0.484	0.00296537	Tfap2a	MC	Quercetin	D9_vs_D0	Up
1.57236e-06	0.308848	0.562	0.253	0.0314644	Ptges	MC	Quercetin	D9_vs_D0	Up
3.25373e-08	0.308211	0.371	0.055	0.000651104	Egr3	MC	Quercetin	D9_vs_D0	Up
5.98856e-07	0.307427	0.944	0.714	0.0119837	Pcbp1	MC	Quercetin	D9_vs_D0	Up
7.16578e-08	0.30523	0.964	0.791	0.00143394	Ptp4a2	MC	Quercetin	D9_vs_D0	Up
1.57502e-08	0.302449	0.649	0.264	0.000315178	Herc4	MC	Quercetin	D9_vs_D0	Up
1.1305e-09	0.302033	0.669	0.286	2.26224e-05	Nup62	MC	Quercetin	D9_vs_D0	Up
9.45249e-11	0.299356	0.446	0.055	1.89154e-06	Hcar2	MC	Quercetin	D9_vs_D0	Up
6.57133e-07	0.297752	0.825	0.527	0.0131499	Ndel1	MC	Quercetin	D9_vs_D0	Up
1.52285e-07	0.295682	0.57	0.22	0.00304737	Aurkb	MC	Quercetin	D9_vs_D0	Up
6.96316e-10	0.293254	0.458	0.088	1.3934e-05	Bcl3	MC	Quercetin	D9_vs_D0	Up
5.1853e-10	0.290646	0.538	0.154	1.03763e-05	Melk	MC	Quercetin	D9_vs_D0	Up
1.01849e-07	0.286964	0.813	0.462	0.0020381	Celf1	MC	Quercetin	D9_vs_D0	Up
1.20172e-06	0.284371	0.498	0.209	0.0240477	Ppp1r18	MC	Quercetin	D9_vs_D0	Up
2.82339e-07	0.277263	1	0.978	0.00564988	Eif1	MC	Quercetin	D9_vs_D0	Up
4.30519e-08	0.275603	0.562	0.209	0.000861512	Foxm1	MC	Quercetin	D9_vs_D0	Up
7.43987e-09	0.274858	0.542	0.154	0.000148879	Skil	MC	Quercetin	D9_vs_D0	Up
9.09356e-07	0.274089	0.988	0.923	0.0181971	Hnrnpab	MC	Quercetin	D9_vs_D0	Up
2.40527e-06	0.270953	0.546	0.22	0.0481318	Rnf19b	MC	Quercetin	D9_vs_D0	Up
3.16415e-07	0.269641	0.586	0.242	0.00633177	2810474O19Rik	MC	Quercetin	D9_vs_D0	Up
1.91032e-06	0.268016	0.61	0.286	0.0382274	Tgoln1	MC	Quercetin	D9_vs_D0	Up
1.38688e-06	0.267317	0.821	0.484	0.0277528	Cldnd1	MC	Quercetin	D9_vs_D0	Up
1.64995e-07	0.264704	0.717	0.33	0.00330171	Erf	MC	Quercetin	D9_vs_D0	Up
6.75704e-07	0.264438	0.769	0.429	0.0135215	Senp2	MC	Quercetin	D9_vs_D0	Up
1.84332e-06	0.263894	0.474	0.165	0.0368867	Sirt1	MC	Quercetin	D9_vs_D0	Up
1.21728e-08	0.259058	0.386	0.055	0.00024359	Egr2	MC	Quercetin	D9_vs_D0	Up
8.23077e-07	0.254704	0.896	0.615	0.0164706	Dazap1	MC	Quercetin	D9_vs_D0	Up
3.56531e-07	0.252593	0.454	0.143	0.00713455	Noct	MC	Quercetin	D9_vs_D0	Up
1.92744e-06	0.252351	0.406	0.121	0.0385701	Dusp5	MC	Quercetin	D9_vs_D0	Up
2.24306e-08	0.250747	0.518	0.143	0.00044886	Maff	MC	Quercetin	D9_vs_D0	Up
6.80713e-07	0.250644	0.518	0.198	0.0136218	Zfp367	MC	Quercetin	D9_vs_D0	Up
6.01738e-08	-0.283431	1	0.989	0.00120414	Lgals7	MC	Quercetin	D9_vs_D0	Down
6.89163e-08	-0.290394	0.072	0.286	0.00137908	Dbp	MC	Quercetin	D9_vs_D0	Down
1.68976e-08	-0.294873	0.976	0.978	0.000338138	Cox6b1	MC	Quercetin	D9_vs_D0	Down
1.89448e-06	-0.296577	0.964	0.945	0.0379104	Atp5g1	MC	Quercetin	D9_vs_D0	Down
2.4509e-09	-0.305091	0.988	0.989	4.90449e-05	Krt5	MC	Quercetin	D9_vs_D0	Down
1.56126e-08	-0.310417	0.984	0.967	0.000312423	Cox7c	MC	Quercetin	D9_vs_D0	Down
3.93424e-08	-0.315049	1	1	0.00078728	Apoe	MC	Quercetin	D9_vs_D0	Down
3.00497e-08	-0.343711	0.948	0.956	0.000601324	Col17a1	MC	Quercetin	D9_vs_D0	Down
8.46652e-12	-0.380818	0.984	0.978	1.69423e-07	Atpif1	MC	Quercetin	D9_vs_D0	Down
3.94747e-12	-0.385005	0.948	0.967	7.89928e-08	Cst3	MC	Quercetin	D9_vs_D0	Down
3.05158e-08	-0.395916	0.976	0.934	0.000610651	Selenow	MC	Quercetin	D9_vs_D0	Down
8.37032e-09	-0.398508	0.908	0.945	0.000167498	Tspo	MC	Quercetin	D9_vs_D0	Down
2.33224e-07	-0.418443	0.777	0.846	0.00466705	Phgdh	MC	Quercetin	D9_vs_D0	Down
3.61411e-07	-0.421145	0.9	0.857	0.0072322	Uqcrc1	MC	Quercetin	D9_vs_D0	Down
4.76831e-07	-0.437975	0.865	0.879	0.00954187	Capg	MC	Quercetin	D9_vs_D0	Down
2.05989e-08	-0.45269	0.323	0.571	0.000412204	5930430L01Rik	MC	Quercetin	D9_vs_D0	Down
4.9152e-10	-0.460278	0.916	0.934	9.83582e-06	Fam25c	MC	Quercetin	D9_vs_D0	Down
1.71213e-06	-0.461647	0.235	0.44	0.0342615	Fbxo32	MC	Quercetin	D9_vs_D0	Down
2.012e-08	-0.475695	0.072	0.286	0.00040262	Col1a2	MC	Quercetin	D9_vs_D0	Down
6.72186e-13	-0.517099	0.936	0.967	1.34511e-08	Anxa8	MC	Quercetin	D9_vs_D0	Down
1.12303e-08	-0.540158	0.968	1	0.00022473	S100a6	MC	Quercetin	D9_vs_D0	Down
1.32283e-10	-0.573754	0.968	0.989	2.64711e-06	Krt15	MC	Quercetin	D9_vs_D0	Down
3.72465e-14	-0.57683	0.056	0.363	7.45339e-10	Col1a1	MC	Quercetin	D9_vs_D0	Down
2.92891e-11	-0.652303	0.657	0.791	5.86104e-07	Tsc22d3	MC	Quercetin	D9_vs_D0	Down
4.29954e-11	-0.672321	0.765	0.901	8.6038e-07	Txnip	MC	Quercetin	D9_vs_D0	Down
2.63647e-15	-0.70342	0.924	0.923	5.27585e-11	Dst	MC	Quercetin	D9_vs_D0	Down
2.48029e-13	-0.754566	0.068	0.374	4.9633e-09	Col3a1	MC	Quercetin	D9_vs_D0	Down
2.64536e-07	-0.768315	0.657	0.802	0.00529363	Lars2	MC	Quercetin	D9_vs_D0	Down
6.79659e-28	-1.08181	1	1	1.36007e-23	Gm42418	MC	Quercetin	D9_vs_D0	Down
8.77232e-23	1.7547	0.875	0.341	1.75543e-18	Thbs1	MC	Quercetin	D15_vs_D0	Up
1.13859e-22	1.6985	0.87	0.286	2.27842e-18	Krt17	MC	Quercetin	D15_vs_D0	Up
2.34258e-26	1.58329	0.815	0.121	4.68773e-22	Fosl1	MC	Quercetin	D15_vs_D0	Up
8.59418e-10	1.48711	0.96	0.857	1.71978e-05	Serpinb2	MC	Quercetin	D15_vs_D0	Up
2.10333e-25	1.45976	0.925	0.516	4.20898e-21	Ifrd1	MC	Quercetin	D15_vs_D0	Up
4.33067e-22	1.4295	1	0.923	8.66611e-18	Sfn	MC	Quercetin	D15_vs_D0	Up
2.35813e-18	1.3893	0.73	0.187	4.71885e-14	Phlda1	MC	Quercetin	D15_vs_D0	Up
8.52079e-24	1.3481	0.915	0.363	1.70509e-19	Plet1	MC	Quercetin	D15_vs_D0	Up
1.52629e-15	1.26059	0.79	0.286	3.05425e-11	Epgn	MC	Quercetin	D15_vs_D0	Up
6.33248e-22	1.20304	0.87	0.44	1.26719e-17	Itpkc	MC	Quercetin	D15_vs_D0	Up
2.28721e-17	1.1764	0.695	0.121	4.57694e-13	Krt16	MC	Quercetin	D15_vs_D0	Up
6.84841e-21	1.14014	0.755	0.154	1.37044e-16	Gm12840	MC	Quercetin	D15_vs_D0	Up
1.02008e-20	1.13766	0.995	0.692	2.04128e-16	Nfkbia	MC	Quercetin	D15_vs_D0	Up
1.99128e-21	1.1255	0.825	0.209	3.98474e-17	Ifi202b	MC	Quercetin	D15_vs_D0	Up
6.69384e-27	1.11318	0.91	0.22	1.3395e-22	Pxdc1	MC	Quercetin	D15_vs_D0	Up
5.3251e-26	1.07393	0.95	0.44	1.06561e-21	Tnfrsf12a	MC	Quercetin	D15_vs_D0	Up
3.33234e-19	0.973034	0.895	0.538	6.66835e-15	Dusp7	MC	Quercetin	D15_vs_D0	Up
9.83244e-16	0.95627	0.9	0.429	1.96757e-11	Ier3	MC	Quercetin	D15_vs_D0	Up
8.86732e-17	0.947818	0.95	0.758	1.77444e-12	Avpi1	MC	Quercetin	D15_vs_D0	Up
5.27459e-16	0.929885	0.915	0.582	1.0555e-11	Irf6	MC	Quercetin	D15_vs_D0	Up
2.51543e-18	0.9177	0.79	0.253	5.03363e-14	Pmp22	MC	Quercetin	D15_vs_D0	Up
1.34386e-16	0.911644	0.95	0.725	2.6892e-12	Klf6	MC	Quercetin	D15_vs_D0	Up
1.43415e-19	0.897348	0.9	0.44	2.86987e-15	Map2k3	MC	Quercetin	D15_vs_D0	Up
6.50797e-18	0.861724	0.91	0.462	1.30231e-13	Cdkn1a	MC	Quercetin	D15_vs_D0	Up
3.55776e-18	0.858614	0.97	0.659	7.11943e-14	4930523C07Rik	MC	Quercetin	D15_vs_D0	Up
2.34181e-17	0.832279	0.865	0.352	4.68619e-13	Ldlr	MC	Quercetin	D15_vs_D0	Up
7.84129e-11	0.832038	0.855	0.538	1.56912e-06	Errfi1	MC	Quercetin	D15_vs_D0	Up
8.54624e-16	0.831129	0.75	0.209	1.71019e-11	Tcim	MC	Quercetin	D15_vs_D0	Up
9.4637e-17	0.827283	0.925	0.615	1.89378e-12	Cldn1	MC	Quercetin	D15_vs_D0	Up
4.40147e-12	0.825235	0.895	0.527	8.80779e-08	Fgfbp1	MC	Quercetin	D15_vs_D0	Up
2.42396e-19	0.818766	0.805	0.253	4.85059e-15	Dennd2c	MC	Quercetin	D15_vs_D0	Up
5.75539e-11	0.816056	0.95	0.835	1.15171e-06	Tacstd2	MC	Quercetin	D15_vs_D0	Up
4.47047e-15	0.814706	0.805	0.363	8.94586e-11	Cdcp1	MC	Quercetin	D15_vs_D0	Up
3.02032e-19	0.799946	0.905	0.473	6.04395e-15	Cxcl16	MC	Quercetin	D15_vs_D0	Up
7.03543e-17	0.797633	0.925	0.538	1.40786e-12	Nfkbiz	MC	Quercetin	D15_vs_D0	Up
1.5914e-13	0.792	0.835	0.418	3.18456e-09	Lypd3	MC	Quercetin	D15_vs_D0	Up
4.26503e-16	0.785853	0.855	0.451	8.53474e-12	Zfp703	MC	Quercetin	D15_vs_D0	Up
1.66118e-18	0.777659	0.73	0.176	3.32419e-14	Trim16	MC	Quercetin	D15_vs_D0	Up
1.49192e-18	0.776225	0.875	0.297	2.98549e-14	Csrnp1	MC	Quercetin	D15_vs_D0	Up
8.17142e-18	0.769231	0.89	0.484	1.63518e-13	Clic4	MC	Quercetin	D15_vs_D0	Up
6.43582e-15	0.764454	1	0.989	1.28787e-10	Actg1	MC	Quercetin	D15_vs_D0	Up
9.11508e-15	0.759988	0.865	0.363	1.82402e-10	Tnfaip3	MC	Quercetin	D15_vs_D0	Up
3.07016e-08	0.758141	0.635	0.286	0.00061437	Gm20186	MC	Quercetin	D15_vs_D0	Up
1.44404e-15	0.743541	0.785	0.33	2.88967e-11	Uap1	MC	Quercetin	D15_vs_D0	Up
1.59786e-11	0.741601	1	1	3.19748e-07	Mt1	MC	Quercetin	D15_vs_D0	Up
1.96085e-13	0.738841	0.515	0.055	3.92385e-09	F3	MC	Quercetin	D15_vs_D0	Up
1.60621e-18	0.735579	0.89	0.374	3.21419e-14	Kdm6b	MC	Quercetin	D15_vs_D0	Up
1.78706e-12	0.712008	0.995	0.791	3.57609e-08	Junb	MC	Quercetin	D15_vs_D0	Up
8.0564e-15	0.71058	0.845	0.495	1.61217e-10	Sbno2	MC	Quercetin	D15_vs_D0	Up
1.69429e-12	0.705412	0.655	0.209	3.39044e-08	Ovol1	MC	Quercetin	D15_vs_D0	Up
6.42453e-18	0.700429	0.915	0.484	1.28561e-13	Zfand5	MC	Quercetin	D15_vs_D0	Up
9.24497e-14	0.696891	0.73	0.253	1.85001e-09	Pde4b	MC	Quercetin	D15_vs_D0	Up
5.19959e-18	0.695131	0.785	0.22	1.04049e-13	Zc3h12a	MC	Quercetin	D15_vs_D0	Up
3.85774e-15	0.694849	0.935	0.495	7.71971e-11	Cebpb	MC	Quercetin	D15_vs_D0	Up
1.06198e-13	0.692983	0.995	1	2.12513e-09	Mt2	MC	Quercetin	D15_vs_D0	Up
1.07609e-14	0.692687	0.96	0.813	2.15336e-10	Ubc	MC	Quercetin	D15_vs_D0	Up
1.66239e-19	0.691268	0.895	0.319	3.3266e-15	Tgif1	MC	Quercetin	D15_vs_D0	Up
1.80322e-17	0.690455	0.875	0.341	3.60842e-13	Rel	MC	Quercetin	D15_vs_D0	Up
2.12878e-12	0.687167	0.92	0.714	4.25991e-08	Mast4	MC	Quercetin	D15_vs_D0	Up
3.9437e-16	0.686134	0.955	0.714	7.89175e-12	Atf4	MC	Quercetin	D15_vs_D0	Up
3.33826e-15	0.680931	0.73	0.231	6.6802e-11	Pmepa1	MC	Quercetin	D15_vs_D0	Up
7.87322e-07	0.677052	0.41	0.11	0.0157551	Sox9	MC	Quercetin	D15_vs_D0	Up
3.42051e-14	0.672616	0.895	0.473	6.84478e-10	Bhlhe40	MC	Quercetin	D15_vs_D0	Up
1.78635e-08	0.666708	0.95	0.692	0.000357466	Zfp36	MC	Quercetin	D15_vs_D0	Up
1.41813e-09	0.665825	0.975	0.692	2.83782e-05	Btg2	MC	Quercetin	D15_vs_D0	Up
4.24422e-12	0.662314	0.715	0.253	8.49311e-08	Plk2	MC	Quercetin	D15_vs_D0	Up
4.69458e-14	0.662142	0.91	0.626	9.39433e-10	Arid5b	MC	Quercetin	D15_vs_D0	Up
4.46079e-13	0.65331	0.9	0.571	8.92649e-09	Nr4a1	MC	Quercetin	D15_vs_D0	Up
5.96049e-14	0.651746	0.79	0.352	1.19275e-09	Sgms1	MC	Quercetin	D15_vs_D0	Up
1.25823e-13	0.651633	0.795	0.363	2.51784e-09	Epha2	MC	Quercetin	D15_vs_D0	Up
6.81814e-17	0.640882	0.885	0.44	1.36438e-12	Eif1a	MC	Quercetin	D15_vs_D0	Up
2.6769e-10	0.635096	0.385	0.022	5.35675e-06	Defb6	MC	Quercetin	D15_vs_D0	Up
3.99565e-14	0.631565	0.795	0.407	7.99569e-10	Ehd1	MC	Quercetin	D15_vs_D0	Up
9.44715e-13	0.626095	0.735	0.253	1.89047e-08	Hbegf	MC	Quercetin	D15_vs_D0	Up
3.60671e-19	0.624955	0.775	0.132	7.21739e-15	Slc25a25	MC	Quercetin	D15_vs_D0	Up
2.80815e-17	0.624744	0.865	0.341	5.61938e-13	Midn	MC	Quercetin	D15_vs_D0	Up
4.07603e-13	0.623464	0.945	0.67	8.15654e-09	Pnrc1	MC	Quercetin	D15_vs_D0	Up
9.9305e-15	0.619338	0.785	0.33	1.98719e-10	Tjp2	MC	Quercetin	D15_vs_D0	Up
4.56545e-14	0.618292	0.95	0.714	9.13592e-10	Mcl1	MC	Quercetin	D15_vs_D0	Up
1.25603e-12	0.615928	0.895	0.56	2.51344e-08	Nfkb1	MC	Quercetin	D15_vs_D0	Up
1.14676e-15	0.613124	1	0.923	2.29478e-11	Calm2	MC	Quercetin	D15_vs_D0	Up
7.76057e-08	0.612553	0.955	0.637	0.00155297	Atf3	MC	Quercetin	D15_vs_D0	Up
7.14154e-09	0.605846	0.915	0.582	0.000142909	Egr1	MC	Quercetin	D15_vs_D0	Up
1.08505e-13	0.6053	0.895	0.593	2.17129e-09	Rassf1	MC	Quercetin	D15_vs_D0	Up
3.06756e-13	0.603793	0.81	0.286	6.13849e-09	Icam1	MC	Quercetin	D15_vs_D0	Up
2.36209e-08	0.602036	0.875	0.648	0.000472677	Tpm1	MC	Quercetin	D15_vs_D0	Up
2.80744e-12	0.599016	0.85	0.407	5.61798e-08	Pim1	MC	Quercetin	D15_vs_D0	Up
4.74815e-11	0.592103	0.92	0.637	9.50153e-07	Cd44	MC	Quercetin	D15_vs_D0	Up
2.85261e-08	0.591092	0.375	0.055	0.000570835	Tm4sf1	MC	Quercetin	D15_vs_D0	Up
4.33666e-16	0.584318	0.78	0.286	8.67809e-12	Arl5b	MC	Quercetin	D15_vs_D0	Up
1.94827e-09	0.579052	0.695	0.319	3.89868e-05	Rap2b	MC	Quercetin	D15_vs_D0	Up
7.21263e-13	0.572703	0.99	0.824	1.44332e-08	Jund	MC	Quercetin	D15_vs_D0	Up
8.60452e-13	0.570847	0.985	0.846	1.72185e-08	Eif5	MC	Quercetin	D15_vs_D0	Up
5.4561e-12	0.564191	0.97	0.802	1.09182e-07	Top1	MC	Quercetin	D15_vs_D0	Up
1.44769e-09	0.562914	0.565	0.187	2.89696e-05	Gadd45a	MC	Quercetin	D15_vs_D0	Up
2.51145e-15	0.561393	0.82	0.363	5.02567e-11	Srf	MC	Quercetin	D15_vs_D0	Up
2.44434e-15	0.561382	0.775	0.286	4.89137e-11	Efhd2	MC	Quercetin	D15_vs_D0	Up
2.48092e-10	0.561101	0.55	0.143	4.96458e-06	Dusp6	MC	Quercetin	D15_vs_D0	Up
4.93952e-10	0.55964	0.97	0.78	9.88448e-06	Epcam	MC	Quercetin	D15_vs_D0	Up
1.71216e-09	0.55832	0.78	0.396	3.4262e-05	Trib1	MC	Quercetin	D15_vs_D0	Up
2.73015e-12	0.553712	0.705	0.242	5.46331e-08	Eppk1	MC	Quercetin	D15_vs_D0	Up
9.25303e-11	0.552707	0.92	0.626	1.85162e-06	Hif1a	MC	Quercetin	D15_vs_D0	Up
1.39949e-12	0.551736	0.94	0.725	2.80052e-08	Csrp1	MC	Quercetin	D15_vs_D0	Up
4.822e-11	0.547484	0.82	0.429	9.6493e-07	Nrip1	MC	Quercetin	D15_vs_D0	Up
3.15611e-11	0.546539	0.82	0.495	6.31569e-07	Tsc22d2	MC	Quercetin	D15_vs_D0	Up
1.4949e-06	0.54419	0.415	0.121	0.0299144	Ptgs2	MC	Quercetin	D15_vs_D0	Up
8.45321e-13	0.537472	0.925	0.56	1.69157e-08	Rnd3	MC	Quercetin	D15_vs_D0	Up
2.11286e-14	0.536628	0.775	0.253	4.22804e-10	Stk40	MC	Quercetin	D15_vs_D0	Up
2.72917e-10	0.534084	0.94	0.736	5.46133e-06	Cdh1	MC	Quercetin	D15_vs_D0	Up
1.27245e-12	0.53157	0.965	0.692	2.54629e-08	Ccnl1	MC	Quercetin	D15_vs_D0	Up
4.02889e-14	0.517815	0.985	0.791	8.0622e-10	Ptp4a2	MC	Quercetin	D15_vs_D0	Up
2.89453e-13	0.517676	0.725	0.253	5.79225e-09	Ralgds	MC	Quercetin	D15_vs_D0	Up
1.08235e-12	0.515042	0.87	0.407	2.16589e-08	Tiparp	MC	Quercetin	D15_vs_D0	Up
4.77261e-12	0.511247	0.95	0.659	9.55047e-08	Bcl10	MC	Quercetin	D15_vs_D0	Up
1.34665e-13	0.507867	0.81	0.308	2.69478e-09	Akirin1	MC	Quercetin	D15_vs_D0	Up
6.66891e-12	0.502958	0.555	0.121	1.33451e-07	Cdc42ep3	MC	Quercetin	D15_vs_D0	Up
3.67716e-12	0.501291	0.525	0.11	7.35836e-08	Itgb6	MC	Quercetin	D15_vs_D0	Up
1.57334e-07	0.500152	0.93	0.681	0.00314841	Dnajb1	MC	Quercetin	D15_vs_D0	Up
2.5727e-12	0.500114	0.925	0.571	5.14823e-08	Etf1	MC	Quercetin	D15_vs_D0	Up
2.44017e-14	0.499837	0.84	0.341	4.88302e-10	Sde2	MC	Quercetin	D15_vs_D0	Up
5.64627e-10	0.498806	0.64	0.253	1.12988e-05	Ptges	MC	Quercetin	D15_vs_D0	Up
2.67856e-08	0.498336	0.52	0.187	0.000536006	Adam8	MC	Quercetin	D15_vs_D0	Up
2.21734e-09	0.497685	0.61	0.22	4.43712e-05	Rnf19b	MC	Quercetin	D15_vs_D0	Up
1.02187e-09	0.496856	0.745	0.396	2.04487e-05	Sowahc	MC	Quercetin	D15_vs_D0	Up
2.47929e-10	0.495659	0.895	0.604	4.96131e-06	Stat3	MC	Quercetin	D15_vs_D0	Up
1.31535e-14	0.494438	0.58	0.077	2.63215e-10	Gramd3	MC	Quercetin	D15_vs_D0	Up
4.39338e-12	0.49126	0.91	0.604	8.79158e-08	Tmed5	MC	Quercetin	D15_vs_D0	Up
2.8836e-07	0.488302	1	0.923	0.00577036	Sdc4	MC	Quercetin	D15_vs_D0	Up
4.1256e-13	0.487436	0.93	0.527	8.25574e-09	Ndel1	MC	Quercetin	D15_vs_D0	Up
2.60567e-11	0.485229	0.925	0.637	5.21421e-07	Spag9	MC	Quercetin	D15_vs_D0	Up
8.94791e-11	0.483352	0.66	0.242	1.79057e-06	Map7d1	MC	Quercetin	D15_vs_D0	Up
7.684e-12	0.480949	0.705	0.264	1.53764e-07	Herc4	MC	Quercetin	D15_vs_D0	Up
3.50011e-13	0.480333	0.88	0.451	7.00407e-09	Arf6	MC	Quercetin	D15_vs_D0	Up
1.12876e-12	0.477001	0.675	0.22	2.25876e-08	Rhog	MC	Quercetin	D15_vs_D0	Up
9.66348e-10	0.47549	0.57	0.154	1.93376e-05	Epha4	MC	Quercetin	D15_vs_D0	Up
7.72098e-08	0.47488	0.835	0.527	0.00154504	Adrb2	MC	Quercetin	D15_vs_D0	Up
2.68296e-13	0.472751	0.915	0.549	5.36888e-09	Gnl3	MC	Quercetin	D15_vs_D0	Up
7.12981e-08	0.471946	0.685	0.341	0.00142675	Ndrg1	MC	Quercetin	D15_vs_D0	Up
2.25225e-12	0.470304	0.585	0.143	4.50697e-08	Nod2	MC	Quercetin	D15_vs_D0	Up
1.30354e-10	0.465366	0.625	0.187	2.60851e-06	Creb5	MC	Quercetin	D15_vs_D0	Up
1.63059e-09	0.457402	0.885	0.571	3.26298e-05	Arhgap5	MC	Quercetin	D15_vs_D0	Up
4.06711e-07	0.454108	0.33	0.055	0.0081387	Arc	MC	Quercetin	D15_vs_D0	Up
1.22555e-13	0.453429	0.695	0.22	2.45246e-09	Map2k4	MC	Quercetin	D15_vs_D0	Up
3.92374e-12	0.446696	0.89	0.484	7.85179e-08	Cldnd1	MC	Quercetin	D15_vs_D0	Up
3.03406e-11	0.445362	0.865	0.538	6.07146e-07	Rab6a	MC	Quercetin	D15_vs_D0	Up
7.34759e-11	0.445169	0.89	0.549	1.47033e-06	Ppp4r2	MC	Quercetin	D15_vs_D0	Up
8.65052e-09	0.443988	0.965	0.78	0.000173106	Rtn4	MC	Quercetin	D15_vs_D0	Up
3.17357e-09	0.443507	0.825	0.495	6.35064e-05	Retreg1	MC	Quercetin	D15_vs_D0	Up
5.62565e-11	0.442877	0.84	0.407	1.12575e-06	Baz1a	MC	Quercetin	D15_vs_D0	Up
1.00722e-08	0.442199	0.835	0.505	0.000201555	Azin1	MC	Quercetin	D15_vs_D0	Up
1.41057e-13	0.440551	0.555	0.088	2.8227e-09	Bcl3	MC	Quercetin	D15_vs_D0	Up
3.55191e-11	0.440433	0.785	0.363	7.10772e-07	Rela	MC	Quercetin	D15_vs_D0	Up
8.59183e-07	0.438944	0.75	0.407	0.0171931	Aqp3	MC	Quercetin	D15_vs_D0	Up
1.76212e-08	0.437307	0.56	0.209	0.000352617	Cited2	MC	Quercetin	D15_vs_D0	Up
1.97919e-09	0.436524	0.79	0.418	3.96057e-05	Fosl2	MC	Quercetin	D15_vs_D0	Up
1.84827e-07	0.435966	0.89	0.725	0.00369858	Rbms1	MC	Quercetin	D15_vs_D0	Up
1.74983e-10	0.434972	0.7	0.308	3.50159e-06	Trim47	MC	Quercetin	D15_vs_D0	Up
5.97904e-13	0.433445	0.78	0.286	1.19647e-08	Vdr	MC	Quercetin	D15_vs_D0	Up
3.39381e-12	0.432677	1	0.967	6.79134e-08	mt-Nd3	MC	Quercetin	D15_vs_D0	Up
1.58292e-12	0.429305	0.625	0.154	3.16759e-08	Skil	MC	Quercetin	D15_vs_D0	Up
2.17994e-12	0.428443	0.965	0.736	4.36227e-08	Selenok	MC	Quercetin	D15_vs_D0	Up
6.22813e-12	0.42828	0.685	0.187	1.24631e-07	Irs2	MC	Quercetin	D15_vs_D0	Up
3.61586e-10	0.426671	0.91	0.549	7.23571e-06	Rap1b	MC	Quercetin	D15_vs_D0	Up
1.37009e-12	0.423298	0.505	0.055	2.74169e-08	Egr3	MC	Quercetin	D15_vs_D0	Up
4.63697e-12	0.420669	0.74	0.264	9.27905e-08	Sertad1	MC	Quercetin	D15_vs_D0	Up
4.55013e-07	0.419094	0.86	0.538	0.00910526	Prnp	MC	Quercetin	D15_vs_D0	Up
2.84552e-11	0.419093	0.57	0.143	5.69418e-07	Klf10	MC	Quercetin	D15_vs_D0	Up
1.14934e-11	0.418731	0.82	0.352	2.29994e-07	Degs1	MC	Quercetin	D15_vs_D0	Up
4.41397e-10	0.418331	0.72	0.297	8.83279e-06	Vmp1	MC	Quercetin	D15_vs_D0	Up
1.46699e-08	0.415441	0.815	0.451	0.00029356	Palmd	MC	Quercetin	D15_vs_D0	Up
3.63432e-09	0.412052	0.405	0.055	7.27264e-05	Egr2	MC	Quercetin	D15_vs_D0	Up
1.10265e-14	0.405648	0.665	0.143	2.20651e-10	Noct	MC	Quercetin	D15_vs_D0	Up
4.85291e-11	0.404454	0.71	0.297	9.71115e-07	Mafk	MC	Quercetin	D15_vs_D0	Up
3.6802e-10	0.40318	0.695	0.275	7.36445e-06	Nectin2	MC	Quercetin	D15_vs_D0	Up
1.84456e-07	0.401813	0.97	0.846	0.00369116	Urah	MC	Quercetin	D15_vs_D0	Up
8.82015e-11	0.3986	0.73	0.341	1.765e-06	Nipa2	MC	Quercetin	D15_vs_D0	Up
2.37166e-08	0.398535	0.975	0.846	0.000474593	Cstb	MC	Quercetin	D15_vs_D0	Up
1.35098e-12	0.397783	1	0.89	2.70344e-08	Pabpc1	MC	Quercetin	D15_vs_D0	Up
1.81766e-07	0.397732	0.65	0.341	0.00363731	Ehd4	MC	Quercetin	D15_vs_D0	Up
8.61514e-12	0.396958	0.535	0.099	1.72398e-07	Dusp8	MC	Quercetin	D15_vs_D0	Up
1.59449e-12	0.395079	0.67	0.209	3.19074e-08	Ppp1r18	MC	Quercetin	D15_vs_D0	Up
4.18405e-13	0.393948	0.81	0.319	8.3727e-09	Grpel2	MC	Quercetin	D15_vs_D0	Up
6.30398e-07	0.393299	0.455	0.143	0.0126149	Edn1	MC	Quercetin	D15_vs_D0	Up
7.63114e-11	0.388476	0.545	0.121	1.52707e-06	Dusp5	MC	Quercetin	D15_vs_D0	Up
1.51377e-08	0.387738	0.8	0.451	0.00030292	Ddx21	MC	Quercetin	D15_vs_D0	Up
6.84421e-10	0.386401	0.86	0.484	1.3696e-05	Tfap2a	MC	Quercetin	D15_vs_D0	Up
2.10032e-11	0.386094	0.865	0.451	4.20294e-07	Wsb1	MC	Quercetin	D15_vs_D0	Up
3.31099e-10	0.385735	0.845	0.473	6.62563e-06	Ptp4a1	MC	Quercetin	D15_vs_D0	Up
4.33469e-09	0.38544	0.89	0.462	8.67414e-05	Ppp1r15a	MC	Quercetin	D15_vs_D0	Up
1.40677e-07	0.38512	0.825	0.549	0.00281509	Sik1	MC	Quercetin	D15_vs_D0	Up
2.17927e-09	0.383527	0.98	0.824	4.36093e-05	Serpinb5	MC	Quercetin	D15_vs_D0	Up
6.37675e-09	0.383261	0.63	0.231	0.000127605	Msmo1	MC	Quercetin	D15_vs_D0	Up
1.88779e-06	0.382772	0.915	0.648	0.0377765	Cxadr	MC	Quercetin	D15_vs_D0	Up
4.8687e-09	0.381441	0.61	0.242	9.74275e-05	Lysmd3	MC	Quercetin	D15_vs_D0	Up
3.40736e-08	0.379002	0.975	0.868	0.000681846	Sfr1	MC	Quercetin	D15_vs_D0	Up
1.00405e-10	0.375709	0.71	0.33	2.0092e-06	Zfp593	MC	Quercetin	D15_vs_D0	Up
1.99787e-10	0.374101	0.575	0.154	3.99793e-06	Ets1	MC	Quercetin	D15_vs_D0	Up
2.652e-11	0.372746	0.72	0.264	5.30691e-07	Phf23	MC	Quercetin	D15_vs_D0	Up
6.67116e-11	0.370675	0.815	0.396	1.33497e-06	F2rl1	MC	Quercetin	D15_vs_D0	Up
1.08342e-12	0.370643	0.64	0.143	2.16804e-08	Maff	MC	Quercetin	D15_vs_D0	Up
3.53834e-09	0.368728	0.495	0.132	7.08058e-05	Tmem158	MC	Quercetin	D15_vs_D0	Up
1.9912e-10	0.367172	0.89	0.484	3.98459e-06	Tuba1c	MC	Quercetin	D15_vs_D0	Up
1.27318e-07	0.367023	0.815	0.495	0.00254776	Marcks	MC	Quercetin	D15_vs_D0	Up
9.7711e-10	0.36641	0.74	0.341	1.95529e-05	Peli1	MC	Quercetin	D15_vs_D0	Up
2.93299e-08	0.361689	0.77	0.505	0.000586921	Msn	MC	Quercetin	D15_vs_D0	Up
1.48942e-07	0.361301	0.77	0.44	0.00298048	Lima1	MC	Quercetin	D15_vs_D0	Up
4.71203e-09	0.36066	0.83	0.484	9.42924e-05	Kcmf1	MC	Quercetin	D15_vs_D0	Up
3.01515e-08	0.358842	0.735	0.429	0.000603362	Samd4b	MC	Quercetin	D15_vs_D0	Up
7.68929e-10	0.358378	0.825	0.462	1.5387e-05	Ppp2r2a	MC	Quercetin	D15_vs_D0	Up
1.19541e-08	0.357893	0.67	0.319	0.000239213	Flvcr1	MC	Quercetin	D15_vs_D0	Up
3.02071e-11	0.357228	1	0.978	6.04473e-07	Eif1	MC	Quercetin	D15_vs_D0	Up
3.88963e-11	0.356913	0.65	0.198	7.78353e-07	Samd8	MC	Quercetin	D15_vs_D0	Up
3.02663e-07	0.356741	0.795	0.484	0.00605658	Ckap4	MC	Quercetin	D15_vs_D0	Up
3.32043e-08	0.356342	0.675	0.308	0.000664451	Abl2	MC	Quercetin	D15_vs_D0	Up
1.28074e-08	0.355711	0.835	0.451	0.000256289	Nfe2l2	MC	Quercetin	D15_vs_D0	Up
7.92824e-09	0.355448	0.81	0.44	0.000158652	Coq10b	MC	Quercetin	D15_vs_D0	Up
1.28627e-08	0.355381	0.875	0.571	0.000257396	Gadd45b	MC	Quercetin	D15_vs_D0	Up
1.88239e-07	0.354934	0.78	0.462	0.00376685	Vps37b	MC	Quercetin	D15_vs_D0	Up
4.00279e-11	0.354592	0.76	0.319	8.00997e-07	Nip7	MC	Quercetin	D15_vs_D0	Up
8.48975e-12	0.353725	0.435	0.022	1.69888e-07	Sprr1a	MC	Quercetin	D15_vs_D0	Up
5.85133e-08	0.353408	0.59	0.242	0.00117091	2810474O19Rik	MC	Quercetin	D15_vs_D0	Up
2.49013e-06	0.352702	0.98	0.879	0.04983	Emp1	MC	Quercetin	D15_vs_D0	Up
2.05269e-08	0.351549	0.39	0.066	0.000410763	Klk10	MC	Quercetin	D15_vs_D0	Up
9.00821e-08	0.350782	0.68	0.352	0.00180263	Lrrfip1	MC	Quercetin	D15_vs_D0	Up
3.07068e-10	0.350584	0.705	0.286	6.14474e-06	Mapk6	MC	Quercetin	D15_vs_D0	Up
1.73194e-06	0.348893	0.24	0.011	0.0346578	Klk7	MC	Quercetin	D15_vs_D0	Up
5.57096e-09	0.348147	0.745	0.33	0.00011148	Erf	MC	Quercetin	D15_vs_D0	Up
2.31478e-08	0.347697	0.875	0.571	0.000463211	Rab11a	MC	Quercetin	D15_vs_D0	Up
2.50289e-09	0.344788	0.8	0.396	5.00853e-05	Cyth2	MC	Quercetin	D15_vs_D0	Up
6.2296e-08	0.341748	0.79	0.495	0.00124661	Chic2	MC	Quercetin	D15_vs_D0	Up
1.93579e-09	0.341479	0.785	0.352	3.87371e-05	Atl2	MC	Quercetin	D15_vs_D0	Up
2.31779e-10	0.341009	0.74	0.319	4.63813e-06	Pls3	MC	Quercetin	D15_vs_D0	Up
2.51975e-09	0.339728	0.695	0.286	5.04227e-05	Tgoln1	MC	Quercetin	D15_vs_D0	Up
3.36584e-09	0.339314	0.685	0.275	6.73539e-05	Ppp1r15b	MC	Quercetin	D15_vs_D0	Up
1.90031e-10	0.338286	0.64	0.209	3.8027e-06	Bag5	MC	Quercetin	D15_vs_D0	Up
3.76884e-08	0.337635	0.795	0.462	0.000754182	Celf1	MC	Quercetin	D15_vs_D0	Up
4.38925e-09	0.33684	0.61	0.198	8.78332e-05	Gabarapl1	MC	Quercetin	D15_vs_D0	Up
1.24129e-08	0.335824	0.57	0.176	0.000248395	Map3k8	MC	Quercetin	D15_vs_D0	Up
1.29017e-08	0.335116	0.595	0.231	0.000258175	Usp2	MC	Quercetin	D15_vs_D0	Up
2.24322e-11	0.334492	0.645	0.176	4.4889e-07	Igsf3	MC	Quercetin	D15_vs_D0	Up
1.26261e-06	0.334056	0.87	0.604	0.0252661	Zbtb7a	MC	Quercetin	D15_vs_D0	Up
2.07928e-07	0.333702	0.955	0.725	0.00416084	Rheb	MC	Quercetin	D15_vs_D0	Up
2.62767e-07	0.333412	0.825	0.527	0.00525823	Atg3	MC	Quercetin	D15_vs_D0	Up
6.94357e-09	0.332852	0.685	0.286	0.000138948	Chd1	MC	Quercetin	D15_vs_D0	Up
3.5786e-08	0.330979	0.295	0.011	0.000716114	Ccrl2	MC	Quercetin	D15_vs_D0	Up
5.0494e-09	0.330535	0.735	0.341	0.000101044	Dsg2	MC	Quercetin	D15_vs_D0	Up
1.36869e-09	0.329718	0.73	0.297	2.73889e-05	Trp53bp2	MC	Quercetin	D15_vs_D0	Up
7.75263e-09	0.328423	0.98	0.802	0.000155138	Ppp2ca	MC	Quercetin	D15_vs_D0	Up
5.51235e-10	0.327452	0.59	0.176	1.10308e-05	Zfp655	MC	Quercetin	D15_vs_D0	Up
1.16627e-08	0.326849	0.74	0.341	0.000233382	Rlim	MC	Quercetin	D15_vs_D0	Up
5.20841e-07	0.326606	0.82	0.505	0.0104225	Esyt2	MC	Quercetin	D15_vs_D0	Up
2.92651e-09	0.325724	0.88	0.495	5.85624e-05	Tuba4a	MC	Quercetin	D15_vs_D0	Up
2.34457e-08	0.324581	0.66	0.286	0.000469173	Tgfbr2	MC	Quercetin	D15_vs_D0	Up
1.40638e-06	0.323709	0.895	0.626	0.028143	Pqlc1	MC	Quercetin	D15_vs_D0	Up
8.27178e-10	0.322486	0.56	0.132	1.65527e-05	Bnc1	MC	Quercetin	D15_vs_D0	Up
5.44143e-09	0.321959	0.425	0.077	0.000108888	Tgfa	MC	Quercetin	D15_vs_D0	Up
1.12101e-08	0.320817	0.78	0.407	0.000224326	Pip5k1a	MC	Quercetin	D15_vs_D0	Up
5.08514e-09	0.320444	0.455	0.11	0.000101759	AA986860	MC	Quercetin	D15_vs_D0	Up
1.3371e-07	0.318554	0.58	0.242	0.00267567	AI837181	MC	Quercetin	D15_vs_D0	Up
1.22338e-08	0.318491	0.795	0.429	0.000244811	Mafg	MC	Quercetin	D15_vs_D0	Up
2.28902e-07	0.316769	0.71	0.363	0.00458057	Smad1	MC	Quercetin	D15_vs_D0	Up
7.75793e-07	0.316375	0.975	0.857	0.0155244	Eif2s2	MC	Quercetin	D15_vs_D0	Up
3.96259e-07	0.31577	0.785	0.473	0.00792953	Myo1e	MC	Quercetin	D15_vs_D0	Up
1.36128e-07	0.315049	0.91	0.593	0.00272405	Naa15	MC	Quercetin	D15_vs_D0	Up
1.73591e-11	0.314948	0.66	0.176	3.47373e-07	Far1	MC	Quercetin	D15_vs_D0	Up
1.42081e-07	0.314895	0.79	0.44	0.00284318	Rab22a	MC	Quercetin	D15_vs_D0	Up
1.34802e-07	0.313372	0.995	0.912	0.00269753	Ddx5	MC	Quercetin	D15_vs_D0	Up
1.2606e-10	0.313277	0.84	0.429	2.52259e-06	Pim3	MC	Quercetin	D15_vs_D0	Up
1.85341e-07	0.311414	0.97	0.802	0.00370886	Tomm20	MC	Quercetin	D15_vs_D0	Up
1.00955e-07	0.310601	0.79	0.407	0.00202022	Ccnt1	MC	Quercetin	D15_vs_D0	Up
5.26875e-08	0.309691	0.795	0.418	0.00105433	Tob2	MC	Quercetin	D15_vs_D0	Up
1.09646e-08	0.309483	0.82	0.418	0.000219413	Csnk1d	MC	Quercetin	D15_vs_D0	Up
1.27303e-09	0.308819	0.735	0.297	2.54745e-05	Dot1l	MC	Quercetin	D15_vs_D0	Up
2.44037e-08	0.30834	0.81	0.473	0.000488342	Ago2	MC	Quercetin	D15_vs_D0	Up
4.10725e-08	0.307912	0.625	0.253	0.000821903	Desi2	MC	Quercetin	D15_vs_D0	Up
1.60852e-09	0.307733	0.855	0.484	3.21881e-05	Eif4e	MC	Quercetin	D15_vs_D0	Up
1.22308e-07	0.307273	0.55	0.22	0.00244751	Plekhb2	MC	Quercetin	D15_vs_D0	Up
4.51707e-08	0.305739	0.66	0.275	0.000903911	Stx3	MC	Quercetin	D15_vs_D0	Up
2.05228e-07	0.304242	0.6	0.242	0.00410681	Bcar1	MC	Quercetin	D15_vs_D0	Up
4.843e-10	0.303265	0.565	0.165	9.69133e-06	Btg3	MC	Quercetin	D15_vs_D0	Up
4.70793e-07	0.302334	0.71	0.374	0.00942103	Dsg3	MC	Quercetin	D15_vs_D0	Up
2.35739e-08	0.300368	0.56	0.198	0.000471738	Nfkb2	MC	Quercetin	D15_vs_D0	Up
6.7541e-10	0.298928	0.52	0.121	1.35156e-05	N4bp3	MC	Quercetin	D15_vs_D0	Up
1.49159e-07	0.298424	0.535	0.187	0.00298482	Hmgcr	MC	Quercetin	D15_vs_D0	Up
9.63289e-09	0.298056	0.705	0.275	0.000192764	Txnrd1	MC	Quercetin	D15_vs_D0	Up
1.98147e-06	0.297042	0.77	0.484	0.0396512	Nab1	MC	Quercetin	D15_vs_D0	Up
8.25893e-09	0.295999	0.64	0.22	0.000165269	Sptlc2	MC	Quercetin	D15_vs_D0	Up
2.10707e-06	0.294566	0.94	0.703	0.0421646	Pafah1b1	MC	Quercetin	D15_vs_D0	Up
4.04644e-09	0.293396	0.615	0.22	8.09733e-05	Nmd3	MC	Quercetin	D15_vs_D0	Up
7.57887e-07	0.293145	0.795	0.44	0.0151661	Lrrfip2	MC	Quercetin	D15_vs_D0	Up
3.001e-07	0.291711	0.905	0.571	0.0060053	Luzp1	MC	Quercetin	D15_vs_D0	Up
9.38357e-10	0.289975	0.49	0.088	1.87775e-05	Stx11	MC	Quercetin	D15_vs_D0	Up
2.00337e-06	0.289816	0.98	0.813	0.0400895	Sub1	MC	Quercetin	D15_vs_D0	Up
1.4456e-10	0.289563	0.55	0.121	2.89278e-06	Rybp	MC	Quercetin	D15_vs_D0	Up
1.02449e-06	0.287204	0.515	0.187	0.0205012	Dnajb9	MC	Quercetin	D15_vs_D0	Up
5.52655e-09	0.287125	0.785	0.33	0.000110592	Nolc1	MC	Quercetin	D15_vs_D0	Up
4.13603e-08	0.286928	0.64	0.264	0.000827661	Fbxo11	MC	Quercetin	D15_vs_D0	Up
1.31119e-09	0.286597	0.385	0.033	2.62382e-05	Nr4a3	MC	Quercetin	D15_vs_D0	Up
4.93726e-09	0.284908	0.63	0.209	9.87995e-05	Crb3	MC	Quercetin	D15_vs_D0	Up
3.46266e-07	0.283595	0.81	0.495	0.00692913	Nfat5	MC	Quercetin	D15_vs_D0	Up
4.10282e-07	0.282308	0.67	0.319	0.00821015	Oser1	MC	Quercetin	D15_vs_D0	Up
8.12315e-08	0.280079	0.645	0.297	0.00162552	Tollip	MC	Quercetin	D15_vs_D0	Up
1.43739e-09	0.279794	0.565	0.143	2.87636e-05	Pxn	MC	Quercetin	D15_vs_D0	Up
8.6889e-09	0.27966	0.43	0.077	0.000173874	Fam43a	MC	Quercetin	D15_vs_D0	Up
8.38139e-09	0.279587	0.805	0.407	0.00016772	Arih1	MC	Quercetin	D15_vs_D0	Up
4.2618e-08	0.278964	0.755	0.341	0.000852828	Fnip1	MC	Quercetin	D15_vs_D0	Up
2.6138e-07	0.278716	0.89	0.593	0.00523048	Aebp2	MC	Quercetin	D15_vs_D0	Up
1.38728e-08	0.278199	0.795	0.484	0.000277608	Yrdc	MC	Quercetin	D15_vs_D0	Up
3.99725e-11	0.278087	0.47	0.055	7.9989e-07	Hcar2	MC	Quercetin	D15_vs_D0	Up
1.61192e-07	0.277506	0.78	0.429	0.00322562	Zfp326	MC	Quercetin	D15_vs_D0	Up
4.25646e-07	0.277482	0.665	0.319	0.0085176	Idi1	MC	Quercetin	D15_vs_D0	Up
2.89975e-07	0.276531	0.76	0.451	0.00580269	Rnf4	MC	Quercetin	D15_vs_D0	Up
1.42559e-07	0.276403	0.945	0.692	0.00285274	Npepps	MC	Quercetin	D15_vs_D0	Up
7.18754e-08	0.276089	0.375	0.066	0.0014383	Mill1	MC	Quercetin	D15_vs_D0	Up
1.02565e-08	0.274258	0.74	0.363	0.000205243	Rnf11	MC	Quercetin	D15_vs_D0	Up
9.32716e-07	0.27364	0.765	0.429	0.0186646	Senp2	MC	Quercetin	D15_vs_D0	Up
5.2009e-09	0.273266	0.87	0.505	0.000104075	Sf1	MC	Quercetin	D15_vs_D0	Up
3.80904e-07	0.273244	0.6	0.242	0.00762227	Gxylt1	MC	Quercetin	D15_vs_D0	Up
7.76387e-08	0.273243	0.615	0.275	0.00155363	Zdhhc18	MC	Quercetin	D15_vs_D0	Up
5.46943e-08	0.272823	0.655	0.286	0.00109449	Suco	MC	Quercetin	D15_vs_D0	Up
5.96573e-07	0.272092	0.77	0.462	0.011938	Pon2	MC	Quercetin	D15_vs_D0	Up
6.23501e-10	0.271809	0.465	0.077	1.24769e-05	Grhl1	MC	Quercetin	D15_vs_D0	Up
2.81008e-07	0.269997	0.63	0.264	0.00562326	Osmr	MC	Quercetin	D15_vs_D0	Up
7.3189e-07	0.269997	0.49	0.176	0.0146459	Nfil3	MC	Quercetin	D15_vs_D0	Up
3.62416e-08	0.268591	0.58	0.187	0.00072523	Cyp51	MC	Quercetin	D15_vs_D0	Up
2.97182e-08	0.268032	0.68	0.286	0.00059469	Zfp622	MC	Quercetin	D15_vs_D0	Up
3.16707e-07	0.267782	0.35	0.066	0.00633762	Nrg1	MC	Quercetin	D15_vs_D0	Up
1.06306e-06	0.267354	0.8	0.462	0.0212729	Sys1	MC	Quercetin	D15_vs_D0	Up
4.42186e-07	0.266706	0.33	0.055	0.00884859	Casp4	MC	Quercetin	D15_vs_D0	Up
1.55243e-07	0.265991	0.815	0.473	0.00310657	Picalm	MC	Quercetin	D15_vs_D0	Up
1.25738e-06	0.265708	0.83	0.495	0.0251614	Ppp1r2	MC	Quercetin	D15_vs_D0	Up
1.23057e-06	0.262783	0.98	0.824	0.0246248	Hspa5	MC	Quercetin	D15_vs_D0	Up
4.73881e-08	0.261471	0.585	0.22	0.000948283	Slc7a1	MC	Quercetin	D15_vs_D0	Up
8.80942e-10	0.26139	0.56	0.132	1.76285e-05	Arid5a	MC	Quercetin	D15_vs_D0	Up
5.83782e-09	0.261319	0.705	0.253	0.000116821	Ier5	MC	Quercetin	D15_vs_D0	Up
7.67122e-07	0.261191	0.605	0.253	0.0153509	Usp53	MC	Quercetin	D15_vs_D0	Up
1.54184e-07	0.260339	0.635	0.253	0.00308537	1810013L24Rik	MC	Quercetin	D15_vs_D0	Up
1.09441e-06	0.259763	0.395	0.11	0.0219002	Sqle	MC	Quercetin	D15_vs_D0	Up
2.46546e-07	0.25883	0.985	0.912	0.00493364	Hnrnpf	MC	Quercetin	D15_vs_D0	Up
1.60359e-08	0.258127	0.855	0.505	0.000320894	Ccnl2	MC	Quercetin	D15_vs_D0	Up
1.40707e-06	0.257894	0.51	0.209	0.0281568	Tnfrsf4	MC	Quercetin	D15_vs_D0	Up
9.42325e-07	0.25686	0.475	0.165	0.0188569	Smtn	MC	Quercetin	D15_vs_D0	Up
4.00309e-07	0.256472	0.4	0.088	0.00801058	Gjb4	MC	Quercetin	D15_vs_D0	Up
4.35427e-07	0.25645	0.995	0.923	0.00871332	Eif4a1	MC	Quercetin	D15_vs_D0	Up
2.27494e-07	0.256113	0.415	0.099	0.00455239	Sesn2	MC	Quercetin	D15_vs_D0	Up
8.14533e-08	0.255708	0.92	0.571	0.00162996	Nhp2	MC	Quercetin	D15_vs_D0	Up
2.25032e-06	0.254602	0.85	0.538	0.0450312	Pfdn2	MC	Quercetin	D15_vs_D0	Up
2.85494e-08	0.254021	0.46	0.121	0.000571303	Zbtb21	MC	Quercetin	D15_vs_D0	Up
2.12505e-06	0.25345	0.355	0.088	0.0425244	Ubash3b	MC	Quercetin	D15_vs_D0	Up
1.7505e-06	0.252506	0.705	0.341	0.0350292	Zdhhc21	MC	Quercetin	D15_vs_D0	Up
6.97242e-09	0.252209	0.73	0.297	0.000139525	Smndc1	MC	Quercetin	D15_vs_D0	Up
1.00368e-06	0.251684	0.79	0.429	0.0200846	Dnajc5	MC	Quercetin	D15_vs_D0	Up
1.22812e-08	0.25114	0.455	0.11	0.000245759	Il4ra	MC	Quercetin	D15_vs_D0	Up
6.34403e-07	0.250988	0.695	0.374	0.012695	Mindy3	MC	Quercetin	D15_vs_D0	Up
4.52311e-07	-0.285705	0.145	0.374	0.00905119	Fam213b	MC	Quercetin	D15_vs_D0	Down
9.87451e-07	-0.288331	0.945	0.912	0.0197599	Prdx2	MC	Quercetin	D15_vs_D0	Down
7.46923e-09	-0.303595	1	1	0.000149467	Itm2b	MC	Quercetin	D15_vs_D0	Down
4.0733e-07	-0.306044	1	0.989	0.00815108	Serf2	MC	Quercetin	D15_vs_D0	Down
1.48445e-06	-0.310383	0.965	0.923	0.0297053	Ndufb11	MC	Quercetin	D15_vs_D0	Down
1.40411e-09	-0.316839	1	0.989	2.80977e-05	Lgals7	MC	Quercetin	D15_vs_D0	Down
2.13861e-10	-0.331723	0.99	0.978	4.27957e-06	Cox6b1	MC	Quercetin	D15_vs_D0	Down
4.76896e-12	-0.354169	0.995	0.967	9.54317e-08	Cst3	MC	Quercetin	D15_vs_D0	Down
2.363e-11	-0.374467	0.995	0.967	4.7286e-07	Cox7c	MC	Quercetin	D15_vs_D0	Down
6.28975e-08	-0.383052	0.995	1	0.00125864	Hmgb1	MC	Quercetin	D15_vs_D0	Down
2.05722e-06	-0.423108	0.83	0.802	0.0411671	Pou3f1	MC	Quercetin	D15_vs_D0	Down
3.49534e-07	-0.424548	0.8	0.846	0.00699452	Phgdh	MC	Quercetin	D15_vs_D0	Down
1.95048e-14	-0.430682	0.995	0.978	3.9031e-10	Atpif1	MC	Quercetin	D15_vs_D0	Down
1.5083e-09	-0.448984	0.34	0.593	3.01826e-05	Il20rb	MC	Quercetin	D15_vs_D0	Down
7.2469e-08	-0.456191	0.735	0.769	0.00145018	Dgcr6	MC	Quercetin	D15_vs_D0	Down
3.13872e-07	-0.458583	0.825	0.791	0.0062809	Rnase4	MC	Quercetin	D15_vs_D0	Down
8.08538e-07	-0.463127	0.655	0.736	0.0161796	Nfic	MC	Quercetin	D15_vs_D0	Down
1.97358e-07	-0.463162	0.91	0.879	0.00394933	Capg	MC	Quercetin	D15_vs_D0	Down
6.34757e-08	-0.464173	0.06	0.286	0.00127021	Col1a2	MC	Quercetin	D15_vs_D0	Down
3.64298e-10	-0.472132	0.97	0.934	7.28997e-06	Selenow	MC	Quercetin	D15_vs_D0	Down
1.56995e-10	-0.48898	0.23	0.571	3.14163e-06	5930430L01Rik	MC	Quercetin	D15_vs_D0	Down
1.95575e-18	-0.505761	1	0.989	3.91366e-14	Krt5	MC	Quercetin	D15_vs_D0	Down
1.24911e-10	-0.509781	0.895	0.934	2.4996e-06	Fam25c	MC	Quercetin	D15_vs_D0	Down
1.98615e-09	-0.515831	0.915	0.857	3.97449e-05	Uqcrc1	MC	Quercetin	D15_vs_D0	Down
2.80413e-10	-0.548998	0.97	0.923	5.61134e-06	Dst	MC	Quercetin	D15_vs_D0	Down
1.13025e-10	-0.565169	0.075	0.363	2.26175e-06	Col1a1	MC	Quercetin	D15_vs_D0	Down
3.85332e-07	-0.610273	0.62	0.714	0.00771088	Dapl1	MC	Quercetin	D15_vs_D0	Down
9.07491e-11	-0.613467	0.55	0.769	1.81598e-06	Maf	MC	Quercetin	D15_vs_D0	Down
1.59053e-09	-0.626146	0.295	0.604	3.1828e-05	4631405K08Rik	MC	Quercetin	D15_vs_D0	Down
4.51946e-11	-0.633874	0.825	0.857	9.04389e-07	1810058I24Rik	MC	Quercetin	D15_vs_D0	Down
6.13351e-16	-0.637997	0.99	0.967	1.22738e-11	Anxa8	MC	Quercetin	D15_vs_D0	Down
2.2002e-09	-0.736477	0.1	0.374	4.40282e-05	Col3a1	MC	Quercetin	D15_vs_D0	Down
4.67433e-16	-0.752259	1	0.989	9.3538e-12	Krt15	MC	Quercetin	D15_vs_D0	Down
9.31778e-16	-0.75395	1	1	1.86458e-11	Gm42418	MC	Quercetin	D15_vs_D0	Down
4.47791e-15	-0.779196	0.59	0.901	8.96075e-11	Txnip	MC	Quercetin	D15_vs_D0	Down
2.9431e-14	-0.784933	0.55	0.791	5.88944e-10	Tsc22d3	MC	Quercetin	D15_vs_D0	Down
1.67153e-10	-1.23244	0.82	0.857	3.3449e-06	Hspa1b	MC	Quercetin	D15_vs_D0	Down
1.05171e-06	0.682385	0.861	0.608	0.0210458	Cxcl14	MC	Quercetin	D9_vs_D3	Up
9.37456e-07	0.564267	0.777	0.431	0.0187594	Birc5	MC	Quercetin	D9_vs_D3	Up
1.38657e-06	0.45488	0.853	0.569	0.0277466	Cks1b	MC	Quercetin	D9_vs_D3	Up
2.48904e-07	0.436403	0.773	0.373	0.00498081	AY036118	MC	Quercetin	D9_vs_D3	Up
4.84668e-07	0.38181	1	1	0.0096987	Ptma	MC	Quercetin	D9_vs_D3	Up
2.11241e-06	0.375947	0.88	0.725	0.0422714	Anp32e	MC	Quercetin	D9_vs_D3	Up
6.73156e-07	0.372909	0.896	0.608	0.0134705	Rangap1	MC	Quercetin	D9_vs_D3	Up
5.40589e-07	-0.265265	0.072	0.314	0.0108177	Dbp	MC	Quercetin	D9_vs_D3	Down
2.11554e-06	-0.315114	0.996	1	0.042334	Perp	MC	Quercetin	D9_vs_D3	Down
9.50619e-09	-0.388358	0.179	0.529	0.000190228	Asprv1	MC	Quercetin	D9_vs_D3	Down
8.02563e-08	-0.481664	0.964	1	0.00160601	Krt10	MC	Quercetin	D9_vs_D3	Down
8.91543e-08	-0.539376	0.299	0.627	0.00178407	Ly6g6c	MC	Quercetin	D9_vs_D3	Down
1.12541e-07	-0.554194	0.518	0.784	0.00225206	Nr1d1	MC	Quercetin	D9_vs_D3	Down
2.74655e-16	-0.652228	0.068	0.49	5.49613e-12	Col3a1	MC	Quercetin	D9_vs_D3	Down
2.84964e-34	-0.824639	0.072	0.765	5.70241e-30	Col1a2	MC	Quercetin	D9_vs_D3	Down
2.37401e-09	-0.868422	0.645	0.902	4.75063e-05	Sbsn	MC	Quercetin	D9_vs_D3	Down
8.68465e-15	-0.941254	0.625	0.98	1.73789e-10	Krt77	MC	Quercetin	D9_vs_D3	Down
4.74941e-35	-1.17694	0.056	0.745	9.50405e-31	Col1a1	MC	Quercetin	D9_vs_D3	Down
2.5435e-11	0.776215	0.955	0.608	5.08979e-07	Cxcl14	MC	Quercetin	D15_vs_D3	Up
1.14929e-06	0.692004	0.755	0.451	0.0229985	Tppp3	MC	Quercetin	D15_vs_D3	Up
4.5543e-15	0.683081	0.91	0.373	9.11361e-11	AY036118	MC	Quercetin	D15_vs_D3	Up
4.0707e-12	0.637409	1	0.941	8.14589e-08	mt-Nd3	MC	Quercetin	D15_vs_D3	Up
2.30881e-06	0.525611	0.995	1	0.0462016	Mt2	MC	Quercetin	D15_vs_D3	Up
5.73362e-07	0.387213	0.65	0.255	0.0114735	Myadm	MC	Quercetin	D15_vs_D3	Up
2.26116e-06	0.379127	0.66	0.314	0.0452481	Zbtb16	MC	Quercetin	D15_vs_D3	Up
6.56203e-10	0.354058	1	1	1.31313e-05	Gm42418	MC	Quercetin	D15_vs_D3	Up
6.54755e-07	-0.271333	0.04	0.255	0.0131023	Per3	MC	Quercetin	D15_vs_D3	Down
8.93334e-07	-0.276055	0.035	0.235	0.0178765	Ccl7	MC	Quercetin	D15_vs_D3	Down
1.35885e-06	-0.304331	0.935	0.922	0.027192	Akr1a1	MC	Quercetin	D15_vs_D3	Down
4.25723e-07	-0.307086	0.985	0.98	0.00851914	Eif3f	MC	Quercetin	D15_vs_D3	Down
2.28277e-11	-0.545741	0.675	0.882	4.56804e-07	Krtdap	MC	Quercetin	D15_vs_D3	Down
8.81927e-09	-0.61015	0.27	0.627	0.000176482	Ly6g6c	MC	Quercetin	D15_vs_D3	Down
1.07166e-11	-0.63414	0.1	0.49	2.14449e-07	Col3a1	MC	Quercetin	D15_vs_D3	Down
3.92392e-30	-0.813117	0.06	0.765	7.85217e-26	Col1a2	MC	Quercetin	D15_vs_D3	Down
5.30623e-08	-0.819608	0.635	0.902	0.00106183	Sbsn	MC	Quercetin	D15_vs_D3	Down
5.43283e-15	-0.997532	0.62	0.98	1.08716e-10	Krt77	MC	Quercetin	D15_vs_D3	Down
3.44839e-18	-1.14338	0.83	1	6.90057e-14	Krt10	MC	Quercetin	D15_vs_D3	Down
2.35221e-28	-1.16528	0.075	0.745	4.707e-24	Col1a1	MC	Quercetin	D15_vs_D3	Down
2.50633e-21	0.954613	0.915	0.645	5.01542e-17	Plet1	MC	Quercetin	D15_vs_D9	Up
4.00941e-10	0.690269	0.73	0.498	8.02323e-06	Phlda1	MC	Quercetin	D15_vs_D9	Up
1.49712e-08	0.607272	0.875	0.761	0.000299588	Thbs1	MC	Quercetin	D15_vs_D9	Up
8.05944e-12	0.606365	0.815	0.594	1.61278e-07	Fosl1	MC	Quercetin	D15_vs_D9	Up
2.50852e-12	0.599937	1	1	5.01979e-08	Sfn	MC	Quercetin	D15_vs_D9	Up
4.40573e-13	0.594934	0.515	0.215	8.81631e-09	F3	MC	Quercetin	D15_vs_D9	Up
5.39219e-14	0.575045	0.925	0.876	1.07903e-09	Ifrd1	MC	Quercetin	D15_vs_D9	Up
5.73809e-07	0.572886	0.87	0.733	0.0114825	Krt17	MC	Quercetin	D15_vs_D9	Up
2.78611e-10	0.557242	0.835	0.705	5.57528e-06	Lypd3	MC	Quercetin	D15_vs_D9	Up
8.52696e-18	0.520302	0.95	0.797	1.70633e-13	Tnfrsf12a	MC	Quercetin	D15_vs_D9	Up
6.79296e-14	0.510706	0.735	0.446	1.35934e-09	Hbegf	MC	Quercetin	D15_vs_D9	Up
9.54636e-10	0.496599	0.79	0.681	1.91032e-05	Pmp22	MC	Quercetin	D15_vs_D9	Up
2.37892e-13	0.493654	0.97	0.896	4.76045e-09	Epcam	MC	Quercetin	D15_vs_D9	Up
3.86973e-14	0.491623	0.705	0.438	7.74372e-10	Eppk1	MC	Quercetin	D15_vs_D9	Up
1.05569e-07	0.483869	0.695	0.454	0.00211254	Krt16	MC	Quercetin	D15_vs_D9	Up
4.6481e-13	0.470988	0.91	0.622	9.3013e-09	Pxdc1	MC	Quercetin	D15_vs_D9	Up
1.89594e-11	0.46791	0.91	0.781	3.79397e-07	Cdkn1a	MC	Quercetin	D15_vs_D9	Up
1.95134e-07	0.450947	0.825	0.633	0.00390482	Ifi202b	MC	Quercetin	D15_vs_D9	Up
7.37915e-10	0.424821	0.92	0.888	1.47664e-05	Mast4	MC	Quercetin	D15_vs_D9	Up
4.71295e-10	0.408518	0.92	0.857	9.43109e-06	Cd44	MC	Quercetin	D15_vs_D9	Up
6.37243e-11	0.396863	0.795	0.618	1.27519e-06	Ehd1	MC	Quercetin	D15_vs_D9	Up
4.43583e-12	0.392994	0.625	0.331	8.87655e-08	Creb5	MC	Quercetin	D15_vs_D9	Up
5.97677e-07	0.392056	0.915	0.853	0.0119601	Irf6	MC	Quercetin	D15_vs_D9	Up
6.03243e-08	0.386893	0.55	0.335	0.00120715	Dusp6	MC	Quercetin	D15_vs_D9	Up
1.68089e-09	0.383732	0.73	0.506	3.36363e-05	Trim16	MC	Quercetin	D15_vs_D9	Up
5.62298e-10	0.383053	0.89	0.773	1.12521e-05	Clic4	MC	Quercetin	D15_vs_D9	Up
1.94569e-08	0.382317	0.895	0.829	0.000389353	Dusp7	MC	Quercetin	D15_vs_D9	Up
4.44061e-07	0.380573	0.94	0.916	0.0088861	Ezr	MC	Quercetin	D15_vs_D9	Up
6.23784e-08	0.375407	0.855	0.701	0.00124825	Zfp703	MC	Quercetin	D15_vs_D9	Up
5.72431e-10	0.37172	0.91	0.825	1.14549e-05	Arid5b	MC	Quercetin	D15_vs_D9	Up
3.81182e-11	0.368318	0.675	0.438	7.62782e-07	Abl2	MC	Quercetin	D15_vs_D9	Up
3.16376e-08	0.367599	0.78	0.61	0.0006331	Vps37b	MC	Quercetin	D15_vs_D9	Up
5.51266e-10	0.367566	0.97	0.956	1.10314e-05	Top1	MC	Quercetin	D15_vs_D9	Up
4.90286e-07	0.361756	0.785	0.685	0.00981111	Uap1	MC	Quercetin	D15_vs_D9	Up
3.89651e-11	0.359433	0.99	0.976	7.79731e-07	Ahnak	MC	Quercetin	D15_vs_D9	Up
2.98767e-08	0.359404	0.795	0.614	0.000597863	Epha2	MC	Quercetin	D15_vs_D9	Up
9.5305e-08	0.357773	0.9	0.785	0.00190715	Map2k3	MC	Quercetin	D15_vs_D9	Up
1.03765e-08	0.357627	0.73	0.546	0.000207645	Pmepa1	MC	Quercetin	D15_vs_D9	Up
1.34668e-09	0.354052	0.97	0.865	2.69485e-05	4930523C07Rik	MC	Quercetin	D15_vs_D9	Up
2.56094e-08	0.346025	0.905	0.817	0.000512469	Cxcl16	MC	Quercetin	D15_vs_D9	Up
2.08299e-11	0.344156	0.975	0.956	4.16827e-07	Sfr1	MC	Quercetin	D15_vs_D9	Up
1.12609e-09	0.341412	0.84	0.681	2.25342e-05	Baz1a	MC	Quercetin	D15_vs_D9	Up
2.74794e-11	0.336356	0.775	0.546	5.4989e-07	Efhd2	MC	Quercetin	D15_vs_D9	Up
2.66816e-09	0.33621	0.815	0.661	5.33925e-05	Palmd	MC	Quercetin	D15_vs_D9	Up
1.19417e-06	0.334812	0.755	0.614	0.0238966	Palld	MC	Quercetin	D15_vs_D9	Up
1.21051e-08	0.330584	0.525	0.295	0.000242235	Itgb6	MC	Quercetin	D15_vs_D9	Up
2.30509e-10	0.329415	0.81	0.645	4.61272e-06	Akirin1	MC	Quercetin	D15_vs_D9	Up
3.74225e-22	0.327863	1	1	7.48861e-18	Gm42418	MC	Quercetin	D15_vs_D9	Up
4.91883e-09	0.325386	0.985	0.956	9.84308e-05	Eif5	MC	Quercetin	D15_vs_D9	Up
1.76014e-08	0.325207	0.805	0.637	0.000352221	Dennd2c	MC	Quercetin	D15_vs_D9	Up
1.79093e-06	0.3229	0.79	0.665	0.0358384	Sgms1	MC	Quercetin	D15_vs_D9	Up
6.06819e-11	0.314211	0.98	0.936	1.21431e-06	Serpinb5	MC	Quercetin	D15_vs_D9	Up
1.56051e-12	0.313995	1	0.996	3.12274e-08	mt-Nd3	MC	Quercetin	D15_vs_D9	Up
9.82898e-08	0.313777	0.94	0.9	0.00196688	Cdh1	MC	Quercetin	D15_vs_D9	Up
8.20634e-11	0.311556	0.785	0.562	1.64217e-06	Rela	MC	Quercetin	D15_vs_D9	Up
4.50582e-07	0.310201	0.995	0.968	0.00901661	S100a6	MC	Quercetin	D15_vs_D9	Up
1.70744e-09	0.308107	0.87	0.705	3.41676e-05	Zbtb7a	MC	Quercetin	D15_vs_D9	Up
1.70334e-08	0.303757	0.785	0.602	0.000340856	Tjp2	MC	Quercetin	D15_vs_D9	Up
7.93266e-09	0.303063	0.775	0.526	0.00015874	Stk40	MC	Quercetin	D15_vs_D9	Up
2.2164e-07	0.30268	0.825	0.689	0.00443524	Retreg1	MC	Quercetin	D15_vs_D9	Up
5.6133e-09	0.301649	0.955	0.928	0.000112328	Atf4	MC	Quercetin	D15_vs_D9	Up
6.67994e-08	0.30125	0.89	0.705	0.00133672	Kdm6b	MC	Quercetin	D15_vs_D9	Up
5.33312e-10	0.292427	0.915	0.805	1.06721e-05	Gnl3	MC	Quercetin	D15_vs_D9	Up
5.33212e-12	0.291303	0.98	0.92	1.06701e-07	Sub1	MC	Quercetin	D15_vs_D9	Up
6.55985e-08	0.28833	0.445	0.231	0.00131269	Rgs2	MC	Quercetin	D15_vs_D9	Up
3.98749e-10	0.285704	0.99	0.984	7.97937e-06	Ncl	MC	Quercetin	D15_vs_D9	Up
1.15225e-10	0.285628	0.575	0.299	2.30576e-06	Ets1	MC	Quercetin	D15_vs_D9	Up
5.94561e-07	0.283464	0.655	0.438	0.0118978	Ovol1	MC	Quercetin	D15_vs_D9	Up
1.72846e-07	0.281565	0.675	0.478	0.00345883	Rhog	MC	Quercetin	D15_vs_D9	Up
1.64293e-07	0.280934	0.95	0.888	0.00328767	Bcl10	MC	Quercetin	D15_vs_D9	Up
7.60726e-09	0.27754	0.975	0.944	0.000152229	Cstb	MC	Quercetin	D15_vs_D9	Up
2.74694e-08	0.276568	0.785	0.61	0.000549691	Myo1e	MC	Quercetin	D15_vs_D9	Up
3.40774e-07	0.275634	0.85	0.769	0.00681922	Ece1	MC	Quercetin	D15_vs_D9	Up
4.24673e-07	0.271543	0.895	0.801	0.00849813	Nfkb1	MC	Quercetin	D15_vs_D9	Up
3.77865e-11	0.270303	0.685	0.45	7.56145e-07	Xbp1	MC	Quercetin	D15_vs_D9	Up
2.50337e-07	0.268905	0.785	0.602	0.00500949	Zc3h12a	MC	Quercetin	D15_vs_D9	Up
3.27793e-08	0.268504	0.44	0.215	0.000655946	Kdm7a	MC	Quercetin	D15_vs_D9	Up
7.78926e-08	0.265201	0.4	0.191	0.00155871	Gjb4	MC	Quercetin	D15_vs_D9	Up
2.81964e-10	0.262228	0.91	0.733	5.64239e-06	Naa15	MC	Quercetin	D15_vs_D9	Up
2.01038e-07	0.260517	0.78	0.578	0.00402297	Vdr	MC	Quercetin	D15_vs_D9	Up
4.47708e-08	0.258959	0.88	0.729	0.000895908	Tuba4a	MC	Quercetin	D15_vs_D9	Up
2.21065e-07	0.257763	0.885	0.773	0.00442374	Eif1a	MC	Quercetin	D15_vs_D9	Up
8.78756e-10	0.256545	0.455	0.215	1.75848e-05	AA986860	MC	Quercetin	D15_vs_D9	Up
2.16048e-06	0.256032	0.95	0.904	0.0432334	Mcl1	MC	Quercetin	D15_vs_D9	Up
2.78721e-08	0.255699	0.575	0.319	0.000557749	Gm26532	MC	Quercetin	D15_vs_D9	Up
1.16839e-08	0.255402	0.64	0.426	0.000233806	Bag5	MC	Quercetin	D15_vs_D9	Up
6.73127e-07	0.250626	0.695	0.526	0.0134699	Map2k4	MC	Quercetin	D15_vs_D9	Up
3.52599e-07	0.250491	0.61	0.406	0.00705585	Gabarapl1	MC	Quercetin	D15_vs_D9	Up
4.57073e-07	0.250301	0.58	0.347	0.0091465	Gramd3	MC	Quercetin	D15_vs_D9	Up
2.8832e-07	-0.250092	0.36	0.582	0.00576957	Tk1	MC	Quercetin	D15_vs_D9	Down
5.08254e-09	-0.250776	0.34	0.598	0.000101707	Il20rb	MC	Quercetin	D15_vs_D9	Down
1.29264e-06	-0.265246	0.39	0.57	0.0258671	Aurkb	MC	Quercetin	D15_vs_D9	Down
2.85284e-08	-0.267437	0.55	0.769	0.000570881	Maf	MC	Quercetin	D15_vs_D9	Down
1.06365e-06	-0.269995	0.49	0.681	0.0212848	Ccna2	MC	Quercetin	D15_vs_D9	Down
9.46517e-07	-0.276552	0.65	0.801	0.0189408	Cdca3	MC	Quercetin	D15_vs_D9	Down
3.53209e-10	-0.28157	1	1	7.06806e-06	Ptma	MC	Quercetin	D15_vs_D9	Down
3.29515e-07	-0.285078	0.635	0.805	0.00659393	Ezh2	MC	Quercetin	D15_vs_D9	Down
7.50002e-12	-0.288394	0.74	0.888	1.50083e-07	Gm10076	MC	Quercetin	D15_vs_D9	Down
3.77837e-07	-0.300633	0.815	0.936	0.00756089	Gata3	MC	Quercetin	D15_vs_D9	Down
6.97226e-10	-0.312228	0.835	0.932	1.39522e-05	Gltp	MC	Quercetin	D15_vs_D9	Down
4.15768e-07	-0.321082	0.565	0.793	0.00831993	Cdk1	MC	Quercetin	D15_vs_D9	Down
1.22434e-07	-0.331715	0.665	0.813	0.00245002	H1f0	MC	Quercetin	D15_vs_D9	Down
4.94593e-12	-0.333122	0.88	0.976	9.8973e-08	Cbx3	MC	Quercetin	D15_vs_D9	Down
9.52384e-12	-0.337829	0.775	0.916	1.90582e-07	Bcl11b	MC	Quercetin	D15_vs_D9	Down
7.44053e-08	-0.35579	0.59	0.777	0.00148892	Birc5	MC	Quercetin	D15_vs_D9	Down
2.41213e-07	-0.374193	0.99	0.992	0.00482691	Hmgb2	MC	Quercetin	D15_vs_D9	Down
1.53832e-06	-0.42176	0.935	0.96	0.0307832	Fos	MC	Quercetin	D15_vs_D9	Down
7.48684e-08	-0.423221	0.85	0.948	0.00149819	Tubb5	MC	Quercetin	D15_vs_D9	Down
6.41233e-07	-0.428503	0.105	0.295	0.0128317	Mt4	MC	Quercetin	D15_vs_D9	Down
2.07775e-07	-0.520907	0.275	0.47	0.00415778	Gadd45g	MC	Quercetin	D15_vs_D9	Down
5.17343e-07	-0.5853	0.95	0.916	0.0103526	Zfp36	MC	Quercetin	D15_vs_D9	Down
9.98969e-09	-0.647818	0.775	0.845	0.000199904	Socs3	MC	Quercetin	D15_vs_D9	Down
4.92061e-18	-0.661714	0.83	0.964	9.84664e-14	Krt10	MC	Quercetin	D15_vs_D9	Down
4.08319e-23	-0.727217	0.635	0.9	8.17087e-19	Gm47283	MC	Quercetin	D15_vs_D9	Down
4.94616e-09	-0.894922	0.29	0.526	9.89777e-05	Hist1h2ap	MC	Quercetin	D15_vs_D9	Down
1.68809e-14	-0.927724	0.805	0.924	3.37804e-10	Hspa1a	MC	Quercetin	D15_vs_D9	Down
5.16344e-18	-0.93946	0.82	0.94	1.03326e-13	Hspa1b	MC	Quercetin	D15_vs_D9	Down

## Sheet: SC-Vehicle
Pairwise Differential Expression Genes of SC in scRNA-seq Data
The column name annotation: avg_logFC (average log fold change); pct.1 (ratio of cells in this cluster that expressed); pct.2 (ratio of cells in the rest of clusters that expressed the gene); p_val (p_value); p_val_adj (Bonferroni corrected p_value).
p_val	avg_logFC	pct.1	pct.2	p_val_adj	gene	celltype	group	class	regulation
1.85089e-152	1.44963	0.74	0.193	3.70382e-148	Sprr1a	SC	Vehicle	D3_vs_D0	Up
1.04354e-103	1.29197	0.508	0.088	2.08823e-99	Krt16	SC	Vehicle	D3_vs_D0	Up
9.59783e-43	1.2803	0.438	0.17	1.92062e-38	BC100530	SC	Vehicle	D3_vs_D0	Up
1.3864e-158	1.20342	0.768	0.227	2.77433e-154	Plet1	SC	Vehicle	D3_vs_D0	Up
6.8011e-164	1.18737	0.982	0.859	1.36097e-159	Serpinb2	SC	Vehicle	D3_vs_D0	Up
6.78434e-160	1.1352	0.902	0.56	1.35761e-155	Fgfbp1	SC	Vehicle	D3_vs_D0	Up
1.27642e-134	1.00046	0.768	0.278	2.55425e-130	Cldn4	SC	Vehicle	D3_vs_D0	Up
6.49417e-78	0.971104	0.679	0.28	1.29955e-73	Asprv1	SC	Vehicle	D3_vs_D0	Up
6.16145e-140	0.968946	0.814	0.327	1.23297e-135	Ifi202b	SC	Vehicle	D3_vs_D0	Up
2.52081e-234	0.965654	0.999	0.992	5.0444e-230	Actg1	SC	Vehicle	D3_vs_D0	Up
2.19349e-176	0.944669	0.967	0.641	4.38938e-172	Ifrd1	SC	Vehicle	D3_vs_D0	Up
1.16326e-114	0.8849	0.542	0.103	2.32781e-110	Adm	SC	Vehicle	D3_vs_D0	Up
3.72868e-53	0.86898	0.5	0.213	7.46146e-49	Il33	SC	Vehicle	D3_vs_D0	Up
1.08474e-100	0.862293	0.751	0.346	2.17067e-96	Gm12840	SC	Vehicle	D3_vs_D0	Up
1.35904e-171	0.841492	0.981	0.803	2.71956e-167	Avpi1	SC	Vehicle	D3_vs_D0	Up
3.13406e-50	0.835192	0.287	0.053	6.27157e-46	Sprr1b	SC	Vehicle	D3_vs_D0	Up
4.45783e-142	0.833992	0.984	0.843	8.92056e-138	Lypd3	SC	Vehicle	D3_vs_D0	Up
8.48309e-165	0.825386	0.836	0.28	1.69755e-160	Fosl1	SC	Vehicle	D3_vs_D0	Up
6.86715e-164	0.78466	0.976	0.803	1.37419e-159	Irf6	SC	Vehicle	D3_vs_D0	Up
3.16294e-21	0.765734	0.44	0.234	6.32936e-17	Stfa1	SC	Vehicle	D3_vs_D0	Up
8.20065e-138	0.731079	0.961	0.771	1.64103e-133	Cldn1	SC	Vehicle	D3_vs_D0	Up
2.40582e-75	0.727488	0.451	0.107	4.81429e-71	F3	SC	Vehicle	D3_vs_D0	Up
7.56851e-29	0.723869	0.658	0.458	1.51453e-24	Igfbp3	SC	Vehicle	D3_vs_D0	Up
2.3598e-130	0.715834	0.988	0.837	4.7222e-126	Calm2	SC	Vehicle	D3_vs_D0	Up
4.49119e-151	0.714051	0.995	0.966	8.98732e-147	Tacstd2	SC	Vehicle	D3_vs_D0	Up
4.30534e-138	0.696491	0.881	0.422	8.61542e-134	Cxcl16	SC	Vehicle	D3_vs_D0	Up
5.40973e-132	0.687948	0.937	0.592	1.08254e-127	Pim1	SC	Vehicle	D3_vs_D0	Up
6.58044e-75	0.68339	0.404	0.071	1.31681e-70	2310046K23Rik	SC	Vehicle	D3_vs_D0	Up
4.85988e-133	0.679085	0.957	0.628	9.72511e-129	Itpkc	SC	Vehicle	D3_vs_D0	Up
4.12502e-108	0.642997	0.83	0.368	8.25457e-104	Ier3	SC	Vehicle	D3_vs_D0	Up
1.77317e-115	0.642652	0.838	0.431	3.54829e-111	Map7d1	SC	Vehicle	D3_vs_D0	Up
2.9927e-138	0.640044	1	0.989	5.98869e-134	Sfn	SC	Vehicle	D3_vs_D0	Up
2.42932e-144	0.638514	0.904	0.495	4.86131e-140	Tsc22d2	SC	Vehicle	D3_vs_D0	Up
2.22608e-88	0.627195	0.782	0.423	4.4546e-84	Tcim	SC	Vehicle	D3_vs_D0	Up
6.24966e-120	0.625679	0.91	0.622	1.25062e-115	Sgms1	SC	Vehicle	D3_vs_D0	Up
1.68744e-98	0.621832	0.978	0.848	3.37674e-94	Cdkn1a	SC	Vehicle	D3_vs_D0	Up
2.36999e-62	0.611181	0.543	0.234	4.74258e-58	Ccdc71l	SC	Vehicle	D3_vs_D0	Up
2.09345e-74	0.598889	0.4	0.071	4.1892e-70	Krt17	SC	Vehicle	D3_vs_D0	Up
1.58961e-68	0.598325	0.689	0.335	3.18097e-64	Tubb2a	SC	Vehicle	D3_vs_D0	Up
1.00074e-121	0.597119	0.936	0.615	2.00258e-117	Ptp4a1	SC	Vehicle	D3_vs_D0	Up
5.81436e-116	0.583887	0.803	0.363	1.16351e-111	Msmo1	SC	Vehicle	D3_vs_D0	Up
1.06452e-103	0.577652	0.738	0.315	2.13021e-99	Tpm1	SC	Vehicle	D3_vs_D0	Up
3.69846e-59	0.572088	0.562	0.235	7.40099e-55	Aqp3	SC	Vehicle	D3_vs_D0	Up
2.01843e-39	0.565946	0.223	0.037	4.03908e-35	Klk7	SC	Vehicle	D3_vs_D0	Up
5.02714e-118	0.562681	0.865	0.461	1.00598e-113	Adrb2	SC	Vehicle	D3_vs_D0	Up
1.43909e-75	0.56108	0.323	0.026	2.87977e-71	Crct1	SC	Vehicle	D3_vs_D0	Up
1.11825e-96	0.550185	0.853	0.484	2.23774e-92	Marcks	SC	Vehicle	D3_vs_D0	Up
2.18113e-71	0.540177	0.661	0.323	4.36466e-67	Slc2a1	SC	Vehicle	D3_vs_D0	Up
2.53293e-96	0.538402	0.971	0.76	5.06865e-92	Cebpb	SC	Vehicle	D3_vs_D0	Up
1.34417e-43	0.523443	0.762	0.497	2.68981e-39	Gm20186	SC	Vehicle	D3_vs_D0	Up
5.52276e-76	0.519883	0.919	0.714	1.10516e-71	Cebpa	SC	Vehicle	D3_vs_D0	Up
4.47832e-123	0.511456	0.821	0.318	8.96156e-119	Pde4b	SC	Vehicle	D3_vs_D0	Up
2.05071e-68	0.510124	0.955	0.751	4.10368e-64	Sat1	SC	Vehicle	D3_vs_D0	Up
3.82428e-82	0.503068	0.533	0.163	7.65277e-78	Gadd45a	SC	Vehicle	D3_vs_D0	Up
1.60695e-87	0.48811	0.774	0.368	3.21566e-83	Sqstm1	SC	Vehicle	D3_vs_D0	Up
2.91307e-88	0.483393	0.987	0.944	5.82934e-84	Btg1	SC	Vehicle	D3_vs_D0	Up
5.8593e-133	0.480714	0.704	0.195	1.1725e-128	Noct	SC	Vehicle	D3_vs_D0	Up
1.65202e-28	0.475537	0.549	0.308	3.30585e-24	Orm1	SC	Vehicle	D3_vs_D0	Up
6.31457e-32	0.475527	0.322	0.119	1.26361e-27	2310050C09Rik	SC	Vehicle	D3_vs_D0	Up
2.47279e-104	0.475183	0.883	0.475	4.94829e-100	Dennd2c	SC	Vehicle	D3_vs_D0	Up
2.7512e-35	0.474171	0.169	0.017	5.50542e-31	Cdsn	SC	Vehicle	D3_vs_D0	Up
1.85419e-81	0.465909	0.988	0.916	3.71041e-77	Jund	SC	Vehicle	D3_vs_D0	Up
3.67576e-84	0.465319	0.96	0.731	7.35557e-80	Pim3	SC	Vehicle	D3_vs_D0	Up
7.05026e-63	0.464743	0.647	0.318	1.41083e-58	Gjb4	SC	Vehicle	D3_vs_D0	Up
4.00491e-26	0.460839	0.311	0.132	8.01423e-22	Thbs1	SC	Vehicle	D3_vs_D0	Up
8.62474e-173	0.460506	0.891	0.312	1.7259e-168	Col1a1	SC	Vehicle	D3_vs_D0	Up
2.21918e-26	0.459588	0.295	0.121	4.4408e-22	Ptgs2	SC	Vehicle	D3_vs_D0	Up
2.58232e-92	0.458702	0.791	0.399	5.16748e-88	Cpeb2	SC	Vehicle	D3_vs_D0	Up
1.55597e-97	0.453762	0.997	0.991	3.11365e-93	H3f3b	SC	Vehicle	D3_vs_D0	Up
2.36971e-47	0.45221	0.202	0.014	4.74204e-43	Sprr2h	SC	Vehicle	D3_vs_D0	Up
4.54634e-65	0.449324	1	0.996	9.09768e-61	Actb	SC	Vehicle	D3_vs_D0	Up
2.07683e-115	0.447772	0.872	0.391	4.15595e-111	Slc25a25	SC	Vehicle	D3_vs_D0	Up
2.01546e-158	0.447644	0.878	0.34	4.03314e-154	Col1a2	SC	Vehicle	D3_vs_D0	Up
2.72239e-90	0.446167	0.88	0.55	5.44777e-86	Epha2	SC	Vehicle	D3_vs_D0	Up
5.09226e-105	0.446022	0.846	0.423	1.01901e-100	Akirin1	SC	Vehicle	D3_vs_D0	Up
2.69894e-65	0.445047	0.971	0.872	5.40085e-61	Cstb	SC	Vehicle	D3_vs_D0	Up
2.0026e-100	0.444976	0.934	0.626	4.00741e-96	Arf6	SC	Vehicle	D3_vs_D0	Up
8.03149e-80	0.443086	0.946	0.611	1.60718e-75	Tiparp	SC	Vehicle	D3_vs_D0	Up
1.30126e-61	0.442888	0.864	0.593	2.60394e-57	Eppk1	SC	Vehicle	D3_vs_D0	Up
6.94436e-85	0.439218	0.787	0.403	1.38964e-80	Rnf19b	SC	Vehicle	D3_vs_D0	Up
2.19476e-95	0.432781	0.87	0.459	4.39194e-91	Ldlr	SC	Vehicle	D3_vs_D0	Up
7.76594e-78	0.428551	0.841	0.495	1.55404e-73	Map2k3	SC	Vehicle	D3_vs_D0	Up
2.81265e-93	0.428208	0.886	0.547	5.62839e-89	Herc4	SC	Vehicle	D3_vs_D0	Up
4.78706e-107	0.427302	0.638	0.191	9.57938e-103	Stx11	SC	Vehicle	D3_vs_D0	Up
1.47924e-77	0.42493	0.995	0.974	2.96011e-73	Sdc4	SC	Vehicle	D3_vs_D0	Up
4.88621e-62	0.423989	0.965	0.802	9.77779e-58	Hspa5	SC	Vehicle	D3_vs_D0	Up
4.52155e-26	0.423416	0.233	0.076	9.04808e-22	Ivl	SC	Vehicle	D3_vs_D0	Up
9.04812e-85	0.42063	0.717	0.31	1.81062e-80	Ugcg	SC	Vehicle	D3_vs_D0	Up
7.03744e-102	0.41851	0.92	0.579	1.40826e-97	Sowahc	SC	Vehicle	D3_vs_D0	Up
3.04677e-29	0.414491	0.958	0.832	6.09689e-25	Ly6g6c	SC	Vehicle	D3_vs_D0	Up
3.95636e-68	0.412345	0.63	0.256	7.91707e-64	Odc1	SC	Vehicle	D3_vs_D0	Up
1.66734e-94	0.411107	0.999	0.962	3.33652e-90	Serpinb5	SC	Vehicle	D3_vs_D0	Up
1.89929e-59	0.4104	0.687	0.353	3.80068e-55	Idi1	SC	Vehicle	D3_vs_D0	Up
1.16076e-65	0.410326	0.844	0.51	2.3228e-61	Epcam	SC	Vehicle	D3_vs_D0	Up
5.9421e-101	0.409568	0.795	0.332	1.18907e-96	Maff	SC	Vehicle	D3_vs_D0	Up
1.20785e-88	0.406059	0.841	0.436	2.41703e-84	Zc3h12a	SC	Vehicle	D3_vs_D0	Up
2.94154e-91	0.401845	0.782	0.337	5.88632e-87	Tnfrsf12a	SC	Vehicle	D3_vs_D0	Up
2.35797e-95	0.400106	0.979	0.866	4.71853e-91	Eif6	SC	Vehicle	D3_vs_D0	Up
2.96889e-29	0.399544	0.145	0.016	5.94104e-25	Cnfn	SC	Vehicle	D3_vs_D0	Up
2.01711e-70	0.399518	0.8	0.449	4.03643e-66	Tjp2	SC	Vehicle	D3_vs_D0	Up
7.83003e-21	0.398456	0.993	0.945	1.56687e-16	Sbsn	SC	Vehicle	D3_vs_D0	Up
1.56484e-70	0.394968	0.913	0.673	3.1314e-66	Dusp7	SC	Vehicle	D3_vs_D0	Up
1.52302e-64	0.393746	0.931	0.714	3.04771e-60	Ssfa2	SC	Vehicle	D3_vs_D0	Up
1.16029e-72	0.393531	0.976	0.881	2.32185e-68	Ezr	SC	Vehicle	D3_vs_D0	Up
6.70748e-69	0.393427	0.689	0.312	1.34223e-64	Pmepa1	SC	Vehicle	D3_vs_D0	Up
2.21998e-87	0.391555	0.822	0.442	4.44241e-83	Nectin2	SC	Vehicle	D3_vs_D0	Up
5.23413e-167	0.391379	1	1	1.0474e-162	Perp	SC	Vehicle	D3_vs_D0	Up
1.73182e-77	0.386658	0.974	0.809	3.46555e-73	Pnrc1	SC	Vehicle	D3_vs_D0	Up
1.62602e-12	0.385735	0.371	0.223	3.25384e-08	Csta1	SC	Vehicle	D3_vs_D0	Up
1.19254e-59	0.383239	0.922	0.73	2.38639e-55	Mast4	SC	Vehicle	D3_vs_D0	Up
3.68449e-52	0.380271	0.37	0.103	7.37304e-48	Phlda1	SC	Vehicle	D3_vs_D0	Up
1.56065e-63	0.379221	0.957	0.791	3.12303e-59	Selenok	SC	Vehicle	D3_vs_D0	Up
2.12857e-40	0.37915	0.263	0.057	4.25948e-36	Defb6	SC	Vehicle	D3_vs_D0	Up
1.87562e-78	0.378946	0.568	0.182	3.7533e-74	Ehf	SC	Vehicle	D3_vs_D0	Up
1.19222e-79	0.376803	0.93	0.676	2.38575e-75	Rap1b	SC	Vehicle	D3_vs_D0	Up
4.4982e-17	0.376233	0.127	0.034	9.00134e-13	Gjb2	SC	Vehicle	D3_vs_D0	Up
1.8136e-42	0.37381	0.445	0.178	3.62919e-38	Rgs2	SC	Vehicle	D3_vs_D0	Up
1.83035e-26	0.373713	0.835	0.6	3.66271e-22	Fdps	SC	Vehicle	D3_vs_D0	Up
3.87604e-51	0.372519	0.98	0.915	7.75634e-47	Klf5	SC	Vehicle	D3_vs_D0	Up
3.7403e-86	0.371209	0.935	0.663	7.48472e-82	Cldnd1	SC	Vehicle	D3_vs_D0	Up
8.89726e-39	0.369911	0.526	0.268	1.78043e-34	Cited2	SC	Vehicle	D3_vs_D0	Up
2.30197e-47	0.366081	0.922	0.739	4.60648e-43	Rbms1	SC	Vehicle	D3_vs_D0	Up
1.04582e-13	0.365508	0.944	0.869	2.09278e-09	Fabp5	SC	Vehicle	D3_vs_D0	Up
1.31838e-53	0.364196	0.988	0.854	2.63821e-49	Nfkbia	SC	Vehicle	D3_vs_D0	Up
4.56528e-46	0.364041	0.765	0.499	9.13559e-42	Il1rn	SC	Vehicle	D3_vs_D0	Up
4.29636e-81	0.36374	0.842	0.453	8.59744e-77	Hcar2	SC	Vehicle	D3_vs_D0	Up
3.409e-79	0.361147	0.872	0.511	6.82175e-75	Cfl2	SC	Vehicle	D3_vs_D0	Up
2.24988e-70	0.35863	0.963	0.772	4.50223e-66	Ptp4a2	SC	Vehicle	D3_vs_D0	Up
1.2026e-68	0.354952	0.63	0.256	2.40652e-64	Plk2	SC	Vehicle	D3_vs_D0	Up
1.26682e-85	0.352475	0.711	0.298	2.53503e-81	Gramd3	SC	Vehicle	D3_vs_D0	Up
2.48212e-57	0.351644	0.948	0.753	4.96697e-53	Ggct	SC	Vehicle	D3_vs_D0	Up
1.17424e-66	0.350859	0.364	0.068	2.34978e-62	Hs3st1	SC	Vehicle	D3_vs_D0	Up
8.7669e-72	0.350857	0.914	0.668	1.75435e-67	Naa50	SC	Vehicle	D3_vs_D0	Up
1.00854e-61	0.349404	0.929	0.709	2.01819e-57	Sar1b	SC	Vehicle	D3_vs_D0	Up
3.72058e-141	0.348629	0.817	0.263	7.44525e-137	Sparc	SC	Vehicle	D3_vs_D0	Up
3.51432e-87	0.348331	0.81	0.418	7.03251e-83	Grpel2	SC	Vehicle	D3_vs_D0	Up
1.63133e-118	0.34657	0.997	0.98	3.26445e-114	Eif5a	SC	Vehicle	D3_vs_D0	Up
1.08513e-200	0.344761	0.748	0.107	2.17146e-196	Lor	SC	Vehicle	D3_vs_D0	Up
2.98478e-51	0.34393	0.647	0.339	5.97284e-47	Rap2b	SC	Vehicle	D3_vs_D0	Up
2.46899e-76	0.343288	0.708	0.329	4.94069e-72	Ehd1	SC	Vehicle	D3_vs_D0	Up
6.22934e-68	0.342444	0.748	0.374	1.24655e-63	Uap1	SC	Vehicle	D3_vs_D0	Up
7.25291e-64	0.342046	0.739	0.375	1.45138e-59	Trib1	SC	Vehicle	D3_vs_D0	Up
1.71465e-17	0.338791	0.991	0.977	3.43118e-13	Hspb1	SC	Vehicle	D3_vs_D0	Up
5.69397e-65	0.337964	0.476	0.146	1.13942e-60	Ppif	SC	Vehicle	D3_vs_D0	Up
1.54736e-83	0.337641	0.766	0.376	3.09643e-79	Amd1	SC	Vehicle	D3_vs_D0	Up
1.64992e-58	0.33493	0.829	0.505	3.30166e-54	Tuba1c	SC	Vehicle	D3_vs_D0	Up
3.3104e-15	0.334296	0.936	0.825	6.62445e-11	Hmgcs1	SC	Vehicle	D3_vs_D0	Up
3.8573e-32	0.333754	0.63	0.371	7.71884e-28	Kctd12	SC	Vehicle	D3_vs_D0	Up
7.21472e-66	0.333021	0.799	0.432	1.44374e-61	Zfp593	SC	Vehicle	D3_vs_D0	Up
9.82044e-59	0.331737	0.971	0.691	1.96517e-54	Gadd45b	SC	Vehicle	D3_vs_D0	Up
4.04526e-68	0.32932	0.702	0.302	8.09497e-64	Hbegf	SC	Vehicle	D3_vs_D0	Up
1.6689e-69	0.328936	0.655	0.279	3.33963e-65	Ptger4	SC	Vehicle	D3_vs_D0	Up
2.24059e-25	0.328617	0.452	0.246	4.48363e-21	Serpinb12	SC	Vehicle	D3_vs_D0	Up
2.57166e-76	0.328014	0.697	0.295	5.14614e-72	AA986860	SC	Vehicle	D3_vs_D0	Up
9.88233e-66	0.326983	0.73	0.367	1.97755e-61	Cdcp1	SC	Vehicle	D3_vs_D0	Up
1.70222e-58	0.326475	0.65	0.324	3.40631e-54	Efhd2	SC	Vehicle	D3_vs_D0	Up
1.31771e-48	0.324663	0.781	0.517	2.63687e-44	Rab38	SC	Vehicle	D3_vs_D0	Up
6.46944e-28	0.324258	0.294	0.113	1.2946e-23	Areg	SC	Vehicle	D3_vs_D0	Up
5.20323e-62	0.321499	0.928	0.686	1.04122e-57	Atp6v1a	SC	Vehicle	D3_vs_D0	Up
3.95272e-73	0.314625	0.855	0.479	7.90979e-69	Arl5b	SC	Vehicle	D3_vs_D0	Up
3.3958e-55	0.314565	0.716	0.372	6.79535e-51	Zfp703	SC	Vehicle	D3_vs_D0	Up
7.18343e-72	0.312409	0.921	0.642	1.43748e-67	F11r	SC	Vehicle	D3_vs_D0	Up
2.40488e-86	0.311125	0.642	0.214	4.8124e-82	Irs2	SC	Vehicle	D3_vs_D0	Up
5.3993e-82	0.310509	0.507	0.129	1.08045e-77	Slc39a2	SC	Vehicle	D3_vs_D0	Up
7.80312e-35	0.310383	0.855	0.628	1.56148e-30	Elovl1	SC	Vehicle	D3_vs_D0	Up
8.50835e-68	0.3098	0.893	0.609	1.70261e-63	Ppp1r2	SC	Vehicle	D3_vs_D0	Up
5.30705e-71	0.309754	0.515	0.157	1.06199e-66	Tnip1	SC	Vehicle	D3_vs_D0	Up
6.74195e-50	0.309064	0.87	0.633	1.34913e-45	Bicd2	SC	Vehicle	D3_vs_D0	Up
1.15454e-74	0.308042	0.997	0.979	2.31036e-70	Eef2	SC	Vehicle	D3_vs_D0	Up
1.44147e-56	0.307136	0.563	0.229	2.88452e-52	Mxd1	SC	Vehicle	D3_vs_D0	Up
1.72682e-67	0.306854	0.657	0.283	3.45553e-63	Sqle	SC	Vehicle	D3_vs_D0	Up
1.2652e-43	0.306776	0.829	0.537	2.5318e-39	Kdm6b	SC	Vehicle	D3_vs_D0	Up
2.06008e-61	0.304933	0.889	0.604	4.12242e-57	Arid5b	SC	Vehicle	D3_vs_D0	Up
5.83406e-81	0.304737	0.988	0.917	1.16745e-76	Ube2d3	SC	Vehicle	D3_vs_D0	Up
4.93535e-61	0.304678	0.923	0.642	9.87612e-57	Cxadr	SC	Vehicle	D3_vs_D0	Up
8.0401e-66	0.304155	0.721	0.332	1.6089e-61	Egr3	SC	Vehicle	D3_vs_D0	Up
1.2924e-64	0.303242	0.934	0.711	2.58622e-60	Etf1	SC	Vehicle	D3_vs_D0	Up
4.45374e-40	0.301274	0.87	0.646	8.91237e-36	Tuba4a	SC	Vehicle	D3_vs_D0	Up
4.22811e-73	0.301237	0.706	0.322	8.46088e-69	Snx18	SC	Vehicle	D3_vs_D0	Up
3.22646e-70	0.300193	0.861	0.525	6.45647e-66	Eif4e	SC	Vehicle	D3_vs_D0	Up
4.74292e-63	0.295813	0.794	0.438	9.49106e-59	Wwtr1	SC	Vehicle	D3_vs_D0	Up
7.07167e-71	0.295254	0.413	0.091	1.41511e-66	Prdm1	SC	Vehicle	D3_vs_D0	Up
2.20432e-60	0.29412	0.691	0.331	4.41106e-56	Suco	SC	Vehicle	D3_vs_D0	Up
1.89969e-74	0.29407	0.779	0.417	3.80147e-70	Slc9a3r1	SC	Vehicle	D3_vs_D0	Up
4.98817e-37	0.293938	0.621	0.356	9.98183e-33	Ptges	SC	Vehicle	D3_vs_D0	Up
1.26601e-73	0.292868	0.867	0.466	2.53341e-69	Mafk	SC	Vehicle	D3_vs_D0	Up
7.48119e-67	0.292279	0.576	0.23	1.49706e-62	Gmppb	SC	Vehicle	D3_vs_D0	Up
1.82933e-56	0.291555	0.915	0.623	3.66067e-52	Aebp2	SC	Vehicle	D3_vs_D0	Up
1.58487e-75	0.290293	0.987	0.912	3.17148e-71	Myl12a	SC	Vehicle	D3_vs_D0	Up
2.5957e-59	0.290289	0.912	0.648	5.19426e-55	Rab22a	SC	Vehicle	D3_vs_D0	Up
1.54267e-47	0.289813	0.765	0.46	3.08704e-43	Baz1a	SC	Vehicle	D3_vs_D0	Up
4.03019e-105	0.289775	1	0.997	8.06482e-101	Eef1a1	SC	Vehicle	D3_vs_D0	Up
2.2431e-52	0.289247	0.661	0.328	4.48866e-48	Cyp51	SC	Vehicle	D3_vs_D0	Up
6.33596e-53	0.288392	0.962	0.826	1.26789e-48	Cdh1	SC	Vehicle	D3_vs_D0	Up
1.31841e-61	0.288067	0.666	0.31	2.63827e-57	Vmp1	SC	Vehicle	D3_vs_D0	Up
3.26464e-31	0.287918	0.865	0.619	6.53287e-27	Csnk2a2	SC	Vehicle	D3_vs_D0	Up
3.73824e-53	0.287549	0.843	0.526	7.48058e-49	Tprg	SC	Vehicle	D3_vs_D0	Up
3.14259e-32	0.286112	0.916	0.693	6.28863e-28	Id3	SC	Vehicle	D3_vs_D0	Up
2.78969e-68	0.284676	0.736	0.348	5.58245e-64	Vps37b	SC	Vehicle	D3_vs_D0	Up
6.51607e-90	0.28436	0.45	0.078	1.30393e-85	Ets1	SC	Vehicle	D3_vs_D0	Up
1.87208e-59	0.283754	0.694	0.345	3.74621e-55	Ralb	SC	Vehicle	D3_vs_D0	Up
3.87684e-31	0.283577	0.942	0.772	7.75794e-27	Pdzk1ip1	SC	Vehicle	D3_vs_D0	Up
2.99912e-63	0.281429	0.559	0.215	6.00153e-59	Smox	SC	Vehicle	D3_vs_D0	Up
3.29639e-56	0.280469	0.925	0.68	6.59641e-52	Tmed5	SC	Vehicle	D3_vs_D0	Up
4.03932e-64	0.279899	0.852	0.518	8.08308e-60	Yrdc	SC	Vehicle	D3_vs_D0	Up
2.32077e-52	0.279175	0.828	0.503	4.64409e-48	Azin1	SC	Vehicle	D3_vs_D0	Up
1.4549e-46	0.277552	0.785	0.472	2.91141e-42	Epha4	SC	Vehicle	D3_vs_D0	Up
3.39576e-55	0.276066	0.923	0.653	6.79525e-51	Sbno2	SC	Vehicle	D3_vs_D0	Up
2.24707e-71	0.275632	0.991	0.958	4.49661e-67	Eif4a1	SC	Vehicle	D3_vs_D0	Up
1.11543e-43	0.275394	0.815	0.528	2.23209e-39	Csrp1	SC	Vehicle	D3_vs_D0	Up
3.33722e-30	0.275076	0.84	0.613	6.67812e-26	Iffo2	SC	Vehicle	D3_vs_D0	Up
4.9838e-53	0.273973	0.934	0.696	9.97308e-49	Stat3	SC	Vehicle	D3_vs_D0	Up
5.22147e-77	0.273478	0.638	0.243	1.04487e-72	Plekhb2	SC	Vehicle	D3_vs_D0	Up
1.12707e-33	0.27278	0.961	0.886	2.25538e-29	Cfl1	SC	Vehicle	D3_vs_D0	Up
3.83864e-65	0.272229	0.647	0.283	7.6815e-61	Fdft1	SC	Vehicle	D3_vs_D0	Up
1.76405e-34	0.271085	0.241	0.058	3.53004e-30	Slc6a14	SC	Vehicle	D3_vs_D0	Up
5.51839e-47	0.271014	0.93	0.742	1.10428e-42	Rheb	SC	Vehicle	D3_vs_D0	Up
6.51439e-44	0.269603	0.667	0.342	1.3036e-39	Bhlhe40	SC	Vehicle	D3_vs_D0	Up
1.45208e-79	0.267942	0.691	0.283	2.90575e-75	Btg3	SC	Vehicle	D3_vs_D0	Up
4.29514e-25	0.267938	0.633	0.409	8.59501e-21	Cd44	SC	Vehicle	D3_vs_D0	Up
9.5898e-60	0.267749	0.698	0.345	1.91901e-55	Sc5d	SC	Vehicle	D3_vs_D0	Up
1.80398e-41	0.267736	0.812	0.546	3.60994e-37	Cd63	SC	Vehicle	D3_vs_D0	Up
2.15466e-45	0.267504	0.975	0.833	4.31168e-41	Map1lc3a	SC	Vehicle	D3_vs_D0	Up
4.21225e-63	0.267435	0.564	0.216	8.42914e-59	Hmgcr	SC	Vehicle	D3_vs_D0	Up
2.05683e-37	0.267305	0.952	0.731	4.11592e-33	Dnajb1	SC	Vehicle	D3_vs_D0	Up
7.67982e-62	0.265828	0.818	0.449	1.53681e-57	Atl2	SC	Vehicle	D3_vs_D0	Up
4.20582e-58	0.265249	0.961	0.809	8.41626e-54	Ppp2ca	SC	Vehicle	D3_vs_D0	Up
2.85756e-67	0.265063	0.549	0.195	5.71827e-63	Mfsd2a	SC	Vehicle	D3_vs_D0	Up
6.78626e-40	0.262351	0.812	0.487	1.358e-35	Nr4a1	SC	Vehicle	D3_vs_D0	Up
9.36619e-58	0.262271	0.649	0.29	1.87427e-53	Pcdh1	SC	Vehicle	D3_vs_D0	Up
7.51547e-15	0.261622	0.989	0.956	1.50392e-10	Calm4	SC	Vehicle	D3_vs_D0	Up
2.2035e-39	0.261574	0.933	0.791	4.40943e-35	Ets2	SC	Vehicle	D3_vs_D0	Up
5.54924e-78	0.26111	0.627	0.223	1.11046e-73	Pard6b	SC	Vehicle	D3_vs_D0	Up
1.13848e-47	0.261081	0.855	0.56	2.27822e-43	Mindy3	SC	Vehicle	D3_vs_D0	Up
8.36727e-33	0.261033	0.996	0.973	1.67437e-28	Dstn	SC	Vehicle	D3_vs_D0	Up
1.23296e-63	0.260104	0.722	0.339	2.46728e-59	Tgif1	SC	Vehicle	D3_vs_D0	Up
8.04528e-62	0.259131	0.886	0.565	1.60994e-57	Kcmf1	SC	Vehicle	D3_vs_D0	Up
1.07439e-42	0.257687	0.979	0.918	2.14997e-38	Emp1	SC	Vehicle	D3_vs_D0	Up
6.24651e-47	0.257314	0.967	0.848	1.24999e-42	Prnp	SC	Vehicle	D3_vs_D0	Up
1.15239e-40	0.25676	0.906	0.679	2.30605e-36	Cd2ap	SC	Vehicle	D3_vs_D0	Up
4.77176e-38	0.256308	0.938	0.73	9.54877e-34	Tpm4	SC	Vehicle	D3_vs_D0	Up
9.57463e-48	0.255947	0.957	0.773	1.91598e-43	Ndel1	SC	Vehicle	D3_vs_D0	Up
8.02962e-46	0.255184	0.916	0.673	1.60681e-41	Bcl10	SC	Vehicle	D3_vs_D0	Up
1.94123e-50	0.254934	0.904	0.621	3.88459e-46	Rab6a	SC	Vehicle	D3_vs_D0	Up
4.12068e-39	0.254744	0.983	0.848	8.2459e-35	Hspa1a	SC	Vehicle	D3_vs_D0	Up
3.94e-40	0.254055	0.927	0.734	7.88434e-36	Nfe2l1	SC	Vehicle	D3_vs_D0	Up
2.96928e-50	0.252979	0.844	0.533	5.94182e-46	Dnajb4	SC	Vehicle	D3_vs_D0	Up
5.87077e-69	0.252919	0.775	0.376	1.1748e-64	Oser1	SC	Vehicle	D3_vs_D0	Up
1.15673e-34	0.252796	0.712	0.442	2.31473e-30	Wdr47	SC	Vehicle	D3_vs_D0	Up
6.52142e-42	0.252631	0.739	0.441	1.305e-37	Zdhhc21	SC	Vehicle	D3_vs_D0	Up
1.53124e-52	0.252574	0.967	0.826	3.06417e-48	Rac1	SC	Vehicle	D3_vs_D0	Up
1.43922e-46	0.252064	0.893	0.613	2.88003e-42	Nr1d1	SC	Vehicle	D3_vs_D0	Up
3.14272e-59	0.251826	0.91	0.629	6.2889e-55	Ube2n	SC	Vehicle	D3_vs_D0	Up
2.65755e-58	0.250692	0.895	0.506	5.31801e-54	Csrnp1	SC	Vehicle	D3_vs_D0	Up
1.15515e-54	0.250513	0.973	0.853	2.31158e-50	Ndfip2	SC	Vehicle	D3_vs_D0	Up
1.04249e-25	0.250107	0.314	0.131	2.08612e-21	Dnase1l3	SC	Vehicle	D3_vs_D0	Up
2.90209e-23	-0.250002	0.599	0.657	5.80737e-19	Efna3	SC	Vehicle	D3_vs_D0	Down
1.84348e-17	-0.250413	0.645	0.639	3.68899e-13	Zfp266	SC	Vehicle	D3_vs_D0	Down
3.88061e-11	-0.251071	0.476	0.493	7.76548e-07	Abcc5	SC	Vehicle	D3_vs_D0	Down
6.8022e-19	-0.251559	0.999	0.999	1.36119e-14	mt-Atp6	SC	Vehicle	D3_vs_D0	Down
3.78311e-17	-0.251604	0.862	0.817	7.57038e-13	Clip4	SC	Vehicle	D3_vs_D0	Down
9.67646e-27	-0.255302	0.917	0.87	1.93636e-22	Uqcc2	SC	Vehicle	D3_vs_D0	Down
1.07938e-27	-0.255832	0.934	0.895	2.15995e-23	Son	SC	Vehicle	D3_vs_D0	Down
2.41763e-15	-0.259181	0.53	0.546	4.83793e-11	Fgfr3	SC	Vehicle	D3_vs_D0	Down
4.88066e-58	-0.260288	0.982	0.966	9.76669e-54	Cox6c	SC	Vehicle	D3_vs_D0	Down
3.52149e-18	-0.26041	0.836	0.765	7.04685e-14	Wnk1	SC	Vehicle	D3_vs_D0	Down
4.4125e-17	-0.260713	0.426	0.501	8.82986e-13	Cttnbp2	SC	Vehicle	D3_vs_D0	Down
8.11342e-41	-0.261709	0.964	0.918	1.62358e-36	Cox7b	SC	Vehicle	D3_vs_D0	Down
3.33734e-22	-0.262086	0.468	0.549	6.67835e-18	Smim5	SC	Vehicle	D3_vs_D0	Down
3.7157e-17	-0.263354	0.459	0.525	7.43549e-13	Cavin3	SC	Vehicle	D3_vs_D0	Down
1.28138e-28	-0.263897	0.254	0.403	2.56418e-24	Lrig3	SC	Vehicle	D3_vs_D0	Down
4.7134e-24	-0.26454	0.798	0.768	9.43197e-20	Mxd4	SC	Vehicle	D3_vs_D0	Down
6.62318e-54	-0.266481	0.978	0.972	1.32536e-49	Atpif1	SC	Vehicle	D3_vs_D0	Down
9.34734e-20	-0.267361	0.649	0.652	1.8705e-15	Golim4	SC	Vehicle	D3_vs_D0	Down
5.83658e-28	-0.267548	0.958	0.939	1.16796e-23	Slco3a1	SC	Vehicle	D3_vs_D0	Down
4.96384e-36	-0.26991	0.961	0.939	9.93314e-32	Hmgb1	SC	Vehicle	D3_vs_D0	Down
8.3304e-17	-0.271832	0.381	0.455	1.667e-12	Fam208a	SC	Vehicle	D3_vs_D0	Down
1.4816e-53	-0.27346	0.988	0.983	2.96483e-49	Mif	SC	Vehicle	D3_vs_D0	Down
2.08075e-52	-0.274569	0.965	0.928	4.16379e-48	Tomm7	SC	Vehicle	D3_vs_D0	Down
1.0808e-18	-0.276102	0.925	0.867	2.16279e-14	Rsrp1	SC	Vehicle	D3_vs_D0	Down
8.69718e-16	-0.276378	0.347	0.464	1.74039e-11	Id1	SC	Vehicle	D3_vs_D0	Down
2.42261e-25	-0.278299	0.898	0.863	4.84789e-21	Kif21a	SC	Vehicle	D3_vs_D0	Down
1.05768e-19	-0.280691	0.804	0.75	2.11653e-15	Kmt2e	SC	Vehicle	D3_vs_D0	Down
2.70888e-23	-0.28341	0.436	0.518	5.42073e-19	Zfp652	SC	Vehicle	D3_vs_D0	Down
2.16316e-07	-0.284499	0.16	0.227	0.0043287	Fcgbp	SC	Vehicle	D3_vs_D0	Down
1.63743e-75	-0.285429	0.997	0.99	3.27667e-71	Anxa8	SC	Vehicle	D3_vs_D0	Down
5.86278e-34	-0.286474	0.863	0.817	1.1732e-29	Ndufa1	SC	Vehicle	D3_vs_D0	Down
7.33818e-22	-0.287617	0.747	0.701	1.46844e-17	Hnrnpul2	SC	Vehicle	D3_vs_D0	Down
3.58225e-25	-0.288357	0.842	0.812	7.16844e-21	Nfib	SC	Vehicle	D3_vs_D0	Down
2.54098e-28	-0.289563	0.485	0.563	5.08476e-24	Zbtb7b	SC	Vehicle	D3_vs_D0	Down
1.4186e-48	-0.291059	0.944	0.899	2.83876e-44	Atp5j	SC	Vehicle	D3_vs_D0	Down
4.3738e-26	-0.291064	0.768	0.734	8.75241e-22	Plec	SC	Vehicle	D3_vs_D0	Down
1.13457e-34	-0.291068	0.954	0.933	2.27039e-30	Hnrnpa2b1	SC	Vehicle	D3_vs_D0	Down
2.19844e-32	-0.295104	0.743	0.721	4.39929e-28	1810022K09Rik	SC	Vehicle	D3_vs_D0	Down
1.49903e-28	-0.29993	0.705	0.711	2.99971e-24	Il6ra	SC	Vehicle	D3_vs_D0	Down
5.28306e-34	-0.302411	0.493	0.603	1.05719e-29	Gm16136	SC	Vehicle	D3_vs_D0	Down
2.33299e-25	-0.303184	0.453	0.535	4.66855e-21	Bcl9l	SC	Vehicle	D3_vs_D0	Down
1.19961e-06	-0.304318	0.356	0.39	0.0240053	Slc6a6	SC	Vehicle	D3_vs_D0	Down
7.91044e-30	-0.306034	0.997	0.998	1.58296e-25	mt-Cytb	SC	Vehicle	D3_vs_D0	Down
1.23888e-25	-0.31261	0.619	0.654	2.47911e-21	Ankrd12	SC	Vehicle	D3_vs_D0	Down
3.04651e-40	-0.314096	0.943	0.906	6.09637e-36	Ppl	SC	Vehicle	D3_vs_D0	Down
2.83706e-40	-0.317502	0.76	0.762	5.67724e-36	Ndufa3	SC	Vehicle	D3_vs_D0	Down
1.46304e-31	-0.320503	0.734	0.75	2.92769e-27	Klf13	SC	Vehicle	D3_vs_D0	Down
3.43374e-28	-0.3226	0.614	0.683	6.87125e-24	Lmo4	SC	Vehicle	D3_vs_D0	Down
5.81809e-45	-0.325767	0.997	0.997	1.16426e-40	mt-Nd4	SC	Vehicle	D3_vs_D0	Down
1.24611e-31	-0.326366	0.547	0.617	2.4936e-27	AC149090.1	SC	Vehicle	D3_vs_D0	Down
2.57252e-80	-0.327281	0.993	0.989	5.14787e-76	S100a11	SC	Vehicle	D3_vs_D0	Down
2.03695e-34	-0.328834	0.666	0.709	4.07614e-30	Kank1	SC	Vehicle	D3_vs_D0	Down
3.55094e-33	-0.33304	0.774	0.771	7.10579e-29	Rb1cc1	SC	Vehicle	D3_vs_D0	Down
6.21653e-28	-0.334593	0.757	0.763	1.24399e-23	Ikzf2	SC	Vehicle	D3_vs_D0	Down
1.02507e-18	-0.335796	0.543	0.581	2.05126e-14	Hoxa7	SC	Vehicle	D3_vs_D0	Down
6.88238e-66	-0.339223	0.967	0.946	1.37723e-61	Uqcr11	SC	Vehicle	D3_vs_D0	Down
2.30743e-36	-0.340243	0.785	0.809	4.6174e-32	Tns4	SC	Vehicle	D3_vs_D0	Down
6.31491e-27	-0.341809	0.668	0.701	1.26368e-22	Trim7	SC	Vehicle	D3_vs_D0	Down
1.26623e-41	-0.343027	0.5	0.618	2.53385e-37	Hr	SC	Vehicle	D3_vs_D0	Down
2.37881e-225	-0.344523	1	0.997	4.76024e-221	Rps29	SC	Vehicle	D3_vs_D0	Down
1.55672e-45	-0.345472	0.575	0.694	3.11514e-41	Herpud1	SC	Vehicle	D3_vs_D0	Down
1.89484e-42	-0.349747	0.514	0.642	3.79177e-38	Camsap3	SC	Vehicle	D3_vs_D0	Down
9.20099e-33	-0.358026	0.487	0.592	1.84121e-28	Zbtb16	SC	Vehicle	D3_vs_D0	Down
9.84892e-20	-0.361212	0.818	0.841	1.97087e-15	Col17a1	SC	Vehicle	D3_vs_D0	Down
2.39319e-10	-0.361945	0.578	0.587	4.78901e-06	Gm26917	SC	Vehicle	D3_vs_D0	Down
2.25676e-43	-0.368307	0.453	0.621	4.51599e-39	Il20rb	SC	Vehicle	D3_vs_D0	Down
1.15649e-194	-0.36855	0.999	0.992	2.31425e-190	Rps28	SC	Vehicle	D3_vs_D0	Down
3.21139e-43	-0.39285	0.717	0.76	6.42631e-39	Tanc1	SC	Vehicle	D3_vs_D0	Down
2.34723e-72	-0.412535	0.904	0.884	4.69705e-68	Atp5k	SC	Vehicle	D3_vs_D0	Down
3.28467e-42	-0.415538	0.538	0.632	6.57295e-38	Pdzd2	SC	Vehicle	D3_vs_D0	Down
2.64197e-65	-0.422632	0.793	0.842	5.28684e-61	Slc31a2	SC	Vehicle	D3_vs_D0	Down
6.67351e-61	-0.425514	0.797	0.874	1.33544e-56	Pou3f1	SC	Vehicle	D3_vs_D0	Down
6.53209e-73	-0.427861	0.993	0.995	1.30714e-68	mt-Nd1	SC	Vehicle	D3_vs_D0	Down
5.609e-71	-0.432487	0.988	0.988	1.12242e-66	Apoe	SC	Vehicle	D3_vs_D0	Down
1.0379e-47	-0.43554	0.153	0.372	2.07694e-43	4631405K08Rik	SC	Vehicle	D3_vs_D0	Down
1.1995e-19	-0.439926	0.46	0.55	2.40032e-15	Kcnq1ot1	SC	Vehicle	D3_vs_D0	Down
6.04262e-99	-0.443269	0.986	0.986	1.20919e-94	Ubb	SC	Vehicle	D3_vs_D0	Down
[truncated: 768 more rows]

## Sheet: SC-Quercetin
Pairwise Differential Expression Genes of SC in scRNA-seq Data
[truncated: 1,753 more rows]

[truncated: 23 more sheets: GC-Vehicle, GC-Quercetin, UHF-Vehicle, UHF-Quercetin, HFB-Vehicle, HFB-Quercetin, GL-Vehicle, GL-Quercetin, SG-Vehicle, Mac1-Vehicle, Mac1-Quercetin, Mac2-Vehicle, Mac2-Quercetin, LC-Vehicle, LC-Quercetin, TC-Vehicle, TC-Quercetin, EC-Vehicle, EC-Quercetin, VSM-Vehicle …]
