# Supplementary material for: Single-cell profiling reveals a potent role of quercetin in promoting hair regeneration
Source: Protein Cell. 2022 Nov 30;14(6):398–415. doi: 10.1093/procel/pwac062 (PMC10246722; doi:10.1093/procel/pwac062)
Supplement: pwac062_suppl_Supplementary_Table_S3 [file pwac062_suppl_supplementary_table_s3.xlsx]

## Sheet: Module 1
Dynamic Differentially Expressed Genes Along the Time Trajectory for Each Cell Type
GeneName	CellType	Module
Txnip	BC	Module 1
Krt15	BC	Module 1
Rpl41	BC	Module 1
Rps2	BC	Module 1
Krt5	BC	Module 1
Anxa8	BC	Module 1
Rpl11	BC	Module 1
Apoe	BC	Module 1
Tsc22d3	BC	Module 1
Rpl37a	BC	Module 1
Rpl6	BC	Module 1
Lgals7	BC	Module 1
Maf	BC	Module 1
Rps26	BC	Module 1
Arrdc3	BC	Module 1
Rpl22	BC	Module 1
Rpl36	BC	Module 1
Rps9	BC	Module 1
Pou3f1	BC	Module 1
Cox4i1	BC	Module 1
Pabpc1	BC	Module 1
Dst	BC	Module 1
Atpif1	BC	Module 1
Fbxo32	BC	Module 1
Col3a1	BC	Module 1
4631405K08Rik	BC	Module 1
1810058I24Rik	BC	Module 1
Dgcr6	BC	Module 1
5930430L01Rik	BC	Module 1
Atp5e	BC	Module 1
Hmgb1	BC	Module 1
Cox7c	BC	Module 1
Rpl3	BC	Module 1
Hspa1b	BC	Module 1
Il20rb	BC	Module 1
Eif1	BC	Module 1
Uqcr11	BC	Module 1
Cox6c	BC	Module 1
Col1a2	BC	Module 1
Atp5j2	BC	Module 1
Col1a1	BC	Module 1
Fam25c	BC	Module 1
Net1	BC	Module 1
Lgals3	BC	Module 1
Prdx2	BC	Module 1
Capns2	BC	Module 1
Atp5c1	BC	Module 1
Fxyd3	BC	Module 1
Atp5g2	BC	Module 1
Atox1	BC	Module 1
Selenow	BC	Module 1
Tomm7	BC	Module 1
Dapl1	BC	Module 1
Atp5k	BC	Module 1
Sf3b1	BC	Module 1
Ndufa7	BC	Module 1
Mxd4	BC	Module 1
Eif3k	BC	Module 1
Gas1	BC	Module 1
Ndufb11	BC	Module 1
Pnisr	BC	Module 1
Aimp1	BC	Module 1
Wnt4	BC	Module 1
Cox7b	BC	Module 1
Pfdn5	BC	Module 1
Lamtor4	BC	Module 1
Gata3	BC	Module 1
Ndufb9	BC	Module 1
Rsrp1	BC	Module 1
Ralbp1	BC	Module 1
Atp5o.1	BC	Module 1
Ndufa13	BC	Module 1
Tspo	BC	Module 1
Tgfbi	BC	Module 1
Supt4a	BC	Module 1
Uqcc3	BC	Module 1
Cox6b1	BC	Module 1
Arl4c	BC	Module 1
Oas1f	BC	Module 1
Ndufb10	BC	Module 1
Tmem234	BC	Module 1
Zfp652	BC	Module 1
Uqcc2	BC	Module 1
AC149090.1	BC	Module 1
Gm47283	BC	Module 1
Psap	BC	Module 1
Ndufa6	BC	Module 1
Ckmt1	BC	Module 1
Ndufc1	BC	Module 1
Rp9	BC	Module 1
Ttc3	BC	Module 1
Pycard	BC	Module 1
Uqcr10	BC	Module 1
Nedd8	BC	Module 1
Hras	BC	Module 1
Mt4	BC	Module 1
Col7a1	BC	Module 1
Uqcrc1	BC	Module 1
Ubxn1	BC	Module 1
Glud1	BC	Module 1
Ahnak2	BC	Module 1
Nfic	BC	Module 1
Rnase4	BC	Module 1
Krt32	BC	Module 1
Cd109	BC	Module 1
2410015M20Rik	BC	Module 1
Smdt1	BC	Module 1
Cyb5a	BC	Module 1
Psma7	BC	Module 1
Atp5j	BC	Module 1
Ogt	BC	Module 1
Reep5	BC	Module 1
Gltp	BC	Module 1
Ndufb8	BC	Module 1
Gm16136	BC	Module 1
Ajuba	BC	Module 1
Polr2j	BC	Module 1
S100a6	BC	Module 1
Sh3bgrl3	BC	Module 1
Ccdc3	BC	Module 1
Ndufb5	BC	Module 1
Cir1	BC	Module 1
Dctn2	BC	Module 1
Lmo4	BC	Module 1
Atp5g1	BC	Module 1
Dbp	BC	Module 1
Atp1b3	BC	Module 1
Pik3r1	BC	Module 1
Krcc1	BC	Module 1
Mef2a	BC	Module 1
Btg1	BC	Module 1
Timm13	BC	Module 1
Bcl11a	BC	Module 1
Sec61b	BC	Module 1
Rab25	BC	Module 1
Plp2	BC	Module 1
H1f0	BC	Module 1
Zkscan3	BC	Module 1
Gas6	BC	Module 1
Ssr4	BC	Module 1
Ndufa1	BC	Module 1
Park7	BC	Module 1
H2afj	BC	Module 1
Vamp8	BC	Module 1
Mrpl33	BC	Module 1
Cct4	BC	Module 1
Brd3	BC	Module 1
Pgls	BC	Module 1
Ssna1	BC	Module 1
Ndufb4	BC	Module 1
Ing4	BC	Module 1
Zmynd8	BC	Module 1
Anapc13	BC	Module 1
Cdkn1b	BC	Module 1
Hist1h1c	BC	Module 1
Mrps16	BC	Module 1
Pdzd2	BC	Module 1
Hcfc1r1	BC	Module 1
Cnpy2	BC	Module 1
Exph5	BC	Module 1
Rarg	BC	Module 1
Hoxa7	BC	Module 1
Fam81a	BC	Module 1
Abcc5	BC	Module 1
Smo	BC	Module 1
Eid1	BC	Module 1
Ndufa11	BC	Module 1
Rb1cc1	BC	Module 1
Rnf187	BC	Module 1
Ctsd	BC	Module 1
Mgst3	BC	Module 1
Fgfr3	BC	Module 1
Phlda3	BC	Module 1
Plxnb1	BC	Module 1
Tia1	BC	Module 1
Tmem14c	BC	Module 1
Chmp3	BC	Module 1
Tmem50a	BC	Module 1
Ikzf2	BC	Module 1
Ndufs2	BC	Module 1
Naa38	BC	Module 1
Nucks1	BC	Module 1
Phgdh	BC	Module 1
Ndufv3	BC	Module 1
1810022K09Rik	BC	Module 1
Swi5	BC	Module 1
Kxd1	BC	Module 1
Stard10	BC	Module 1
Lancl1	BC	Module 1
Tprgl	BC	Module 1
Eif3l	BC	Module 1
H2afv	BC	Module 1
Arglu1	BC	Module 1
Hspa1a	BC	Module 1
Timm10b	BC	Module 1
Nipal2	BC	Module 1
Mrpl18	BC	Module 1
Golim4	BC	Module 1
Slc44a2	BC	Module 1
Sf3b2	BC	Module 1
Pdcd4	BC	Module 1
Mcrip1	BC	Module 1
Acaa2	BC	Module 1
Ccni	BC	Module 1
Mrpl54	BC	Module 1
Klc3	BC	Module 1
Rnpepl1	BC	Module 1
Echs1	BC	Module 1
Ift20	BC	Module 1
Capn1	BC	Module 1
Luc7l3	BC	Module 1
Cyb5r3	BC	Module 1
Gm26917	BC	Module 1
Bcam	BC	Module 1
Btbd3	BC	Module 1
Wnk1	BC	Module 1
Thra	BC	Module 1
Cfap57	BC	Module 1
Tnxb	BC	Module 1
Ddx17	BC	Module 1
Il22ra2	BC	Module 1
Fam208a	BC	Module 1
Hist1h2bc	BC	Module 1
Hes1	BC	Module 1
Fry	BC	Module 1
Clip4	BC	Module 1
Nsd1	BC	Module 1
Fam213a	BC	Module 1
Eef1a1	BC	Module 1
Eef2	BC	Module 1
Rpsa	BC	Module 1
Rpl29	BC	Module 1
Eif3f	BC	Module 1
Rpl10a	BC	Module 1
Rpl18	BC	Module 1
Rpl14	BC	Module 1
Rplp0	BC	Module 1
Rbm3	BC	Module 1
Itm2b	BC	Module 1
Eif3h	BC	Module 1
Hsp90ab1	BC	Module 1
Prdx6	BC	Module 1
Cst3	BC	Module 1
Eif3i	BC	Module 1
Eif3e	BC	Module 1
Eif4b	BC	Module 1
Npc2	BC	Module 1
Impdh2	BC	Module 1
Sema3c	BC	Module 1
Gm10076	BC	Module 1
Sptssa	BC	Module 1
Rps29	BC	Module 1
Rps28	BC	Module 1
Perp	BC	Module 1
Rps17	BC	Module 1
Mif	BC	Module 1
Bcl9l	BC	Module 1
Sox21	BC	Module 1
Ndufa5	BC	Module 1
Sh3d19	BC	Module 1
Polr2f	BC	Module 1
Krt14	BC	Module 1
Dmkn	BC	Module 1
Tef	BC	Module 1
Mafb	BC	Module 1
Ankrd12	BC	Module 1
Ly6a	BC	Module 1
Sparc	BC	Module 1
Gm42418	BC	Module 1
Ahnak	BC	Module 1
Pfn1	BC	Module 1
Ncl	BC	Module 1
Anxa2	BC	Module 1
Lmna	BC	Module 1
Ldha	BC	Module 1
mt-Nd3	BC	Module 1
Lars2	BC	Module 1
Trim7	BC	Module 1
Ccl27a	BC	Module 1
Glul	BC	Module 1
Hopx	BC	Module 1
Jag2	BC	Module 1
Trp63	BC	Module 1
mt-Nd4l	BC	Module 1
Ackr4	BC	Module 1
Kif21a	BC	Module 1
Ndufa3	BC	Module 1
Dlk2	BC	Module 1
Slc31a2	BC	Module 1
Plin3	BC	Module 1
Bola2	BC	Module 1
Plec	BC	Module 1
Slco2a1	BC	Module 1
Zbtb16	BC	Module 1
Srsf5	BC	Module 1
Itga6	BC	Module 1
mt-Atp8	BC	Module 1
Tns4	BC	Module 1
S100a10	BC	Module 1
Ifngr1	BC	Module 1
Calr	BC	Module 1
Eif5b	BC	Module 1
Wnt10a	BC	Module 1
Pkp1	BC	Module 1
Ndufa4l2	BC	Module 1
Wee1	BC	Module 1
Fcgbp	BC	Module 1
Crip1	BC	Module 1
Trp53inp1	BC	Module 1
Klf4	BC	Module 1
Anxa1	BC	Module 1
Kcnq1ot1	BC	Module 1
mt-Nd5	BC	Module 1
Fkbp5	BC	Module 1
Nfib	BC	Module 1
Ppl	BC	Module 1
Ptpn14	BC	Module 1
Itgb4	BC	Module 1
Slc6a6	BC	Module 1
Ktn1	BC	Module 1
Slc2a12	BC	Module 1
Il17re	BC	Module 1
Slc7a6	BC	Module 1
Itpr2	BC	Module 1
Rif1	BC	Module 1
Lama3	BC	Module 1
Cav1	BC	Module 1
Tsc22d4	BC	Module 1
Trip11	BC	Module 1
Rbm5	BC	Module 1
Tjap1	BC	Module 1
Ccnd2	BC	Module 1
Cd59a	BC	Module 1
Smoc2	BC	Module 1
Ubb	BC	Module 1
Fam162a	BC	Module 1
Higd1a	BC	Module 1
Gm42418	GL	Module 1
Abhd12b	GL	Module 1
Col3a1	GL	Module 1
Tsc22d3	GL	Module 1
Malat1	GL	Module 1
Pik3r1	GL	Module 1
Txnip	GL	Module 1
Abi3bp	GL	Module 1
Rpl41	GL	Module 1
Gpx3	GL	Module 1
H3f3b	GL	Module 1
Gpha2	GL	Module 1
Teddm2	GL	Module 1
Col1a2	GL	Module 1
Hmgcs2	GL	Module 1
Col1a1	GL	Module 1
AY036118	GL	Module 1
Pir	GL	Module 1
Rps12	GL	Module 1
Map1b	GL	Module 1
Actn4	GL	Module 1
Sparc	GL	Module 1
mt-Nd3	GL	Module 1
Rpl21	GL	Module 1
Lifr	GL	Module 1
Krt10	GL	Module 1
Pam	GL	Module 1
Lmna	GL	Module 1
Krt14	GL	Module 1
Sh3pxd2a	GL	Module 1
Anxa2	GL	Module 1
Tiparp	GL	Module 1
Dst	GL	Module 1
Krt17	GL	Module 1
Klf4	GL	Module 1
Stat3	GL	Module 1
Spag9	GL	Module 1
Maff	GL	Module 1
Jund	GL	Module 1
Irs2	GL	Module 1
Clic4	GL	Module 1
Ahnak	GL	Module 1
Fxyd3	GL	Module 1
Azin1	GL	Module 1
Phlda1	GL	Module 1
Neat1	GL	Module 1
Hbegf	GL	Module 1
Nfkbia	GL	Module 1
Lamc2	GL	Module 1
Nfat5	GL	Module 1
Crip1	GL	Module 1
Cav1	GL	Module 1
S100a6	GL	Module 1
Krt5	GL	Module 1
Cd63	GL	Module 1
Cxadr	GL	Module 1
Nedd9	GL	Module 1
Klf9	GL	Module 1
Pqlc1	GL	Module 1
Lmo1	GL	Module 1
Icam1	GL	Module 1
Ralgds	GL	Module 1
Cdh1	GL	Module 1
Palld	GL	Module 1
Gcnt2	GL	Module 1
Arid5a	GL	Module 1
Jak1	GL	Module 1
Pim1	GL	Module 1
Fosb	GL	Module 1
Sik1	GL	Module 1
Gm973	GL	Module 1
Cebpd	GL	Module 1
Pdgfb	GL	Module 1
Mfhas1	GL	Module 1
Per1	GL	Module 1
Slc38a2	GL	Module 1
Klf6	GL	Module 1
Tmsb4x	GL	Module 1
Apoe	GL	Module 1
Ppp1r15a	GL	Module 1
Nfib	GL	Module 1
Lhx2	GL	Module 1
Emb	GL	Module 1
Peli1	GL	Module 1
Errfi1	GL	Module 1
Ccnl1	GL	Module 1
Pmepa1	GL	Module 1
Sgk1	GL	Module 1
Cavin1	GL	Module 1
Ndel1	GL	Module 1
Vcl	GL	Module 1
Ndrg1	GL	Module 1
Ece1	GL	Module 1
Pdlim5	GL	Module 1
Cd9	GL	Module 1
Flna	GL	Module 1
Gas6	GL	Module 1
Mcl1	GL	Module 1
Tcf7l2	GL	Module 1
Atf4	GL	Module 1
Rnf217	GL	Module 1
Col17a1	GL	Module 1
Dnajb1	GL	Module 1
Ssfa2	GL	Module 1
Timp2	GL	Module 1
Slc2a1	GL	Module 1
Agrn	GL	Module 1
Zbtb20	GL	Module 1
Map3k8	GL	Module 1
Pde4b	GL	Module 1
Bcl11b	GL	Module 1
Itga6	GL	Module 1
Ube2h	GL	Module 1
Btg2	GL	Module 1
Emp1	GL	Module 1
Zfp36	GL	Module 1
Pfkp	GL	Module 1
Arid4b	GL	Module 1
Bag3	GL	Module 1
Gsn	GL	Module 1
Hmcn1	GL	Module 1
Anxa1	GL	Module 1
Clk1	GL	Module 1
Enah	GL	Module 1
Flnb	GL	Module 1
Iqgap1	GL	Module 1
Abl2	GL	Module 1
Clec2d	GL	Module 1
Gas1	GL	Module 1
Wsb1	GL	Module 1
Irx5	GL	Module 1
Ets2	GL	Module 1
Thbs1	GL	Module 1
Palmd	GL	Module 1
Zfp36l2	GL	Module 1
Syne2	GL	Module 1
Adrb2	GL	Module 1
Nfix	GL	Module 1
Cd200	GL	Module 1
Lgr5	GL	Module 1
Arpc1b	GL	Module 1
Rtn4	GL	Module 1
Ptp4a2	GL	Module 1
Ezr	GL	Module 1
B2m	GL	Module 1
Ldlr	GL	Module 1
Postn	GL	Module 1
Msn	GL	Module 1
Slc6a6	GL	Module 1
App	GL	Module 1
Cdcp1	GL	Module 1
Tgfbi	GL	Module 1
Eppk1	GL	Module 1
Urah	GL	Module 1
Fgfr1	GL	Module 1
Slc25a25	GL	Module 1
Casz1	GL	Module 1
Tmbim1	GL	Module 1
Tgoln1	GL	Module 1
Iffo2	GL	Module 1
Pim3	GL	Module 1
Hmgn3	GL	Module 1
Epgn	GL	Module 1
Bcam	GL	Module 1
S100a11	GL	Module 1
Sbno2	GL	Module 1
Dusp1	GL	Module 1
Tnk1	GL	Module 1
Col7a1	GL	Module 1
Gm26802	GL	Module 1
Mfap2	GL	Module 1
Zbtb16	GL	Module 1
Krt15	GL	Module 1
A830018L16Rik	GL	Module 1
Arhgef28	GL	Module 1
Lncpint	GL	Module 1
Cpne7	GL	Module 1
Pdgfc	GL	Module 1
Ctgf	GL	Module 1
Npnt	GL	Module 1
Eef1a1	GL	Module 1
Itpr2	GL	Module 1
Slc38a4	GL	Module 1
Ybx1	GL	Module 1
Rps11	GL	Module 1
Fgf1	GL	Module 1
Pclo	GL	Module 1
Slc2a4	GL	Module 1
Rps2	GL	Module 1
Ahnak2	GL	Module 1
Osmr	GL	Module 1
Dkk3	GL	Module 1
Nbl1	GL	Module 1
Cxcl12	GL	Module 1
Lum	GL	Module 1
Il17rd	GL	Module 1
Cav2	GL	Module 1
Anxa5	GL	Module 1
Man1a	GL	Module 1
Tgm5	GL	Module 1
Hip1	GL	Module 1
Smim3	GL	Module 1
Nr1d1	GL	Module 1
Sema3c	GL	Module 1
Fam167a	GL	Module 1
Pnp	GL	Module 1
Rps29	GL	Module 1
Arl4c	GL	Module 1
Etnk1	GL	Module 1
Olfm1	GL	Module 1
Dnaja4	GL	Module 1
Ubash3b	GL	Module 1
Rnase4	GL	Module 1
Lgals3	GL	Module 1
Slco2a1	GL	Module 1
Plagl1	GL	Module 1
Glul	GL	Module 1
Foxc1	GL	Module 1
Hsp90ab1	GL	Module 1
Tnfrsf4	GL	Module 1
Auts2	GL	Module 1
Map1lc3a	GL	Module 1
Ctsl	GL	Module 1
Serpine1	GL	Module 1
Nfe2l1	GL	Module 1
Irx1	GL	Module 1
Ftl1	GL	Module 1
Jdp2	GL	Module 1
Bok	GL	Module 1
H3f3a	GL	Module 1
Gm47283	GL	Module 1
Atp5e	GL	Module 1
Ppia	GL	Module 1
Rpl13a	GL	Module 1
Hspa1b	GL	Module 1
Npm1	GL	Module 1
Hspa1a	GL	Module 1
Ost4	GL	Module 1
Anp32b	GL	Module 1
Lef1	GL	Module 1
Btf3	GL	Module 1
Rplp2	GL	Module 1
Nudc	GL	Module 1
Tma7	GL	Module 1
Rps17	GL	Module 1
Hnrnpa2b1	GL	Module 1
Hnrnpa3	GL	Module 1
Ndufa3	GL	Module 1
Rpl23a	GL	Module 1
Psmg1	GL	Module 1
Ptges3	GL	Module 1
Ubl5	GL	Module 1
Cox7b	GL	Module 1
Hnrnpu	GL	Module 1
Ywhae	GL	Module 1
Gm16136	GL	Module 1
Rpe	GL	Module 1
Rpl7a	GL	Module 1
Pebp1	GL	Module 1
Ncl	GL	Module 1
Atad2b	GL	Module 1
Nucks1	GL	Module 1
Txnip	UHF	Module 1
Gm42418	UHF	Module 1
Anxa8	UHF	Module 1
Tsc22d3	UHF	Module 1
Dst	UHF	Module 1
Ahnak2	UHF	Module 1
Malat1	UHF	Module 1
Lars2	UHF	Module 1
Arrdc3	UHF	Module 1
4631405K08Rik	UHF	Module 1
Ddit4	UHF	Module 1
Rsrp1	UHF	Module 1
Cst3	UHF	Module 1
Gsn	UHF	Module 1
Pik3r1	UHF	Module 1
5930430L01Rik	UHF	Module 1
Lifr	UHF	Module 1
Krt15	UHF	Module 1
Zbtb16	UHF	Module 1
Hpgd	UHF	Module 1
AC149090.1	UHF	Module 1
Slitrk6	UHF	Module 1
Mef2a	UHF	Module 1
Ankrd11	UHF	Module 1
Ikzf2	UHF	Module 1
Fam3c	UHF	Module 1
Bcl11b	UHF	Module 1
Dcn	UHF	Module 1
Col17a1	UHF	Module 1
Cd109	UHF	Module 1
Gata3	UHF	Module 1
Capns2	UHF	Module 1
Hmgcs2	UHF	Module 1
Tef	UHF	Module 1
Atp2b4	UHF	Module 1
Luc7l2	UHF	Module 1
Adh7	UHF	Module 1
Fkbp5	UHF	Module 1
Il20rb	UHF	Module 1
Thra	UHF	Module 1
Pik3ip1	UHF	Module 1
Fam81a	UHF	Module 1
Kank1	UHF	Module 1
Tgfbi	UHF	Module 1
Trim7	UHF	Module 1
Pnisr	UHF	Module 1
Hr	UHF	Module 1
Srcin1	UHF	Module 1
Ralbp1	UHF	Module 1
Ankrd12	UHF	Module 1
Gm26917	UHF	Module 1
Mxd4	UHF	Module 1
Emb	UHF	Module 1
Clip4	UHF	Module 1
Ogt	UHF	Module 1
Ktn1	UHF	Module 1
Postn	UHF	Module 1
Sipa1l2	UHF	Module 1
Esyt3	UHF	Module 1
Snrnp70	UHF	Module 1
Fam208a	UHF	Module 1
Ppl	UHF	Module 1
Lmna	UHF	Module 1
Nfix	UHF	Module 1
Sostdc1	UHF	Module 1
Maf	UHF	Module 1
Syne2	UHF	Module 1
Cav1	UHF	Module 1
mt-Nd4l	UHF	Module 1
Zfp395	UHF	Module 1
Glul	UHF	Module 1
Zfp329	UHF	Module 1
Exph5	UHF	Module 1
Kmt2e	UHF	Module 1
Srrm2	UHF	Module 1
Zfp652	UHF	Module 1
Kmt2a	UHF	Module 1
mt-Nd5	UHF	Module 1
Arglu1	UHF	Module 1
Tnxb	UHF	Module 1
mt-Atp8	UHF	Module 1
Zbtb20	UHF	Module 1
Itpripl2	UHF	Module 1
Axin2	UHF	Module 1
Col7a1	UHF	Module 1
Slc6a9	UHF	Module 1
Trp63	UHF	Module 1
Rb1cc1	UHF	Module 1
Trim2	UHF	Module 1
Utrn	UHF	Module 1
Nrbp2	UHF	Module 1
Atf7ip	UHF	Module 1
Arl4c	UHF	Module 1
Phip	UHF	Module 1
Plec	UHF	Module 1
Il6ra	UHF	Module 1
Lrig3	UHF	Module 1
Atrx	UHF	Module 1
Chdh	UHF	Module 1
Dnm3	UHF	Module 1
Cyb5r3	UHF	Module 1
2510002D24Rik	UHF	Module 1
Rasgrp1	UHF	Module 1
Zfp950	UHF	Module 1
Ptn	UHF	Module 1
Nfib	UHF	Module 1
Tnfaip8	UHF	Module 1
Hes1	UHF	Module 1
Zmynd8	UHF	Module 1
Tspo	UHF	Module 1
Peli2	UHF	Module 1
Kif21a	UHF	Module 1
Ackr4	UHF	Module 1
Rp9	UHF	Module 1
Ppp1r10	UHF	Module 1
mt-Nd3	UHF	Module 1
Rps17	UHF	Module 1
mt-Nd2	UHF	Module 1
Ncl	UHF	Module 1
Cox6c	UHF	Module 1
Ccl27a	UHF	Module 1
Gm13305	UHF	Module 1
Ccnd2	UHF	Module 1
Tmpo	UHF	Module 1
Krt5	UHF	Module 1
Ftl1	UHF	Module 1
Fcgbp	UHF	Module 1
Kcnq1ot1	UHF	Module 1
Clca3a2	UHF	Module 1
Ifitm3	UHF	Module 1
S100a10	UHF	Module 1
Gstm1	UHF	Module 1
Rock2	UHF	Module 1
Myh9	UHF	Module 1
Emp2	UHF	Module 1
Trbc1	UHF	Module 1
Rgcc	UHF	Module 1
Rps28	UHF	Module 1
Eef1a1	UHF	Module 1
Hmgb1	UHF	Module 1
Apoe	UHF	Module 1
Mif	UHF	Module 1
mt-Nd1	UHF	Module 1
Sfpq	UHF	Module 1
Tomm7	UHF	Module 1
Atpif1	UHF	Module 1
Son	UHF	Module 1
Golim4	UHF	Module 1
Hnrnpa2b1	UHF	Module 1
Agrn	UHF	Module 1
Jag2	UHF	Module 1
Itgb4	UHF	Module 1
Fth1	UHF	Module 1
Cdh13	UHF	Module 1
Adgrg6	UHF	Module 1
Ptprs	UHF	Module 1
Rps27rt	UHF	Module 1
Dlc1	UHF	Module 1
Sesn1	UHF	Module 1
Morf4l1	UHF	Module 1
Slc6a6	UHF	Module 1
Tns1	UHF	Module 1
Tnrc6c	UHF	Module 1
Sema5a	UHF	Module 1
Tns4	UHF	Module 1
Fbxo32	UHF	Module 1
Moxd1	UHF	Module 1
Gabpb2	UHF	Module 1
Chd9	UHF	Module 1
Ltbp4	UHF	Module 1
Tnrc6b	UHF	Module 1
Srsf5	UHF	Module 1
Itga6	UHF	Module 1
Lamb3	UHF	Module 1
Ptpn14	UHF	Module 1
Afdn	UHF	Module 1
Bcl9l	UHF	Module 1
Acin1	UHF	Module 1
Tpr	UHF	Module 1
Pdzd2	UHF	Module 1
Nucks1	UHF	Module 1
Rbm39	UHF	Module 1
Nsa2	UHF	Module 1
Prrc2c	UHF	Module 1
Trp53inp1	UHF	Module 1
Ppp1r14c	UHF	Module 1
Zfp36l2	UHF	Module 1
Neat1	UHF	Module 1
Prpf4b	UHF	Module 1
Ubn2	UHF	Module 1
Fry	UHF	Module 1
Ash1l	UHF	Module 1
Net1	UHF	Module 1
Acpp	UHF	Module 1
Col3a1	UHF	Module 1
Col1a2	UHF	Module 1
Col1a1	UHF	Module 1
Sparc	UHF	Module 1
1810058I24Rik	UHF	Module 1
Dpysl3	UHF	Module 1
Gm47283	UHF	Module 1
Dapl1	UHF	Module 1
Pof1b	UHF	Module 1
Dgcr6	UHF	Module 1
Plp2	UHF	Module 1
Lgals3	UHF	Module 1
Sox21	UHF	Module 1
Cttnbp2	UHF	Module 1
Hspa1b	UHF	Module 1
Aqp3	UHF	Module 1
Adgra3	UHF	Module 1
Kazald1	UHF	Module 1
Pycard	UHF	Module 1
Perp	UHF	Module 1
Itm2b	UHF	Module 1
Tmem45a	UHF	Module 1
Pkib	UHF	Module 1
Ly6g6e	UHF	Module 1
Klc3	UHF	Module 1
Acsbg1	UHF	Module 1
Spint2	UHF	Module 1
Krt1	UHF	Module 1
Ypel3	UHF	Module 1
Spink5	UHF	Module 1
Gnb2	UHF	Module 1
Dusp22	UHF	Module 1
Mt4	UHF	Module 1
Tprgl	UHF	Module 1
Ly6d	UHF	Module 1
Plekhn1	UHF	Module 1
Grina	UHF	Module 1
Reep5	UHF	Module 1
Rab3d	UHF	Module 1
Kifc3	UHF	Module 1
Nr1d1	UHF	Module 1
Efna3	UHF	Module 1
Agpat3	UHF	Module 1
Gstm5	UHF	Module 1
Ereg	UHF	Module 1
Gm16136	UHF	Module 1
Smim5	UHF	Module 1
Sgpp1	UHF	Module 1
Oas1f	UHF	Module 1
Nrarp	UHF	Module 1
Id4	UHF	Module 1
Slurp1	UHF	Module 1
Eef2	UHF	Module 1
Btg1	UHF	Module 1
Sgms1	UHF	Module 1
Rtn4	UHF	Module 1
Anxa7	UHF	Module 1
Cyb5a	UHF	Module 1
Lmo7	UHF	Module 1
Nfe2l1	UHF	Module 1
Rictor	UHF	Module 1
Rora	UHF	Module 1
Anxa8	SC	Module 1
Txnip	SC	Module 1
Tsc22d3	SC	Module 1
Gm42418	SC	Module 1
Pou3f1	SC	Module 1
Maf	SC	Module 1
Slc31a2	SC	Module 1
Actb	SC	Module 1
Il20rb	SC	Module 1
Csnk1a1	SC	Module 1
Lgals7	SC	Module 1
Arrdc3	SC	Module 1
Bcl11b	SC	Module 1
4631405K08Rik	SC	Module 1
Smim5	SC	Module 1
Lars2	SC	Module 1
Pik3r1	SC	Module 1
Capns2	SC	Module 1
Camsap3	SC	Module 1
Hes1	SC	Module 1
Clip4	SC	Module 1
Mxd4	SC	Module 1
Tanc1	SC	Module 1
Gm47283	SC	Module 1
Ly6d	SC	Module 1
Snx21	SC	Module 1
Dcn	SC	Module 1
Kif21a	SC	Module 1
mt-Nd4l	SC	Module 1
Zfp266	SC	Module 1
Gm16136	SC	Module 1
Trim7	SC	Module 1
Ahnak2	SC	Module 1
Ikzf2	SC	Module 1
Pdzd2	SC	Module 1
Pnisr	SC	Module 1
mt-Nd4	SC	Module 1
Ndufv3	SC	Module 1
Ephb6	SC	Module 1
Rb1cc1	SC	Module 1
AC149090.1	SC	Module 1
Acad9	SC	Module 1
Dst	SC	Module 1
Hs3st6	SC	Module 1
Lrig3	SC	Module 1
Lmo4	SC	Module 1
Rnase4	SC	Module 1
Sgpp1	SC	Module 1
Trim2	SC	Module 1
Mettl7a1	SC	Module 1
Trp63	SC	Module 1
Nipal2	SC	Module 1
mt-Cytb	SC	Module 1
mt-Nd5	SC	Module 1
Hr	SC	Module 1
Rapgefl1	SC	Module 1
Zfp652	SC	Module 1
Cttnbp2	SC	Module 1
Abcc5	SC	Module 1
Phlda3	SC	Module 1
Slc44a2	SC	Module 1
Fam208a	SC	Module 1
Krt15	SC	Module 1
mt-Atp8	SC	Module 1
Gm26917	SC	Module 1
Hoxa7	SC	Module 1
mt-Nd3	SC	Module 1
Rps17	SC	Module 1
S100a10	SC	Module 1
Son	SC	Module 1
mt-Nd2	SC	Module 1
Ubb	SC	Module 1
Zbtb16	SC	Module 1
Clca3a2	SC	Module 1
Nfib	SC	Module 1
Slc38a2	SC	Module 1
Col17a1	SC	Module 1
Slc6a6	SC	Module 1
S100a6	SC	Module 1
Tns4	SC	Module 1
Apoe	SC	Module 1
Fth1	SC	Module 1
Kcnq1ot1	SC	Module 1
Fcgbp	SC	Module 1
Rps29	SC	Module 1
Rps28	SC	Module 1
Rpl31	SC	Module 1
Atpif1	SC	Module 1
Hmgb1	SC	Module 1
Uqcr11	SC	Module 1
Tomm7	SC	Module 1
S100a11	SC	Module 1
Atp5k	SC	Module 1
Herpud1	SC	Module 1
Ktn1	SC	Module 1
Kank1	SC	Module 1
Hnrnpa2b1	SC	Module 1
Bcl9l	SC	Module 1
Golim4	SC	Module 1
mt-Nd1	SC	Module 1
Ndufa1	SC	Module 1
Zbtb7b	SC	Module 1
Bola2	SC	Module 1
Malat1	SC	Module 1
Cavin3	SC	Module 1
Plec	SC	Module 1
Slc7a6	SC	Module 1
Nucks1	SC	Module 1
Oat	SC	Module 1
Hsp90b1	SC	Module 1
Sptbn1	SC	Module 1
Stk38	SC	Module 1
Hnrnpul2	SC	Module 1
Ptpn14	SC	Module 1
Ppl	SC	Module 1
Ankrd12	SC	Module 1
Uba52	SC	Module 1
Mif	SC	Module 1
Uqcc2	SC	Module 1
Hspe1	SC	Module 1
Tmsb4x	SC	Module 1
Higd1a	SC	Module 1
Mt4	SC	Module 1
Rsrp1	SC	Module 1
Col3a1	SC	Module 1
Hspa1b	SC	Module 1
Col1a2	SC	Module 1
Oas1f	SC	Module 1
Col1a1	SC	Module 1
Dapl1	SC	Module 1
Dgcr6	SC	Module 1
Ralbp1	SC	Module 1
Pycard	SC	Module 1
Krt1	SC	Module 1
Fam25c	SC	Module 1
Rab25	SC	Module 1
Il34	SC	Module 1
Gltp	SC	Module 1
Efna3	SC	Module 1
Gata3	SC	Module 1
Ly6g6e	SC	Module 1
Krt10	SC	Module 1
Sparc	SC	Module 1
Itpr3	SC	Module 1
Dsg1a	SC	Module 1
Ift20	SC	Module 1
Klc3	SC	Module 1
Fam213b	SC	Module 1
Tmem234	SC	Module 1
Them5	SC	Module 1
Prdx5	SC	Module 1
Acer1	SC	Module 1
Pkib	SC	Module 1
Krtdap	SC	Module 1
Plekhn1	SC	Module 1
Sbsn	SC	Module 1
Tmprss4	SC	Module 1
Gcat	SC	Module 1
Emb	SC	Module 1
Ankrd35	SC	Module 1
Trbc2	SC	Module 1
Hspa1a	SC	Module 1
Krt78	SC	Module 1
Selenop	SC	Module 1
Psapl1	SC	Module 1
Rps2	SC	Module 1
Eef1a1	SC	Module 1
Eif3f	SC	Module 1
Rpl29	SC	Module 1
Perp	SC	Module 1
Eef2	SC	Module 1
Cst3	SC	Module 1
Lgals3	SC	Module 1
Clic3	SC	Module 1
Tmem45a	SC	Module 1
Tprgl	SC	Module 1
Ly6g6c	SC	Module 1
Dynlt3	SC	Module 1
Cst6	SC	Module 1
Dgat2	SC	Module 1
Serpinb12	SC	Module 1
Gdi2	SC	Module 1
Lamp1	SC	Module 1
Acsbg1	SC	Module 1
Gnb2	SC	Module 1
Vdac1	SC	Module 1
Ssr4	SC	Module 1
Snrnp25	SC	Module 1
Prdx2	SC	Module 1
Gm94	SC	Module 1
Sdr16c5	SC	Module 1
Bag1	SC	Module 1
Dkkl1	SC	Module 1
Clu	SC	Module 1
Elovl4	SC	Module 1
Mboat2	SC	Module 1
H2-T22	SC	Module 1
Adipor1	SC	Module 1
Ybx3	SC	Module 1
Gsta2	SC	Module 1
Chmp5	SC	Module 1
Pla2g16	SC	Module 1
Homer2	SC	Module 1
Fam107b	SC	Module 1
Csnk2b	SC	Module 1
1110008P14Rik	SC	Module 1
Ptgs1	SC	Module 1
Agpat4	SC	Module 1
Hba-a1	SC	Module 1
Ptgr1	SC	Module 1
Nupr1	SC	Module 1
Pof1b	SC	Module 1
Susd2	SC	Module 1
Hal	SC	Module 1
Hebp2	SC	Module 1
Cd82	SC	Module 1
Micu1	SC	Module 1
Ndufa4	SC	Module 1
Hspb1	SC	Module 1
Spink5	SC	Module 1
Calm4	SC	Module 1
Dynll1	SC	Module 1
Fabp5	SC	Module 1
Skint9	SC	Module 1
Mfsd14b	SC	Module 1
Jpt1	SC	Module 1
Ptpn21	SC	Module 1
Gjb5	SC	Module 1
Sec11c	SC	Module 1
Krt77	SC	Module 1
Hopx	SC	Module 1
Eif5a	SC	Module 1
Serpinb5	SC	Module 1
Dstn	SC	Module 1
Chmp1b	SC	Module 1
1810037I17Rik	SC	Module 1
Rgcc	SC	Module 1
Rab11fip4	SC	Module 1
Ano9	SC	Module 1
Lgalsl	SC	Module 1
Ereg	SC	Module 1
Cysrt1	SC	Module 1
Col1a2	GC	Module 1
Dkkl1	GC	Module 1
Sparc	GC	Module 1
Cyp2j6	GC	Module 1
Ormdl2	GC	Module 1
Them5	GC	Module 1
Col3a1	GC	Module 1
Mocs2	GC	Module 1
Nudt17	GC	Module 1
Nupr1	GC	Module 1
Cope	GC	Module 1
Ano9	GC	Module 1
Tspan8	GC	Module 1
Sptlc3	GC	Module 1
Sar1b	GC	Module 1
Serpinb5	GC	Module 1
Mboat2	GC	Module 1
Tmed3	GC	Module 1
Rab11fip4	GC	Module 1
Tecr	GC	Module 1
Gnas	GC	Module 1
Krt10	GC	Module 1
Ankrd35	GC	Module 1
Dsg1a	GC	Module 1
Lgals3	GC	Module 1
Hsdl2	GC	Module 1
Krt77	GC	Module 1
Krt78	GC	Module 1
Olfm2	GC	Module 1
Faah	GC	Module 1
Gdpd2	GC	Module 1
Ccdc50	GC	Module 1
Cxadr	GC	Module 1
Pdlim5	GC	Module 1
Rnh1	GC	Module 1
Prdx1	GC	Module 1
Kctd12	GC	Module 1
Skint10	GC	Module 1
Tmed2	GC	Module 1
Fkbp2	GC	Module 1
Sult2b1	GC	Module 1
Pmvk	GC	Module 1
Rab25	GC	Module 1
Skint11	GC	Module 1
Tesc	GC	Module 1
Dynll1	GC	Module 1
Xpnpep1	GC	Module 1
Gata3	GC	Module 1
Gng5	GC	Module 1
Gm20219	GC	Module 1
Bcap31	GC	Module 1
Plxdc2	GC	Module 1
Snx18	GC	Module 1
Pepd	GC	Module 1
Dnajb4	GC	Module 1
Vdac1	GC	Module 1
Sec11c	GC	Module 1
Adh6b	GC	Module 1
Rcn1	GC	Module 1
Golt1b	GC	Module 1
Rer1	GC	Module 1
Cct7	GC	Module 1
Mtch2	GC	Module 1
Hsd17b12	GC	Module 1
Sprr2h	GC	Module 1
Tmem43	GC	Module 1
Grina	GC	Module 1
Tmem147	GC	Module 1
Ptpn21	GC	Module 1
Slc26a2	GC	Module 1
Ddrgk1	GC	Module 1
Il20rb	GC	Module 1
H2-T23	GC	Module 1
Aqp9	GC	Module 1
Ppib	GC	Module 1
Adgrf4	GC	Module 1
Rtn3	GC	Module 1
Hsf2	GC	Module 1
Ly6g6e	GC	Module 1
Susd2	GC	Module 1
Glo1	GC	Module 1
Emc3	GC	Module 1
Pcyox1	GC	Module 1
Micu2	GC	Module 1
Car13	GC	Module 1
Emp2	GC	Module 1
Gas6	GC	Module 1
Fam57a	GC	Module 1
Arl1	GC	Module 1
Gcat	GC	Module 1
Cs	GC	Module 1
Ptma	GC	Module 1
Ano10	GC	Module 1
Cnn2	GC	Module 1
Acaa2	GC	Module 1
Arhgap24	GC	Module 1
Cebpzos	GC	Module 1
Rala	GC	Module 1
Mdh1	GC	Module 1
Emc2	GC	Module 1
Nucb1	GC	Module 1
Acsl5	GC	Module 1
Tcim	GC	Module 1
Capza2	GC	Module 1
Sdhaf1	GC	Module 1
Canx	GC	Module 1
Dennd2c	GC	Module 1
Mdh2	GC	Module 1
Sec61g	GC	Module 1
Cst3	GC	Module 1
Tmem109	GC	Module 1
Taf13	GC	Module 1
Vps36	GC	Module 1
Ephb6	GC	Module 1
Efna5	GC	Module 1
Gcnt2	GC	Module 1
Psme1	GC	Module 1
Sec22b	GC	Module 1
Fkbp4	GC	Module 1
Nans	GC	Module 1
Dgcr6	GC	Module 1
Foxo1	GC	Module 1
Gipc2	GC	Module 1
Ss18	GC	Module 1
Kif21a	GC	Module 1
Smagp	GC	Module 1
Wdr47	GC	Module 1
Saraf	GC	Module 1
Atg3	GC	Module 1
Hdac5	GC	Module 1
Pea15a	GC	Module 1
Cops6	GC	Module 1
Rictor	GC	Module 1
Ywhaq	GC	Module 1
Rai14	GC	Module 1
Adgra3	GC	Module 1
Ppp2r1a	GC	Module 1
Micu1	GC	Module 1
Smdt1	GC	Module 1
Ubac2	GC	Module 1
Arl6ip1	GC	Module 1
Etfa	GC	Module 1
Cox17	GC	Module 1
Lamtor4	GC	Module 1
Hdlbp	GC	Module 1
Snrnp25	GC	Module 1
Aes	GC	Module 1
Ndufb9	GC	Module 1
Pgls	GC	Module 1
Rrm2	GC	Module 1
Dsc1	GC	Module 1
Yif1a	GC	Module 1
Cdc37	GC	Module 1
Ssr2	GC	Module 1
Cux1	GC	Module 1
Erg28	GC	Module 1
Dbnl	GC	Module 1
Hmgn1	GC	Module 1
Etfb	GC	Module 1
Laptm4a	GC	Module 1
Larp1b	GC	Module 1
Emb	GC	Module 1
Hcar2	GC	Module 1
Clcn3	GC	Module 1
Ndufv3	GC	Module 1
Derl1	GC	Module 1
Eid1	GC	Module 1
Hnrnpdl	GC	Module 1
Ndufb11	GC	Module 1
B4galt1	GC	Module 1
Selenos	GC	Module 1
Cd47	GC	Module 1
Tapbp	GC	Module 1
Ace2	GC	Module 1
Psma3	GC	Module 1
Pex3	GC	Module 1
Itpkb	GC	Module 1
Arl4d	GC	Module 1
Ikzf2	GC	Module 1
Il13ra1	GC	Module 1
Selenow	GC	Module 1
Cmtm6	GC	Module 1
Rtraf	GC	Module 1
Gsta2	GC	Module 1
Commd1	GC	Module 1
Aplp2	GC	Module 1
Mpc2	GC	Module 1
Trbc2	GC	Module 1
Ifngr1	GC	Module 1
Mcf2l	GC	Module 1
Lamp2	GC	Module 1
Tjp3	GC	Module 1
Ephx3	GC	Module 1
Trappc4	GC	Module 1
Paqr5	GC	Module 1
Tbc1d10a	GC	Module 1
Gsn	FB	Module 1
Timp2	FB	Module 1
Ccl7	FB	Module 1
Dpt	FB	Module 1
Loxl2	FB	Module 1
Fstl1	FB	Module 1
Ccl2	FB	Module 1
Abi3bp	FB	Module 1
Scara5	FB	Module 1
Fgl2	FB	Module 1
Ccdc80	FB	Module 1
Col6a1	FB	Module 1
Nfia	FB	Module 1
Csf1	FB	Module 1
Cryab	FB	Module 1
Cxcl12	FB	Module 1
Clec3b	FB	Module 1
Fbln1	FB	Module 1
Tnxb	FB	Module 1
S100a6	FB	Module 1
Ifitm3	FB	Module 1
Fth1	FB	Module 1
Fn1	FB	Module 1
Rps27	FB	Module 1
Ly6a	FB	Module 1
Serping1	FB	Module 1
Ctsl	FB	Module 1
Rpl24	FB	Module 1
Plpp3	FB	Module 1
Serpinb6a	FB	Module 1
Rhoj	FB	Module 1
Fndc1	FB	Module 1
Lpl	FB	Module 1
Jak1	FB	Module 1
Ly6c1	FB	Module 1
Thbs3	FB	Module 1
Olfml2b	FB	Module 1
Tnfaip2	FB	Module 1
Ablim1	FB	Module 1
Add3	FB	Module 1
Marcks	FB	Module 1
Medag	FB	Module 1
Mt2	FB	Module 1
Metrnl	FB	Module 1
Il1r2	FB	Module 1
Dbi	FB	Module 1
Ier5	FB	Module 1
AW112010	FB	Module 1
Tnfaip6	FB	Module 1
Jdp2	FB	Module 1
Cd34	FB	Module 1
Litaf	FB	Module 1
Dapk1	FB	Module 1
Tmsb4x	FB	Module 1
Chchd2	FB	Module 1
H2-D1	FB	Module 1
Ndufa4	FB	Module 1
S100a16	FB	Module 1
Uba52	FB	Module 1
Cebpb	FB	Module 1
Cyb5a	FB	Module 1
Ly6e	FB	Module 1
Tuba1a	FB	Module 1
S100a13	FB	Module 1
C2	FB	Module 1
Emp3	FB	Module 1
Ifi205	FB	Module 1
Ifi27l2a	FB	Module 1
Gm47283	FB	Module 1
Il6	FB	Module 1
Gpx3	FB	Module 1
Ptx3	FB	Module 1
Plac8	FB	Module 1
Ifi211	FB	Module 1
Anxa1	FB	Module 1
Igfbp6	FB	Module 1
Procr	FB	Module 1
Gfpt2	FB	Module 1
Ebf2	FB	Module 1
Ptgs2	FB	Module 1
Ecm1	FB	Module 1
Ifi204	FB	Module 1
Egfr	FB	Module 1
C1s1	FB	Module 1
Kdm6b	FB	Module 1
Zfp36l1	FB	Module 1
Ogn	FB	Module 1
Cxcl1	FB	Module 1
Ifi207	FB	Module 1
Pnp	FB	Module 1
Dpep1	FB	Module 1
Lrrn4cl	FB	Module 1
Uap1	FB	Module 1
Heg1	FB	Module 1
Adamtsl1	FB	Module 1
Glul	FB	Module 1
Sod3	FB	Module 1
Il11ra1	FB	Module 1
Plat	FB	Module 1
Adgrd1	FB	Module 1
Gabra3	FB	Module 1
Ifi203	FB	Module 1
Cfh	FB	Module 1
Il6ra	FB	Module 1
Ms4a4d	FB	Module 1
Ddah2	FB	Module 1
Dtnbp1	FB	Module 1
Eif4e	FB	Module 1
Mgll	FB	Module 1
Rb1cc1	FB	Module 1
Has2	FB	Module 1
Steap4	FB	Module 1
Wisp2	FB	Module 1
Mgp	FB	Module 1
Zfp131	FB	Module 1
Pim1	FB	Module 1
Sned1	FB	Module 1
Nmb	FB	Module 1
Iigp1	FB	Module 1
Mknk2	FB	Module 1
Ptp4a1	FB	Module 1
Rps28	FB	Module 1
Col5a3	FB	Module 1
Slfn5	FB	Module 1
Hk2	FB	Module 1
Lamc1	FB	Module 1
Itm2a	FB	Module 1
Col6a2	FB	Module 1
Fbn1	FB	Module 1
Col4a1	FB	Module 1
Pam	FB	Module 1
Pxdn	FB	Module 1
Postn	FB	Module 1
Rps29	FB	Module 1
Rpl23a	FB	Module 1
Vldlr	FB	Module 1
Rps18	FB	Module 1
Rps17	FB	Module 1
Nfkb1	FB	Module 1
Lamb2	FB	Module 1
S100a10	FB	Module 1
Ace	FB	Module 1
Rpl37	FB	Module 1
Txn1	FB	Module 1
Zbtb20	FB	Module 1
Cyba	FB	Module 1
Ahnak	FB	Module 1
Arpc1b	FB	Module 1
Plau	FB	Module 1
Il1r1	FB	Module 1
Sptbn1	FB	Module 1
Cxcl2	FB	Module 1
Oaf	FB	Module 1
Cald1	FB	Module 1
Lrp1	FB	Module 1
Vasn	FB	Module 1
Lgi2	FB	Module 1
Rhoc	FB	Module 1
Akap13	FB	Module 1
Bicc1	FB	Module 1
Ddr2	FB	Module 1
Col4a5	FB	Module 1
Adam23	FB	Module 1
Lima1	FB	Module 1
Sntb2	FB	Module 1
Txnrd1	FB	Module 1
Hspg2	FB	Module 1
Rab8b	FB	Module 1
Col6a6	FB	Module 1
Eif3j1	FB	Module 1
Atp1a1	FB	Module 1
Ehd1	FB	Module 1
Elf1	FB	Module 1
Klf13	FB	Module 1
1500015O10Rik	FB	Module 1
Map1b	FB	Module 1
Itga5	FB	Module 1
C7	FB	Module 1
Abl2	FB	Module 1
Klf4	FB	Module 1
Col4a2	FB	Module 1
Col6a3	FB	Module 1
Cpxm1	FB	Module 1
Serpinf1	FB	Module 1
Nr1d1	FB	Module 1
Tsc22d3	FB	Module 1
Nrep	FB	Module 1
Selenop	Mac2	Module 1
Apoe	Mac2	Module 1
Grn	Mac2	Module 1
Mrc1	Mac2	Module 1
Folr2	Mac2	Module 1
Fcgrt	Mac2	Module 1
Timp2	Mac2	Module 1
C1qa	Mac2	Module 1
Ly6e	Mac2	Module 1
C1qc	Mac2	Module 1
Serinc3	Mac2	Module 1
Ednrb	Mac2	Module 1
Itm2b	Mac2	Module 1
Pf4	Mac2	Module 1
C5ar1	Mac2	Module 1
Serpinb6a	Mac2	Module 1
Cbr2	Mac2	Module 1
F13a1	Mac2	Module 1
Csf1r	Mac2	Module 1
Ccl8	Mac2	Module 1
Ms4a7	Mac2	Module 1
Gas6	Mac2	Module 1
Fth1	Mac2	Module 1
Ms4a6d	Mac2	Module 1
C4b	Mac2	Module 1
Ctsb	Mac2	Module 1
Lgmn	Mac2	Module 1
Hmox1	Mac2	Module 1
Dab2	Mac2	Module 1
Wwp1	Mac2	Module 1
Snx2	Mac2	Module 1
Igfbp4	Mac2	Module 1
Pmp22	Mac2	Module 1
Clec10a	Mac2	Module 1
Anxa5	Mac2	Module 1
Ighm	Mac2	Module 1
Atp6v1g1	Mac2	Module 1
Cd63	Mac2	Module 1
Cd209g	Mac2	Module 1
Fxyd2	Mac2	Module 1
Cfh	Mac2	Module 1
Cd209f	Mac2	Module 1
Ccl7	Mac2	Module 1
Dazap2	Mac2	Module 1
Marcksl1	Mac2	Module 1
Rnase4	Mac2	Module 1
Ninj1	Mac2	Module 1
Rap1b	Mac2	Module 1
Aplp2	Mac2	Module 1
Rgl1	Mac2	Module 1
Gdf15	Mac2	Module 1
Maf	Mac2	Module 1
Gabarap	Mac2	Module 1
Lcp1	Mac2	Module 1
Glul	Mac2	Module 1
Clta	Mac2	Module 1
Ctsl	Mac2	Module 1
Gadd45b	Mac2	Module 1
Trf	Mac2	Module 1
Hspd1	Mac2	Module 1
Cd209d	Mac2	Module 1
Rhob	Mac2	Module 1
Igf1	Mac2	Module 1
Maoa	Mac2	Module 1
Rpl3	Mac2	Module 1
Cd209b	Mac2	Module 1
St3gal6	Mac2	Module 1
Mrfap1	Mac2	Module 1
Npl	Mac2	Module 1
Gltp	Mac2	Module 1
Cd81	Mac2	Module 1
Ehd4	Mac2	Module 1
Sgpp1	Mac2	Module 1
Cebpd	Mac2	Module 1
Tfrc	Mac2	Module 1
Mgl2	Mac2	Module 1
Snrpb2	Mac2	Module 1
Eps15	Mac2	Module 1
Rab3il1	Mac2	Module 1
Dapl1	Mac2	Module 1
Mef2c	Mac2	Module 1
Cox7a2l	Mac2	Module 1
Brk1	Mac2	Module 1
Hprt	Mac2	Module 1
Tprgl	Mac2	Module 1
Cltc	Mac2	Module 1
Prkacb	Mac2	Module 1
Tgfbi	Mac2	Module 1
Gatm	Mac2	Module 1
Arl6ip1	Mac2	Module 1
Ifi211	Mac2	Module 1
Mat2a	Mac2	Module 1
Ccl24	Mac2	Module 1
Rab11a	Mac2	Module 1
Calm3	Mac2	Module 1
Kdelr2	Mac2	Module 1
Slc15a2	Mac2	Module 1
Lonrf1	Mac2	Module 1
Tnfaip8	Mac2	Module 1
Spcs2	Mac2	Module 1
B2m	Mac2	Module 1
Cst3	Mac2	Module 1
Lyve1	Mac2	Module 1
Ier3	Mac2	Module 1
Ccr1	Mac2	Module 1
Pltp	Mac2	Module 1
Gpr65	Mac2	Module 1
Txnrd1	Mac2	Module 1
Zbtb16	Mac2	Module 1
Cd14	Mac2	Module 1
Fcna	Mac2	Module 1
Jdp2	Mac2	Module 1
Abca1	Mac2	Module 1
Nlrp3	Mac2	Module 1
Bcl2a1b	Mac2	Module 1
Cxcl2	Mac2	Module 1
Ccl6	Mac2	Module 1
Tuba1c	Mac2	Module 1
Trem2	Mac2	Module 1
Irf7	Mac2	Module 1
Il6	Mac2	Module 1
Ctsz	Mac2	Module 1
Clec12a	Mac2	Module 1
Slc11a1	Mac2	Module 1
Nr4a3	Mac2	Module 1
Cxcl1	Mac2	Module 1
Fnip2	Mac2	Module 1
Por	Mac2	Module 1
Ncl	Mac2	Module 1
Dirc2	Mac2	Module 1
Srxn1	Mac2	Module 1
Frmd4b	Mac2	Module 1
Tgif1	Mac2	Module 1
Ankrd12	Mac2	Module 1
Nfe2l2	Mac2	Module 1
Tubb6	Mac2	Module 1
Rcn3	Mac2	Module 1
Rabgef1	Mac2	Module 1
Ptgs2	Mac2	Module 1
H2-T23	Mac2	Module 1
Ctsd	Mac2	Module 1
Ehd1	Mac2	Module 1
Ifi204	Mac2	Module 1
Man2a1	Mac2	Module 1
Ifi27l2a	Mac2	Module 1
Tnfrsf1b	Mac2	Module 1
Eea1	Mac2	Module 1
Il17ra	Mac2	Module 1
Cebpb	Mac2	Module 1
Adgrg6	Mac2	Module 1
Ccl9	Mac2	Module 1
Rab20	Mac2	Module 1
Mb21d1	Mac2	Module 1
Dhrs3	Mac2	Module 1
Ncoa1	Mac2	Module 1
Krt5	MC	Module 1
Krt15	MC	Module 1
Anxa8	MC	Module 1
Gm42418	MC	Module 1
Txnip	MC	Module 1
Actg1	MC	Module 1
Atpif1	MC	Module 1
Tsc22d3	MC	Module 1
Mt2	MC	Module 1
Eif5	MC	Module 1
Pabpc1	MC	Module 1
mt-Nd3	MC	Module 1
Cst3	MC	Module 1
Mt1	MC	Module 1
Cox7c	MC	Module 1
Eif1	MC	Module 1
1810058I24Rik	MC	Module 1
Maf	MC	Module 1
Fam25c	MC	Module 1
5930430L01Rik	MC	Module 1
Hspa1b	MC	Module 1
Cox6b1	MC	Module 1
Dst	MC	Module 1
Selenow	MC	Module 1
Lgals7	MC	Module 1
Il20rb	MC	Module 1
4631405K08Rik	MC	Module 1
Uqcrc1	MC	Module 1
Serpinb5	MC	Module 1
Col3a1	MC	Module 1
Itm2b	MC	Module 1
Ppp2ca	MC	Module 1
Cstb	MC	Module 1
Sfr1	MC	Module 1
Hmgb1	MC	Module 1
Dgcr6	MC	Module 1
Ddx5	MC	Module 1
Urah	MC	Module 1
Tomm20	MC	Module 1
Capg	MC	Module 1
Rheb	MC	Module 1
Hnrnpf	MC	Module 1
Atg3	MC	Module 1
Rnase4	MC	Module 1
Phgdh	MC	Module 1
Dapl1	MC	Module 1
Serf2	MC	Module 1
Eif4a1	MC	Module 1
Fam213b	MC	Module 1
Eif2s2	MC	Module 1
Nfic	MC	Module 1
Prdx2	MC	Module 1
Ndufb11	MC	Module 1
Zdhhc21	MC	Module 1
Sub1	MC	Module 1
Pou3f1	MC	Module 1
Pafah1b1	MC	Module 1
Emp1	MC	Module 1
AY036118	MC	Module 1
Cxcl14	MC	Module 1
Eif3f	MC	Module 1
Akr1a1	MC	Module 1
Zbtb16	MC	Module 1
Cbx3	MC	Module 1
Bcl11b	MC	Module 1
Ahnak	MC	Module 1
Ptma	MC	Module 1
Ncl	MC	Module 1
Gltp	MC	Module 1
Gm26532	MC	Module 1
H1f0	MC	Module 1
Hmgb2	MC	Module 1
Gata3	MC	Module 1
S100a6	MC	Module 1
Cdca3	MC	Module 1
Rps29	MC	Module 1
Tspo	MC	Module 1
Col17a1	MC	Module 1
Apoe	MC	Module 1
H3f3b	MC	Module 1
Dbp	MC	Module 1
Lars2	MC	Module 1
Hnrnpab	MC	Module 1
Fbxo32	MC	Module 1
Atp5g1	MC	Module 1
Nr1d1	MC	Module 1
Anp32e	MC	Module 1
Perp	MC	Module 1
Txnip	HFB	Module 1
Gm42418	HFB	Module 1
Pik3r1	HFB	Module 1
Actg1	HFB	Module 1
Tsc22d3	HFB	Module 1
Sdc4	HFB	Module 1
Anxa8	HFB	Module 1
Col1a1	HFB	Module 1
Nfkbia	HFB	Module 1
Rps6	HFB	Module 1
Rpl22l1	HFB	Module 1
Eef1a1	HFB	Module 1
H3f3b	HFB	Module 1
Pabpc1	HFB	Module 1
Rack1	HFB	Module 1
Klf15	HFB	Module 1
Col3a1	HFB	Module 1
Rpl3	HFB	Module 1
Tpt1	HFB	Module 1
Angptl7	HFB	Module 1
Rpl15	HFB	Module 1
Lars2	HFB	Module 1
Nuak1	HFB	Module 1
Eef1b2	HFB	Module 1
Rps15a	HFB	Module 1
Rps4x	HFB	Module 1
Wfdc3	HFB	Module 1
Ptma	HFB	Module 1
Krt15	HFB	Module 1
Rpl24	HFB	Module 1
Cebpb	HFB	Module 1
Ptgds	HFB	Module 1
Spink5	HFB	Module 1
Perp	HFB	Module 1
Rpl4	HFB	Module 1
Rpl7	HFB	Module 1
Cdv3	HFB	Module 1
Rps18	HFB	Module 1
Col1a2	HFB	Module 1
Ppia	HFB	Module 1
Arid5b	HFB	Module 1
Ndrg1	HFB	Module 1
Efna3	HFB	Module 1
Ahnak	HFB	Module 1
Csnk1a1	HFB	Module 1
F3	HFB	Module 1
Iffo2	HFB	Module 1
Ptpn13	HFB	Module 1
Klf5	HFB	Module 1
Arhgef5	HFB	Module 1
Gja1	HFB	Module 1
Dst	HFB	Module 1
H3f3a	HFB	Module 1
Actb	HFB	Module 1
Hspa8	HFB	Module 1
Lmna	HFB	Module 1
Clic1	HFB	Module 1
S100a14	HFB	Module 1
Gapdh	HFB	Module 1
Eef2	HFB	Module 1
Zfp36l1	HFB	Module 1
Rpl13a	HFB	Module 1
Cfl1	HFB	Module 1
Tns4	HFB	Module 1
Filip1l	HFB	Module 1
Ubc	HFB	Module 1
Krtdap	HFB	Module 1
Krt77	HFB	Module 1
Krt10	HFB	Module 1
Gm94	HFB	Module 1
Gm47283	HFB	Module 1
Uqcc2	HFB	Module 1
Dapk2	HFB	Module 1
Hr	HFB	Module 1
Col8a2	HFB	Module 1
Tgm5	HFB	Module 1
AC149090.1	HFB	Module 1
Nenf	HFB	Module 1
Hspa1b	HFB	Module 1
Dynll1	HFB	Module 1
Chchd2	HFB	Module 1
Igfbp7	SM	Module 1
Fabp4	SM	Module 1
Gm13889	SM	Module 1
Ntrk2	SM	Module 1
Ebf1	SM	Module 1
Igfbp5	SM	Module 1
Chchd2	SM	Module 1
Adamts1	SM	Module 1
S1pr3	SM	Module 1
Notch3	SM	Module 1
Pcp4l1	SM	Module 1
Pdgfa	SM	Module 1
Cebpb	SM	Module 1
Junb	SM	Module 1
Tsc22d1	SM	Module 1
Gsn	SM	Module 1
Adamts9	SM	Module 1
Lama5	SM	Module 1
Plpp3	SM	Module 1
Rgs4	SM	Module 1
Ndufa4l2	SM	Module 1
Sparc	SM	Module 1
Flna	SM	Module 1
Crip1	SM	Module 1
Sparcl1	SM	Module 1
Zfhx3	SM	Module 1
Irs2	SM	Module 1
Nrarp	SM	Module 1
Atp5k	SM	Module 1
Fosl2	SM	Module 1
Sorbs2	SM	Module 1
Tpm2	SM	Module 1
Tagln	SM	Module 1
Rcan2	SM	Module 1
Myl6	SM	Module 1
Errfi1	SM	Module 1
Map3k20	SM	Module 1
Ptp4a3	SM	Module 1
Fxyd1	SM	Module 1
Jund	SM	Module 1
Cox6a1	SM	Module 1
Col1a2	SM	Module 1
Crispld2	SM	Module 1
Epas1	SM	Module 1
Gm42418	SM	Module 1
Aoc3	SM	Module 1
Rock1	SM	Module 1
Tpm1	SM	Module 1
Mylk	SM	Module 1
Mfge8	SM	Module 1
Myh11	SM	Module 1
Ppp1r12a	SM	Module 1
Pde3a	SM	Module 1
Ndufs2	SM	Module 1
Tmem38b	SM	Module 1
Itgb1	SM	Module 1
Tns1	SM	Module 1
Itpr1	SM	Module 1
Map3k7cl	SM	Module 1
Fosb	SM	Module 1
Uqcr10	SM	Module 1
Lars2	SM	Module 1
Lgalsl	SM	Module 1
Pnpla2	SM	Module 1
Syne1	SM	Module 1
Atp5j2	SM	Module 1
Dstn	SM	Module 1
Pbxip1	SM	Module 1
Aspn	SM	Module 1
Lmod1	SM	Module 1
Bcam	SM	Module 1
Epn2	SM	Module 1
Usp2	SM	Module 1
Col1a2	Mac1	Module 1
Col1a1	Mac1	Module 1
Col3a1	Mac1	Module 1
Sparc	Mac1	Module 1
Sdc4	Mac1	Module 1
Ccl7	Mac1	Module 1
Hspa1a	Mac1	Module 1
Lgals1	Mac1	Module 1
Hspa1b	Mac1	Module 1
Aif1	Mac1	Module 1
Hsp90aa1	Mac1	Module 1
Ube2g2	Mac1	Module 1
Mgl2	Mac1	Module 1
Ccl8	Mac1	Module 1
Arl8a	Mac1	Module 1
Npc2	Mac1	Module 1
Hsph1	Mac1	Module 1
Gpr137b	Mac1	Module 1
Gm42418	Mac1	Module 1
Rps29	Mac1	Module 1
Rps28	Mac1	Module 1
Fn1	Mac1	Module 1
Lars2	Mac1	Module 1
Bcl2a1b	Mac1	Module 1
Ccl6	Mac1	Module 1
Retnla	Mac1	Module 1
Pthlh	EC	Module 1
Gm42418	EC	Module 1
Eef1a1	EC	Module 1
Eif4a1	EC	Module 1
Hspa8	EC	Module 1
Sqstm1	EC	Module 1
Ifrd1	EC	Module 1
Col1a2	EC	Module 1
Lars2	EC	Module 1
Ptprb	EC	Module 1
mt-Co2	TC	Module 1
Gimap7	TC	Module 1
Gm42418	TC	Module 1
mt-Nd3	TC	Module 1
Tnfrsf19	TC	Module 1
Arpc3	TC	Module 1

## Sheet: Module 2
Time-dependent Dynamic Differentially Expressed Genes for Each Cell Type
GeneName	CellType	Module
Sprr1a	FB	Module 2
Sparc	FB	Module 2
Col1a2	FB	Module 2
mt-Atp6	FB	Module 2
mt-Co3	FB	Module 2
Col3a1	FB	Module 2
Col5a1	FB	Module 2
Col1a1	FB	Module 2
mt-Nd1	FB	Module 2
Mmp2	FB	Module 2
mt-Co2	FB	Module 2
mt-Cytb	FB	Module 2
Krtdap	FB	Module 2
mt-Nd2	FB	Module 2
mt-Co1	FB	Module 2
mt-Nd4	FB	Module 2
Col5a2	FB	Module 2
Aspn	FB	Module 2
Actg1	FB	Module 2
Lum	FB	Module 2
Krt10	FB	Module 2
Adamts2	FB	Module 2
Nupr1	FB	Module 2
Selenop	FB	Module 2
Tmsb10	FB	Module 2
C1qtnf6	FB	Module 2
Smoc2	FB	Module 2
Prnp	FB	Module 2
Lox	FB	Module 2
Ctsh	FB	Module 2
Prdx6	FB	Module 2
Ctsk	FB	Module 2
Tgfbi	FB	Module 2
Hspa1b	FB	Module 2
Cd63	FB	Module 2
Bgn	FB	Module 2
Pdgfrl	FB	Module 2
Gpnmb	FB	Module 2
Serpina3n	FB	Module 2
Ndufa4l2	FB	Module 2
Lgals3	FB	Module 2
Mmp14	FB	Module 2
Krt77	FB	Module 2
Ppic	FB	Module 2
Cpz	FB	Module 2
Cgref1	FB	Module 2
Sh3pxd2a	FB	Module 2
Serf2	FB	Module 2
Itgbl1	FB	Module 2
Podn	FB	Module 2
Mfap2	FB	Module 2
Cdh4	FB	Module 2
Marveld1	FB	Module 2
Kazald1	FB	Module 2
C1qtnf3	FB	Module 2
Rcn3	FB	Module 2
Cldn10	FB	Module 2
Serpinh1	FB	Module 2
Mmp3	FB	Module 2
S100a4	FB	Module 2
Npc2	FB	Module 2
Hspa1a	FB	Module 2
Copz2	FB	Module 2
Ecm2	FB	Module 2
Cthrc1	FB	Module 2
Creb3l3	FB	Module 2
Crip2	FB	Module 2
Anxa5	FB	Module 2
Crispld2	FB	Module 2
Csf1r	FB	Module 2
Clec11a	FB	Module 2
Twist2	FB	Module 2
Creb3l1	FB	Module 2
Mfap4	FB	Module 2
Dap	FB	Module 2
Rpl41	FB	Module 2
Psap	FB	Module 2
Gns	FB	Module 2
Tnmd	FB	Module 2
Cyp2f2	FB	Module 2
Fkbp10	FB	Module 2
Rps23	FB	Module 2
Slco2b1	FB	Module 2
Chpf	FB	Module 2
Sectm1a	FB	Module 2
Atp1a2	FB	Module 2
Kdelr3	FB	Module 2
Tm7sf3	FB	Module 2
Camk2a	FB	Module 2
Fkbp9	FB	Module 2
Por	FB	Module 2
Bcl11b	FB	Module 2
Zfp469	FB	Module 2
Cpxm2	FB	Module 2
Vkorc1	FB	Module 2
Eln	FB	Module 2
Lgals1	FB	Module 2
Hexa	FB	Module 2
Plod1	FB	Module 2
Kdelr2	FB	Module 2
Ddah1	FB	Module 2
Ppp1r14a	FB	Module 2
Gabarap	FB	Module 2
Asprv1	FB	Module 2
Rcn1	FB	Module 2
Tmed3	FB	Module 2
Gxylt2	FB	Module 2
St3gal4	FB	Module 2
Gnb4	FB	Module 2
Uap1l1	FB	Module 2
Scarf2	FB	Module 2
Nbl1	FB	Module 2
Icam1	FB	Module 2
Gdf15	FB	Module 2
Aebp1	FB	Module 2
Fkbp11	FB	Module 2
Sept9	FB	Module 2
Emp1	FB	Module 2
P4ha2	FB	Module 2
Dbp	FB	Module 2
Ift20	FB	Module 2
Pla2g2e	FB	Module 2
Mrc2	FB	Module 2
Rora	FB	Module 2
Plpp1	FB	Module 2
Snhg18	FB	Module 2
Sema3b	FB	Module 2
Fam180a	FB	Module 2
Pltp	FB	Module 2
Tgfb2	FB	Module 2
Tcea3	FB	Module 2
Meg3	FB	Module 2
Pmp22	FB	Module 2
Bdh2	FB	Module 2
Irx2	FB	Module 2
Slc38a10	FB	Module 2
Mlana	FB	Module 2
Ost4	FB	Module 2
Hmgcs2	FB	Module 2
Gpx7	FB	Module 2
C1qtnf2	FB	Module 2
Glt8d2	FB	Module 2
Rnf19b	FB	Module 2
Tceal9	FB	Module 2
Gas1	FB	Module 2
Cox6c	FB	Module 2
Fkbp7	FB	Module 2
Ces2g	FB	Module 2
Sowahc	FB	Module 2
Gpr153	FB	Module 2
Spon2	FB	Module 2
Ckap4	FB	Module 2
Ucp2	FB	Module 2
Aldh3a1	FB	Module 2
B2m	FB	Module 2
Ly6g6c	FB	Module 2
Nrn1	FB	Module 2
Dkk3	FB	Module 2
Fam46c	FB	Module 2
Fam25c	FB	Module 2
Ctla2a	FB	Module 2
Col15a1	FB	Module 2
Avpi1	FB	Module 2
Fam105a	FB	Module 2
Abcc4	FB	Module 2
Cyp4b1	FB	Module 2
Idh2	FB	Module 2
Fam102a	FB	Module 2
Cyp26b1	FB	Module 2
Pth1r	FB	Module 2
Ptgfr	FB	Module 2
Pxdc1	FB	Module 2
Wfdc12	FB	Module 2
Krt1	FB	Module 2
Sox4	FB	Module 2
Slit2	FB	Module 2
Pdgfrb	FB	Module 2
Gal	FB	Module 2
H3f3a	FB	Module 2
Mafb	FB	Module 2
Grem1	FB	Module 2
Hpgd	FB	Module 2
Gadd45g	FB	Module 2
Irx1	FB	Module 2
a	FB	Module 2
Olfml3	FB	Module 2
Cd9	FB	Module 2
Miat	FB	Module 2
Actr3	FB	Module 2
Osr2	FB	Module 2
Col16a1	FB	Module 2
C6	FB	Module 2
Sulf2	FB	Module 2
Id2	FB	Module 2
Rnf122	FB	Module 2
Gm2564	FB	Module 2
Fam46a	FB	Module 2
Rbm3	FB	Module 2
Itm2c	FB	Module 2
Hspb1	FB	Module 2
Lmna	FB	Module 2
Gadd45b	FB	Module 2
Bhlhe40	FB	Module 2
Hsph1	FB	Module 2
Txnip	FB	Module 2
Sbno2	FB	Module 2
Gm26917	FB	Module 2
Igfbp3	FB	Module 2
Hsp90aa1	FB	Module 2
Sbsn	FB	Module 2
H2-K1	FB	Module 2
Pfn1	FB	Module 2
Zfp36	FB	Module 2
Fbln2	FB	Module 2
Hspe1	FB	Module 2
Aldh1l2	FB	Module 2
Nceh1	FB	Module 2
Serf1	FB	Module 2
Tef	FB	Module 2
Bri3	FB	Module 2
Serpina3c	FB	Module 2
Jund	FB	Module 2
Htra1	FB	Module 2
Ubb	FB	Module 2
P3h4	FB	Module 2
Cmtm3	FB	Module 2
Hes1	FB	Module 2
Igfbp5	FB	Module 2
Prdx1	FB	Module 2
Perp	GC	Module 2
Col1a1	GC	Module 2
Itm2b	GC	Module 2
H2-T22	GC	Module 2
Clic3	GC	Module 2
Elovl1	GC	Module 2
Gltp	GC	Module 2
Eif5a	GC	Module 2
Gnb2	GC	Module 2
Chmp1a	GC	Module 2
Blmh	GC	Module 2
Snx13	GC	Module 2
F3	GC	Module 2
Capn9	GC	Module 2
Lamp1	GC	Module 2
Klk5	GC	Module 2
Qars	GC	Module 2
Atp5c1	GC	Module 2
Gng12	GC	Module 2
Tprg	GC	Module 2
Gjb2	GC	Module 2
Ei24	GC	Module 2
Pla2g16	GC	Module 2
Tmem123	GC	Module 2
Trmt10a	GC	Module 2
Myl12a	GC	Module 2
Akr1a1	GC	Module 2
Cox7c	GC	Module 2
Fam107b	GC	Module 2
Atp5d	GC	Module 2
Arf5	GC	Module 2
Serf2	GC	Module 2
Pdzd11	GC	Module 2
Rab22a	GC	Module 2
Arg1	GC	Module 2
Psmb2	GC	Module 2
Psme2	GC	Module 2
Tprgl	GC	Module 2
Orm1	GC	Module 2
Tnfrsf1a	GC	Module 2
Arf1	GC	Module 2
Ppp2r3a	GC	Module 2
Mtch1	GC	Module 2
Ndufs3	GC	Module 2
Reep3	GC	Module 2
Tbca	GC	Module 2
Uqcrb	GC	Module 2
Oas1f	GC	Module 2
Ostf1	GC	Module 2
Dynlt3	GC	Module 2
Hebp2	GC	Module 2
Atp13a4	GC	Module 2
Ifitm6	GC	Module 2
Brk1	GC	Module 2
Fam234a	GC	Module 2
Psmd13	GC	Module 2
Cyc1	GC	Module 2
Psmd7	GC	Module 2
Net1	GC	Module 2
Ndufs5	GC	Module 2
Slc35f5	GC	Module 2
Arpc1a	GC	Module 2
Rps2	GC	Module 2
Actg1	GC	Module 2
Atp6v0d1	GC	Module 2
Eif3f	GC	Module 2
Slc9a3r1	GC	Module 2
Bag1	GC	Module 2
Btf3	GC	Module 2
Gdi2	GC	Module 2
Ldha	GC	Module 2
Csnk2b	GC	Module 2
Rab11a	GC	Module 2
Eif3k	GC	Module 2
Sh3glb1	GC	Module 2
Slc25a5	GC	Module 2
Ocln	GC	Module 2
Eif6	GC	Module 2
Eif3i	GC	Module 2
Dctn2	GC	Module 2
Prelid1	GC	Module 2
Uqcrfs1	GC	Module 2
Cldnd1	GC	Module 2
Pcgf5	GC	Module 2
Kdm7a	GC	Module 2
Fdft1	GC	Module 2
Desi1	GC	Module 2
Me1	GC	Module 2
Entpd7	GC	Module 2
March5	GC	Module 2
Mindy3	GC	Module 2
Psma1	GC	Module 2
Eif3e	GC	Module 2
Btg3	GC	Module 2
Gch1	GC	Module 2
Fam83g	GC	Module 2
Sc5d	GC	Module 2
Dstn	GC	Module 2
Eef1a1	GC	Module 2
Tubb2a	GC	Module 2
Rac1	GC	Module 2
Chit1	GC	Module 2
Ywhae	GC	Module 2
Cstb	GC	Module 2
Eef2	GC	Module 2
Gstm5	GC	Module 2
Rab38	GC	Module 2
Epha4	GC	Module 2
Capzb	GC	Module 2
Tollip	GC	Module 2
Serpinb2	GC	Module 2
Bbox1	GC	Module 2
Arl4a	GC	Module 2
Rpl36a	GC	Module 2
Rps12	GC	Module 2
Mapre2	GC	Module 2
Mal2	GC	Module 2
Abhd5	GC	Module 2
Sprr2d	GC	Module 2
Hopx	GC	Module 2
Rpl3	GC	Module 2
Atp6v1a	GC	Module 2
Azin1	GC	Module 2
Rps13	GC	Module 2
Ipmk	GC	Module 2
Etf1	GC	Module 2
Atp5b	GC	Module 2
Pak3	GC	Module 2
Klf5	GC	Module 2
Tcp1	GC	Module 2
Actn4	GC	Module 2
Ndufa10	GC	Module 2
Rad23b	GC	Module 2
Rps28	GC	Module 2
Sprr1b	GC	Module 2
Eif1ad	GC	Module 2
Kif5b	GC	Module 2
Cldn4	GC	Module 2
Nme1	GC	Module 2
Ptp4a2	GC	Module 2
Riok3	GC	Module 2
Tpm4	GC	Module 2
Ndufs6	GC	Module 2
Stx11	GC	Module 2
Got1	GC	Module 2
Baz1a	GC	Module 2
Ran	GC	Module 2
Hnrnpk	GC	Module 2
Lypd3	GC	Module 2
Pdcd6ip	GC	Module 2
Urah	GC	Module 2
Mrps21	GC	Module 2
Ctnna1	GC	Module 2
Irf6	GC	Module 2
Yrdc	GC	Module 2
Avpi1	GC	Module 2
Hsp90ab1	GC	Module 2
Pgk1	GC	Module 2
Psmd11	GC	Module 2
Fam135a	GC	Module 2
Slk	GC	Module 2
Ggh	GC	Module 2
Gm12840	GC	Module 2
Rab6a	GC	Module 2
Klc3	GC	Module 2
Rgs2	GC	Module 2
Stat3	GC	Module 2
Pebp1	GC	Module 2
Tram1	GC	Module 2
Tmem154	GC	Module 2
Ap2m1	GC	Module 2
Acbd6	GC	Module 2
Pdhb	GC	Module 2
Irs2	GC	Module 2
Cebpa	GC	Module 2
Eloc	GC	Module 2
Cct5	GC	Module 2
Atp6ap2	GC	Module 2
Scamp2	GC	Module 2
Rheb	GC	Module 2
Kdm6b	GC	Module 2
Ermp1	GC	Module 2
Pde4b	GC	Module 2
Tmem33	GC	Module 2
Olr1	GC	Module 2
Arf6	GC	Module 2
Rap1b	GC	Module 2
Rpl13a	GC	Module 2
Pdcd4	GC	Module 2
Homer2	GC	Module 2
Atl2	GC	Module 2
Map7d1	SC	Module 2
Tacstd2	SC	Module 2
Txnrd1	SC	Module 2
Ets1	SC	Module 2
AA986860	SC	Module 2
Sqstm1	SC	Module 2
Gramd3	SC	Module 2
Prdm1	SC	Module 2
Hs3st1	SC	Module 2
Wwtr1	SC	Module 2
Ppif	SC	Module 2
Eppk1	SC	Module 2
Nipal1	SC	Module 2
Rgs2	SC	Module 2
Oser1	SC	Module 2
Arhgap17	SC	Module 2
Etf1	SC	Module 2
Suco	SC	Module 2
Zdhhc21	SC	Module 2
Ppp4r2	SC	Module 2
Map2k4	SC	Module 2
Degs1	SC	Module 2
Slc6a14	SC	Module 2
Mxd1	SC	Module 2
Sar1b	SC	Module 2
Cebpa	SC	Module 2
Grhl3	SC	Module 2
Il33	SC	Module 2
Atp2b1	SC	Module 2
Elovl1	SC	Module 2
Fam135a	SC	Module 2
Epha4	SC	Module 2
Stx11	SC	Module 2
Maff	SC	Module 2
Fdft1	SC	Module 2
Fam43a	SC	Module 2
Rhod	SC	Module 2
Irf2bp2	SC	Module 2
Mdm2	SC	Module 2
Rab11fip1	SC	Module 2
Cdc42ep4	SC	Module 2
Ctsl	SC	Module 2
2310046K23Rik	SC	Module 2
Tubb2a	SC	Module 2
Adm	SC	Module 2
Asprv1	SC	Module 2
Sdc4	SC	Module 2
Ccdc71l	SC	Module 2
Sprr1b	SC	Module 2
Orm1	SC	Module 2
Tprg	SC	Module 2
Sprr2h	SC	Module 2
Tspan8	SC	Module 2
Pdzk1ip1	SC	Module 2
2310050C09Rik	SC	Module 2
Me1	SC	Module 2
Endou	SC	Module 2
Gng12	SC	Module 2
Tesc	SC	Module 2
Kctd12	SC	Module 2
Snx18	SC	Module 2
Lmo7	SC	Module 2
Il1rn	SC	Module 2
Rbp2	SC	Module 2
Sult2b1	SC	Module 2
Ivl	SC	Module 2
Cited2	SC	Module 2
BC100530	SC	Module 2
Ssfa2	SC	Module 2
Sprr2d	SC	Module 2
Stfa1	SC	Module 2
Dnase1l3	SC	Module 2
Klk5	SC	Module 2
Crabp2	SC	Module 2
Dusp14	SC	Module 2
Sprr2f	SC	Module 2
Cdsn	SC	Module 2
Gadd45a	SC	Module 2
Gjb2	SC	Module 2
Pla2g2f	SC	Module 2
Fdps	SC	Module 2
Gm20186	SC	Module 2
Areg	SC	Module 2
Ptgs2	SC	Module 2
Plk2	SC	Module 2
Stk17b	SC	Module 2
Prnp	SC	Module 2
Kifc3	SC	Module 2
Senp2	SC	Module 2
Mal2	SC	Module 2
Ube2d3	SC	Module 2
Mpzl3	SC	Module 2
Map1lc3a	SC	Module 2
Myl12a	SC	Module 2
Sc5d	SC	Module 2
Atp6v1a	SC	Module 2
Tnip1	SC	Module 2
Pcdh1	SC	Module 2
Eif6	SC	Module 2
Ndfip2	SC	Module 2
Desi1	SC	Module 2
Csnk2a2	SC	Module 2
Ggct	SC	Module 2
Rab38	SC	Module 2
Alox12e	SC	Module 2
Tuba1a	SC	Module 2
Defb1	SC	Module 2
Fam46a	SC	Module 2
Hpgds	SC	Module 2
Psmd8	SC	Module 2
Abtb2	SC	Module 2
Nr1d1	SC	Module 2
Fam129b	SC	Module 2
Actg1	BC	Module 2
Prnp	BC	Module 2
Eif5a	BC	Module 2
Rac1	BC	Module 2
Plk2	BC	Module 2
Maff	BC	Module 2
Myl12a	BC	Module 2
Id3	BC	Module 2
Msn	BC	Module 2
Marcks	BC	Module 2
Gadd45a	BC	Module 2
Nhp2	BC	Module 2
Aqp3	BC	Module 2
Car13	BC	Module 2
Npepps	BC	Module 2
Ube2d3	BC	Module 2
Cltb	BC	Module 2
Smagp	BC	Module 2
Cxadr	BC	Module 2
1810037I17Rik	BC	Module 2
Strap	BC	Module 2
Adm	BC	Module 2
Ggct	BC	Module 2
Ndfip2	BC	Module 2
Slc38a2	BC	Module 2
Slc2a1	BC	Module 2
Ccdc71l	BC	Module 2
Tm4sf1	BC	Module 2
Ptgs2	BC	Module 2
Ch25h	BC	Module 2
Krt10	BC	Module 2
Krtdap	BC	Module 2
Sbsn	BC	Module 2
Stfa1	BC	Module 2
Ly6g6c	BC	Module 2
Sprr1a	BC	Module 2
Krt77	BC	Module 2
Calm4	BC	Module 2
Vdac1	BC	Module 2
Tslp	BC	Module 2
Fam46a	BC	Module 2
BC100530	BC	Module 2
Krt1	BC	Module 2
Tmem45a	BC	Module 2
Ahr	BC	Module 2
Fabp5	BC	Module 2
Stfa3	BC	Module 2
Dsg1a	BC	Module 2
Tead1	BC	Module 2
Il33	BC	Module 2
Asprv1	BC	Module 2
Igsf8	BC	Module 2
Stk17b	BC	Module 2
Epha4	BC	Module 2
Jag1	BC	Module 2
Arrdc4	BC	Module 2
Senp2	BC	Module 2
Nedd4l	BC	Module 2
Atp6v1a	BC	Module 2
Ptgs1	BC	Module 2
Cfl2	BC	Module 2
Tra2a	BC	Module 2
Polr1d	BC	Module 2
Tagln2	BC	Module 2
Col1a2	Mac2	Module 2
Ctsc	Mac2	Module 2
Col1a1	Mac2	Module 2
Sparc	Mac2	Module 2
Col3a1	Mac2	Module 2
Ftl1	Mac2	Module 2
Cd209a	Mac2	Module 2
Mafb	Mac2	Module 2
Fgl2	Mac2	Module 2
Cysltr1	Mac2	Module 2
Arhgap18	Mac2	Module 2
Hpgd	Mac2	Module 2
Prkar2b	Mac2	Module 2
Ctsk	Mac2	Module 2
Reps2	Mac2	Module 2
Cnih1	Mac2	Module 2
Cxcl10	Mac2	Module 2
Ppp1r15a	Mac2	Module 2
Dcn	Mac2	Module 2
Hspa1b	Mac2	Module 2
Hspa1a	Mac2	Module 2
Krt10	Mac2	Module 2
Krtdap	Mac2	Module 2
Hsp90aa1	Mac2	Module 2
Krt77	Mac2	Module 2
Hspb1	Mac2	Module 2
Hsph1	Mac2	Module 2
Sbsn	Mac2	Module 2
Sprr1a	Mac2	Module 2
Asprv1	Mac2	Module 2
Ly6g6c	Mac2	Module 2
Hspe1	Mac2	Module 2
Klf2	Mac2	Module 2
Bag3	Mac2	Module 2
Rpl9	Mac2	Module 2
2310046K23Rik	Mac2	Module 2
Fh1	Mac2	Module 2
Fabp5	Mac2	Module 2
Calm2	Mac2	Module 2
Gm94	Mac2	Module 2
Zfp36l1	Mac2	Module 2
Ptp4a2	Mac2	Module 2
Btf3	Mac2	Module 2
Klk7	Mac2	Module 2
Irf1	Mac2	Module 2
Sptssa	Mac2	Module 2
Sh3pxd2a	Mac2	Module 2
B4galt3	Mac2	Module 2
Sprr1b	Mac2	Module 2
Eid1	Mac2	Module 2
Map3k8	Mac2	Module 2
Dnajb1	Mac2	Module 2
Ddx3x	Mac2	Module 2
Mtss1	Mac2	Module 2
Gja1	Mac2	Module 2
Stk17b	Mac2	Module 2
Txnip	Mac2	Module 2
Vwa5a	Mac2	Module 2
Gpr183	Mac2	Module 2
Serinc1	Mac2	Module 2
Krt77	GL	Module 2
Actg1	GL	Module 2
Nfkb1	GL	Module 2
Fosl1	GL	Module 2
Ier3	GL	Module 2
Itpkc	GL	Module 2
Csrp1	GL	Module 2
Plet1	GL	Module 2
Btg1	GL	Module 2
Krt16	GL	Module 2
Sdc4	GL	Module 2
Gadd45b	GL	Module 2
Hk2	GL	Module 2
Klf10	GL	Module 2
Csrnp1	GL	Module 2
Epcam	GL	Module 2
Prkx	GL	Module 2
9130008F23Rik	GL	Module 2
Pdlim1	GL	Module 2
Wwtr1	GL	Module 2
Junb	GL	Module 2
Myh9	GL	Module 2
Calm2	GL	Module 2
Rel	GL	Module 2
Ifitm3	GL	Module 2
Cish	GL	Module 2
Stk40	GL	Module 2
Atf3	GL	Module 2
Cast	GL	Module 2
Efna1	GL	Module 2
March7	GL	Module 2
Sbsn	GL	Module 2
Csnk1a1	GL	Module 2
Kdm6b	GL	Module 2
Coq10b	GL	Module 2
Sgms1	GL	Module 2
Dennd2c	GL	Module 2
Tsc22d2	GL	Module 2
Sde2	GL	Module 2
Noct	GL	Module 2
Nr4a2	GL	Module 2
Sertad2	GL	Module 2
Cltb	GL	Module 2
Itgb1	GL	Module 2
Trib1	GL	Module 2
F11r	GL	Module 2
Adamts1	GL	Module 2
S100a10	GL	Module 2
Mapkapk2	GL	Module 2
Cdkn1a	GL	Module 2
Actn1	GL	Module 2
Bcl3	GL	Module 2
Acsbg1	GL	Module 2
Igfbp2	GL	Module 2
Emp3	GL	Module 2
Hilpda	GL	Module 2
Vmp1	GL	Module 2
Hspb1	Mac1	Module 2
Krt10	Mac1	Module 2
Krt77	Mac1	Module 2
Krtdap	Mac1	Module 2
Sbsn	Mac1	Module 2
Asprv1	Mac1	Module 2
Ly6g6c	Mac1	Module 2
Dmkn	Mac1	Module 2
Cd209d	Mac1	Module 2
Pgf	Mac1	Module 2
Cd209e	Mac1	Module 2
Sprr1a	Mac1	Module 2
Calm4	Mac1	Module 2
Fam25c	Mac1	Module 2
Lmna	Mac1	Module 2
Tmem45a	Mac1	Module 2
Mtss1	Mac1	Module 2
Emp1	Mac1	Module 2
Tacstd2	MC	Module 2
Col1a1	MC	Module 2
Cdh1	MC	Module 2
Rtn4	MC	Module 2
Rab11a	MC	Module 2
Col1a2	MC	Module 2
Rbms1	MC	Module 2
Osmr	MC	Module 2
Sdc4	MC	Module 2
Cxadr	MC	Module 2
Krt10	MC	Module 2
Krt77	MC	Module 2
Ly6g6c	MC	Module 2
Sbsn	MC	Module 2
Per3	MC	Module 2
Ccl7	MC	Module 2
Mt4	MC	Module 2
2610035D17Rik	MC	Module 2
Ifrd1	TC	Module 2
Traf4	TC	Module 2
Slc3a2	TC	Module 2
Krt77	TC	Module 2
Sprr1a	TC	Module 2
Col1a2	TC	Module 2
Col3a1	TC	Module 2
Col1a1	TC	Module 2
Ctsk	TC	Module 2
Sparc	TC	Module 2
Hspa1b	TC	Module 2
Mblac2	TC	Module 2
Cdh13	TC	Module 2
Krt10	TC	Module 2
Crlf1	TC	Module 2
Pcdh7	TC	Module 2
Gja1	TC	Module 2
Fam213a	SM	Module 2
Krt10	SM	Module 2
Krtdap	SM	Module 2
Sbsn	SM	Module 2
Asprv1	SM	Module 2
Krt77	SM	Module 2
Calm4	SM	Module 2
Sprr1a	SM	Module 2
Tacstd2	SM	Module 2
Rps3a1	SM	Module 2
Ly6d	SM	Module 2
Ly6g6c	SM	Module 2
B2m	SM	Module 2
Perp	SM	Module 2
C2	SM	Module 2
Arhgdib	SM	Module 2
Klk7	EC	Module 2
Krt77	EC	Module 2
Krt10	EC	Module 2
Perp	EC	Module 2
Asprv1	EC	Module 2
Dmkn	EC	Module 2
Tmem154	EC	Module 2
Sprr1a	EC	Module 2
Krtdap	EC	Module 2
Sbsn	EC	Module 2
Calm4	EC	Module 2
Tacstd2	EC	Module 2
Rgs16	EC	Module 2
Ly6g6c	EC	Module 2

## Sheet: Module 3
Time-dependent Dynamic Differentially Expressed Genes for Each Cell Type
GeneName	CellType	Module
Dbi	GL	Module 3
Rcc2	GL	Module 3
Vps36	GL	Module 3
Eif2s2	GL	Module 3
Txn1	GL	Module 3
Psmb3	GL	Module 3
Psmb4	GL	Module 3
Sptssa	GL	Module 3
Hnrnpm	GL	Module 3
Smarca5	GL	Module 3
Sem1	GL	Module 3
Pigf	GL	Module 3
Snrpf	GL	Module 3
Arpc3	GL	Module 3
Nectin1	GL	Module 3
Lgals7	GL	Module 3
Atp5g3	GL	Module 3
Mrfap1	GL	Module 3
Zfp664	GL	Module 3
Atp6v0e	GL	Module 3
Akr1b3	GL	Module 3
Slc30a1	GL	Module 3
Lap3	GL	Module 3
Hnrnpc	GL	Module 3
Mif	GL	Module 3
Dlx3	GL	Module 3
Krt25	GL	Module 3
Mrps14	GL	Module 3
Psmd7	GL	Module 3
Ndufab1	GL	Module 3
Ttyh3	GL	Module 3
Srsf1	GL	Module 3
Ybx3	GL	Module 3
Ranbp1	GL	Module 3
Wnt4	GL	Module 3
Ndufa4	GL	Module 3
Hspe1	GL	Module 3
Eif4a1	GL	Module 3
Erp29	GL	Module 3
Atp5h	GL	Module 3
Snrpe	GL	Module 3
Ndufc2	GL	Module 3
Psmb5	GL	Module 3
Hprt	GL	Module 3
Ppil1	GL	Module 3
Polr2g	GL	Module 3
Dctpp1	GL	Module 3
Cox6c	GL	Module 3
Ppa1	GL	Module 3
Ola1	GL	Module 3
Thoc7	GL	Module 3
Supt16	GL	Module 3
Snrnp40	GL	Module 3
Lsm7	GL	Module 3
Naa38	GL	Module 3
Atox1	GL	Module 3
Sec61b	GL	Module 3
Rars	GL	Module 3
Ddx39b	GL	Module 3
Ddx39	GL	Module 3
Cct8	GL	Module 3
Snrpg	GL	Module 3
Lmnb1	GL	Module 3
Atp5j	GL	Module 3
Gtf2h5	GL	Module 3
Tmem14c	GL	Module 3
Mrpl28	GL	Module 3
Dcun1d5	GL	Module 3
Tomm40	GL	Module 3
Tubg1	GL	Module 3
Tipin	GL	Module 3
Psmc5	GL	Module 3
Timm50	GL	Module 3
Nudcd2	GL	Module 3
Romo1	GL	Module 3
Cox6a1	GL	Module 3
Mbd3	GL	Module 3
Commd1	GL	Module 3
Lsm5	GL	Module 3
Ndufs6	GL	Module 3
Ammecr1	GL	Module 3
Atp6v1g1	GL	Module 3
Ebna1bp2	GL	Module 3
Tfrc	GL	Module 3
Uba2	GL	Module 3
Chd7	GL	Module 3
Vdac3	GL	Module 3
Bccip	GL	Module 3
Ndufa2	GL	Module 3
Pin1	GL	Module 3
Lsm3	GL	Module 3
Uqcr11	GL	Module 3
Fzd10	GL	Module 3
Sod2	GL	Module 3
Psmb7	GL	Module 3
Rnaseh2c	GL	Module 3
Cct5	GL	Module 3
Usp16	GL	Module 3
Uchl3	GL	Module 3
Psip1	GL	Module 3
Zc3h15	GL	Module 3
Actl6a	GL	Module 3
Eif3d	GL	Module 3
Acp1	GL	Module 3
Eef1e1	GL	Module 3
Ndufv2	GL	Module 3
Mrps7	GL	Module 3
Mrpl33	GL	Module 3
Atp5j2	GL	Module 3
Tacstd2	GL	Module 3
Samm50	GL	Module 3
Fam162a	GL	Module 3
Arpp19	GL	Module 3
Robo1	GL	Module 3
Mcm7	GL	Module 3
Trappc6b	GL	Module 3
Magoh	GL	Module 3
Txnl4a	GL	Module 3
Uba1	GL	Module 3
Mthfd2	GL	Module 3
Ccdc34	GL	Module 3
Arl6ip6	GL	Module 3
Cwc15	GL	Module 3
Mrto4	GL	Module 3
Ap2m1	GL	Module 3
Pcdh7	GL	Module 3
Dkc1	GL	Module 3
St13	GL	Module 3
Fkbp1a	GL	Module 3
Gmps	GL	Module 3
Smc1a	GL	Module 3
Chchd2	GL	Module 3
Smdt1	GL	Module 3
Lyar	GL	Module 3
Rnf7	GL	Module 3
Twf1	GL	Module 3
Nt5dc2	GL	Module 3
Ndufs5	GL	Module 3
Atp5k	GL	Module 3
Mrpl15	GL	Module 3
Serbp1	GL	Module 3
Gm10076	GL	Module 3
Cbx3	GL	Module 3
Dynll1	GL	Module 3
Spcs2	GL	Module 3
Neo1	GL	Module 3
Krt75	GL	Module 3
Atp5b	GL	Module 3
Rps27l	GL	Module 3
Nedd8	GL	Module 3
Psma5	GL	Module 3
Eif3b	GL	Module 3
Vps35	GL	Module 3
Polr3k	GL	Module 3
Scd2	GL	Module 3
Cox7c	GL	Module 3
Fbl	GL	Module 3
Hint1	GL	Module 3
Srp19	GL	Module 3
Ppp4c	GL	Module 3
Dmac1	GL	Module 3
Psmd1	GL	Module 3
Fzd1	GL	Module 3
Psmd9	GL	Module 3
Ube2i	GL	Module 3
Lamtor2	GL	Module 3
Slirp	GL	Module 3
Rsl1d1	GL	Module 3
Polr2j	GL	Module 3
Med8	GL	Module 3
Zranb2	GL	Module 3
Anapc1	GL	Module 3
Exosc4	GL	Module 3
Pfdn4	GL	Module 3
Sun2	GL	Module 3
Rbm10	GL	Module 3
Ssna1	GL	Module 3
Hmgb1	GL	Module 3
Rpf2	GL	Module 3
Dhx15	GL	Module 3
Rbm28	GL	Module 3
Ddx18	GL	Module 3
Rpl7l1	GL	Module 3
Tbl1xr1	GL	Module 3
Tmem33	GL	Module 3
Mrps33	GL	Module 3
Exosc2	GL	Module 3
Larp4b	GL	Module 3
Sept11	GL	Module 3
Tmem147	GL	Module 3
Mrpl27	GL	Module 3
Uqcrb	GL	Module 3
Cnot3	GL	Module 3
Psmc4	GL	Module 3
Ccar1	GL	Module 3
Tsn	GL	Module 3
March5	GL	Module 3
Chmp5	GL	Module 3
Pi15	GL	Module 3
Sfr1	GL	Module 3
Tjp2	GL	Module 3
Ppp1r14c	GL	Module 3
Rassf1	GL	Module 3
Filip1l	GL	Module 3
Cdc42ep3	GL	Module 3
Cald1	GL	Module 3
Nr4a1	GL	Module 3
Nfatc1	GL	Module 3
Bach1	GL	Module 3
Sertad1	GL	Module 3
Tgif1	GL	Module 3
Dmkn	GL	Module 3
Uap1	GL	Module 3
Zfand5	GL	Module 3
Lgals1	GL	Module 3
Ubc	GL	Module 3
Gstm1	GL	Module 3
Fst	GL	Module 3
Cxcl16	GL	Module 3
Dnajb9	GL	Module 3
Serpinb5	GL	Module 3
Cavin3	GL	Module 3
Cldn1	GL	Module 3
Egr1	GL	Module 3
Tpm4	GL	Module 3
Tiam1	GL	Module 3
Arl5b	GL	Module 3
Jup	GL	Module 3
Akirin1	GL	Module 3
Col12a1	GL	Module 3
Hspa5	FB	Module 3
Igfbp4	FB	Module 3
Sfrp2	FB	Module 3
Smpd3	FB	Module 3
Akr1c18	FB	Module 3
Efhd1	FB	Module 3
Sema3e	FB	Module 3
Nid1	FB	Module 3
Mustn1	FB	Module 3
Aldh1a3	FB	Module 3
Islr	FB	Module 3
Zbtb16	FB	Module 3
Mfap5	FB	Module 3
Ildr2	FB	Module 3
Stmn4	FB	Module 3
Slc16a9	FB	Module 3
Wnt2	FB	Module 3
Ptgis	FB	Module 3
Gpc3	FB	Module 3
Arl4a	FB	Module 3
Emilin2	FB	Module 3
Chrdl1	FB	Module 3
Pi16	FB	Module 3
Cfb	FB	Module 3
Dcbld2	FB	Module 3
Spsb1	FB	Module 3
Anxa3	FB	Module 3
Inmt	FB	Module 3
Plce1	FB	Module 3
Slc43a3	FB	Module 3
Tek	FB	Module 3
S100a11	FB	Module 3
Fgf2	FB	Module 3
Sult1e1	FB	Module 3
Limch1	FB	Module 3
Cd248	FB	Module 3
Ackr3	FB	Module 3
Sult5a1	FB	Module 3
Nfe2l2	FB	Module 3
Kcnq1ot1	FB	Module 3
Vegfd	FB	Module 3
Sfrp4	FB	Module 3
Gdf10	FB	Module 3
Npr1	FB	Module 3
Fkbp5	FB	Module 3
Ramp2	FB	Module 3
Tmeff2	FB	Module 3
Il18	FB	Module 3
Tshz2	FB	Module 3
Arhgap24	FB	Module 3
C3	FB	Module 3
Galnt16	FB	Module 3
Edn1	FB	Module 3
Ccl11	FB	Module 3
Itih5	FB	Module 3
Hsp90b1	FB	Module 3
Basp1	FB	Module 3
Sulf1	FB	Module 3
Gstm1	FB	Module 3
Pamr1	FB	Module 3
Camk2n1	FB	Module 3
Plxdc2	FB	Module 3
Man2a1	FB	Module 3
Osr1	FB	Module 3
Arhgap20	FB	Module 3
Ampd3	FB	Module 3
Clec2d	FB	Module 3
Kdelc2	FB	Module 3
Nrip1	FB	Module 3
Tubb2a	FB	Module 3
Tubb4b	FB	Module 3
Rock2	FB	Module 3
Lurap1l	FB	Module 3
Adamtsl4	FB	Module 3
Lims2	FB	Module 3
Prkg2	FB	Module 3
C1ra	FB	Module 3
Efemp2	FB	Module 3
Gm12840	FB	Module 3
Dact1	FB	Module 3
Adm	FB	Module 3
Adamts5	FB	Module 3
Axl	FB	Module 3
Dnajc3	FB	Module 3
Lama4	FB	Module 3
Ran	FB	Module 3
Ubc	FB	Module 3
Scn7a	FB	Module 3
Irak3	FB	Module 3
Slc1a5	FB	Module 3
Cdkn1a	FB	Module 3
Gnpnat1	FB	Module 3
Gstt1	FB	Module 3
Loxl1	FB	Module 3
Tmem100	FB	Module 3
Prss23	FB	Module 3
Sema3c	FB	Module 3
Tubb6	FB	Module 3
Pnrc1	FB	Module 3
Bst2	FB	Module 3
Tgfbr3	FB	Module 3
Galnt15	FB	Module 3
Ifngr1	FB	Module 3
Dnajb9	FB	Module 3
Cxcl13	FB	Module 3
Rpn2	FB	Module 3
Csrp2	FB	Module 3
Fam129a	FB	Module 3
Ntrk2	FB	Module 3
Angpt4	FB	Module 3
Hist1h2bc	FB	Module 3
Zfhx4	FB	Module 3
Ugdh	FB	Module 3
Lgals3bp	FB	Module 3
Nop58	FB	Module 3
Dpp4	FB	Module 3
Pmepa1	FB	Module 3
Nav1	FB	Module 3
Adarb1	FB	Module 3
Blvrb	FB	Module 3
Trib1	FB	Module 3
1700019D03Rik	FB	Module 3
Foxp1	FB	Module 3
Ddx21	FB	Module 3
Sult1a1	FB	Module 3
Mpp6	FB	Module 3
Srpx2	FB	Module 3
Il1rl2	FB	Module 3
Spry2	FB	Module 3
Abca8a	FB	Module 3
Stim1	FB	Module 3
Pxn	FB	Module 3
Pvr	FB	Module 3
Abca1	FB	Module 3
Aldh2	FB	Module 3
Pdgfra	FB	Module 3
Thbd	FB	Module 3
Alkal2	FB	Module 3
Zeb1	FB	Module 3
Has1	FB	Module 3
Fmo2	FB	Module 3
Nova1	FB	Module 3
Cp	FB	Module 3
Myc	FB	Module 3
Slc4a4	FB	Module 3
Rhou	FB	Module 3
Isg15	FB	Module 3
Pcsk5	FB	Module 3
Smim1	FB	Module 3
Eif4g3	FB	Module 3
Col14a1	FB	Module 3
Samd4b	FB	Module 3
Gbp2	FB	Module 3
Tns1	FB	Module 3
Tuba1c	FB	Module 3
Rras	FB	Module 3
Sod2	FB	Module 3
Trf	FB	Module 3
Rbpj	FB	Module 3
Arid5b	FB	Module 3
Myoc	FB	Module 3
Samhd1	FB	Module 3
Cxcl14	FB	Module 3
Nfkbiz	FB	Module 3
Gas7	FB	Module 3
Tnfrsf12a	FB	Module 3
Stat2	FB	Module 3
Ifi47	FB	Module 3
Car8	FB	Module 3
Pnp2	FB	Module 3
Clip4	FB	Module 3
Myl12b	FB	Module 3
Irf7	FB	Module 3
Slc38a2	FB	Module 3
Rap1a	FB	Module 3
Clu	FB	Module 3
Abca8b	FB	Module 3
Fkbp4	FB	Module 3
Dcun1d3	FB	Module 3
Triobp	FB	Module 3
Nox4	FB	Module 3
Lamc2	FB	Module 3
Pcnp	FB	Module 3
Fkbp2	FB	Module 3
Ifit1	FB	Module 3
Pdlim7	FB	Module 3
Hdac7	FB	Module 3
Xdh	FB	Module 3
Cdk2ap2	FB	Module 3
Fosl1	FB	Module 3
Cavin3	FB	Module 3
Ppp1r15a	FB	Module 3
Mafk	FB	Module 3
Hsd11b1	FB	Module 3
Gm42418	FB	Module 3
Lama2	FB	Module 3
Prrc2c	FB	Module 3
Eif2s2	FB	Module 3
Csde1	FB	Module 3
Agap1	FB	Module 3
Slc25a4	FB	Module 3
Tln1	FB	Module 3
Fst	FB	Module 3
Gnl3	FB	Module 3
Ankrd17	FB	Module 3
Neat1	FB	Module 3
Btbd7	FB	Module 3
Pgm3	FB	Module 3
Serbp1	FB	Module 3
Top1	FB	Module 3
Stk40	FB	Module 3
Tob2	FB	Module 3
Edem2	FB	Module 3
Ncl	FB	Module 3
Trip10	FB	Module 3
Etf1	FB	Module 3
Krt14	GC	Module 3
Midn	GC	Module 3
Ybx3	GC	Module 3
Piezo1	GC	Module 3
2310046K23Rik	GC	Module 3
Krt80	GC	Module 3
Smap2	GC	Module 3
Abhd8	GC	Module 3
Il1f9	GC	Module 3
Lrrc28	GC	Module 3
Max	GC	Module 3
Elmod1	GC	Module 3
Cysrt1	GC	Module 3
Prkch	GC	Module 3
Stx12	GC	Module 3
Thop1	GC	Module 3
Glrx	GC	Module 3
Nccrp1	GC	Module 3
Ctsl	GC	Module 3
Twf1	GC	Module 3
Kazn	GC	Module 3
Osbpl1a	GC	Module 3
Mbnl1	GC	Module 3
Arih1	GC	Module 3
2200002D01Rik	GC	Module 3
Pof1b	GC	Module 3
Serpinb8	GC	Module 3
Plekha4	GC	Module 3
Mlf2	GC	Module 3
Paqr7	GC	Module 3
Scgb1a1	GC	Module 3
Slc45a4	GC	Module 3
Csta1	GC	Module 3
Lor	GC	Module 3
Krt23	GC	Module 3
Dusp18	GC	Module 3
Scpep1	GC	Module 3
Cnnm4	GC	Module 3
Myo5a	GC	Module 3
Gm14137	GC	Module 3
Cyp26b1	GC	Module 3
Fgf22	GC	Module 3
Crct1	GC	Module 3
Hsd17b14	GC	Module 3
Snhg6	GC	Module 3
Ankrd44	GC	Module 3
Ide	GC	Module 3
Actn1	GC	Module 3
Heca	GC	Module 3
Btc	GC	Module 3
Atp8a1	GC	Module 3
Nrd1	GC	Module 3
Aldh3b3	GC	Module 3
9930012K11Rik	GC	Module 3
Pld2	GC	Module 3
Tgfa	GC	Module 3
Fmo2	GC	Module 3
Btbd3	GC	Module 3
Il1f8	GC	Module 3
Dus1l	GC	Module 3
Il10rb	GC	Module 3
Gse1	GC	Module 3
Il18	GC	Module 3
Capn15	GC	Module 3
Pard3	GC	Module 3
Msrb1	GC	Module 3
Mdfic	GC	Module 3
Flg	GC	Module 3
Rnf208	GC	Module 3
Rpl34	GC	Module 3
Rab3b	GC	Module 3
Ttc9	GC	Module 3
Chic2	GC	Module 3
Tiam1	GC	Module 3
Myo1b	GC	Module 3
Rnf11	GC	Module 3
Appl2	GC	Module 3
March8	GC	Module 3
Slurp1	GC	Module 3
Kctd5	GC	Module 3
Cyfip2	GC	Module 3
Ppp1cc	GC	Module 3
Edf1	GC	Module 3
Mfsd7a	GC	Module 3
Vgll3	GC	Module 3
Abhd17c	GC	Module 3
Asprv1	GC	Module 3
Hsbp1l1	GC	Module 3
Ypel3	GC	Module 3
Trex2	GC	Module 3
Lipk	GC	Module 3
Myo10	GC	Module 3
Arhgap10	GC	Module 3
Slc6a8	GC	Module 3
Golga7	GC	Module 3
Otub2	GC	Module 3
Myl6	GC	Module 3
Ube2k	GC	Module 3
Zranb1	GC	Module 3
Gm9992	GC	Module 3
Rmnd5a	GC	Module 3
Tex264	GC	Module 3
Cttnbp2nl	GC	Module 3
Fndc9	GC	Module 3
Adgrl2	GC	Module 3
Sod3	GC	Module 3
Fam3b	GC	Module 3
Dap3	GC	Module 3
Rpl41	GC	Module 3
Wdr45	GC	Module 3
Thbs3	GC	Module 3
Ier5	GC	Module 3
Acbd5	GC	Module 3
Lce6a	GC	Module 3
Cpa4	GC	Module 3
Fam89a	GC	Module 3
Arpc2	GC	Module 3
Il1f10	GC	Module 3
Stmn1	GC	Module 3
Minpp1	GC	Module 3
Cab39	GC	Module 3
Rab5a	GC	Module 3
Nlrp10	GC	Module 3
Hbp1	GC	Module 3
Atp6v1e1	GC	Module 3
AY036118	GC	Module 3
Mt2	GC	Module 3
H3f3a	GC	Module 3
Zfand6	GC	Module 3
Stk10	GC	Module 3
Chd3os	GC	Module 3
Fchsd2	GC	Module 3
Rassf7	GC	Module 3
Aif1l	GC	Module 3
Smpd3	GC	Module 3
Mien1	GC	Module 3
Fam214a	GC	Module 3
Gas7	GC	Module 3
Zfp706	GC	Module 3
Map4	GC	Module 3
Map1lc3b	GC	Module 3
Jun	GC	Module 3
Mfap3l	GC	Module 3
Daam1	GC	Module 3
Fbxo31	GC	Module 3
Spns2	GC	Module 3
Slc35e4	GC	Module 3
Ube2r2	GC	Module 3
D8Ertd738e	GC	Module 3
Chmp4c	GC	Module 3
Dhrs1	GC	Module 3
Frmpd1	GC	Module 3
Gm45441	GC	Module 3
Bco1	GC	Module 3
Eps8l2	GC	Module 3
Tmem131	GC	Module 3
Wdr26	GC	Module 3
Stk4	GC	Module 3
Fam25c	GC	Module 3
Cited4	GC	Module 3
Trim16	GC	Module 3
Tmem56	GC	Module 3
Baz2b	GC	Module 3
Lipn	GC	Module 3
Ubtd1	GC	Module 3
Ppp1r13b	GC	Module 3
Ankrd23	GC	Module 3
2900026A02Rik	GC	Module 3
Hmox1	GC	Module 3
Lce1m	GC	Module 3
Nck2	GC	Module 3
Serinc3	GC	Module 3
Xkrx	GC	Module 3
Rassf5	GC	Module 3
Krt5	GC	Module 3
Esyt3	GC	Module 3
Cobl	GC	Module 3
Atg9b	GC	Module 3
Zdhhc9	GC	Module 3
Lrch1	GC	Module 3
Pdzd2	GC	Module 3
H2-D1	GC	Module 3
Cnst	GC	Module 3
Cox5a	GC	Module 3
Amotl2	GC	Module 3
Sfxn5	GC	Module 3
Nt5c2	GC	Module 3
Gabarapl2	GC	Module 3
Flg2	GC	Module 3
Abcg1	GC	Module 3
Arhgef10l	GC	Module 3
Fbxw7	GC	Module 3
Lmbr1l	GC	Module 3
Crlf3	GC	Module 3
Dab2ip	GC	Module 3
Gak	GC	Module 3
Rnf225	GC	Module 3
Tmem189	GC	Module 3
Cdipt	GC	Module 3
Tmem177	GC	Module 3
mt-Cytb	GC	Module 3
Taok1	GC	Module 3
Eif5a	UHF	Module 3
Cst6	UHF	Module 3
Calm4	UHF	Module 3
Them5	UHF	Module 3
Krt10	UHF	Module 3
Hspa1a	UHF	Module 3
Map1lc3a	UHF	Module 3
Krtdap	UHF	Module 3
Dynlt3	UHF	Module 3
Ptgs1	UHF	Module 3
Dsg1a	UHF	Module 3
Orm1	UHF	Module 3
Gm94	UHF	Module 3
Clic3	UHF	Module 3
Sbsn	UHF	Module 3
Krt78	UHF	Module 3
Rnh1	UHF	Module 3
Hspa2	UHF	Module 3
2310050C09Rik	UHF	Module 3
Ly6g6c	UHF	Module 3
Tprg	UHF	Module 3
Fam25c	UHF	Module 3
Hspb1	UHF	Module 3
Dkkl1	UHF	Module 3
Dgat2	UHF	Module 3
Cnfn	UHF	Module 3
Mapk3	UHF	Module 3
Prdx5	UHF	Module 3
Pdzk1ip1	UHF	Module 3
Acer1	UHF	Module 3
Agpat4	UHF	Module 3
Mboat2	UHF	Module 3
Endou	UHF	Module 3
Smpdl3a	UHF	Module 3
Dstn	UHF	Module 3
Gltp	UHF	Module 3
Tmprss4	UHF	Module 3
Me1	UHF	Module 3
Ggct	UHF	Module 3
Elovl4	UHF	Module 3
Rab25	UHF	Module 3
Serpinb7	UHF	Module 3
Elovl1	UHF	Module 3
Has1	UHF	Module 3
Il1f5	UHF	Module 3
Nccrp1	UHF	Module 3
Cysrt1	UHF	Module 3
Homer2	UHF	Module 3
Lor	UHF	Module 3
Sdr16c6	UHF	Module 3
Dynll1	UHF	Module 3
Rarres1	UHF	Module 3
Calml3	UHF	Module 3
Lypd5	UHF	Module 3
Id1	UHF	Module 3
Psapl1	UHF	Module 3
Fam89a	UHF	Module 3
Hal	UHF	Module 3
Klk5	UHF	Module 3
Ivl	UHF	Module 3
Socs3	UHF	Module 3
Eif3f	UHF	Module 3
Gng12	UHF	Module 3
Skint9	UHF	Module 3
Il1rn	UHF	Module 3
Adora2b	UHF	Module 3
Ybx3	UHF	Module 3
Rbp1	UHF	Module 3
Mafb	UHF	Module 3
Rhov	UHF	Module 3
Atp6v1g1	UHF	Module 3
Rbp2	UHF	Module 3
Csta1	UHF	Module 3
Flg	UHF	Module 3
Slc25a5	UHF	Module 3
Actb	UHF	Module 3
Rpl22l1	UHF	Module 3
Ybx1	UHF	Module 3
Ucp2	UHF	Module 3
Aldoa	UHF	Module 3
Eef1g	UHF	Module 3
Gpx4	UHF	Module 3
Calr	UHF	Module 3
Uqcrq	UHF	Module 3
S100a6	UHF	Module 3
AY036118	UHF	Module 3
Atp5e	UHF	Module 3
Klf13	UHF	Module 3
Uqcr11	UHF	Module 3
Barx2	UHF	Module 3
Atp5g3	UHF	Module 3
Pdia6	UHF	Module 3
Krt14	UHF	Module 3
Ndufa1	UHF	Module 3
Minos1	UHF	Module 3
Atp5g1	UHF	Module 3
Atp1a1	UHF	Module 3
Snrpf	UHF	Module 3
Atp5k	UHF	Module 3
Cox7b	UHF	Module 3
Set	UHF	Module 3
Slco2a1	UHF	Module 3
Hspd1	UHF	Module 3
Pou3f1	UHF	Module 3
Oat	UHF	Module 3
Sox4	UHF	Module 3
Fos	UHF	Module 3
Phgdh	UHF	Module 3
Uba52	UHF	Module 3
Smco4	UHF	Module 3
Cfl1	SC	Module 3
Pabpc1	SC	Module 3
Klf6	SC	Module 3
Pnrc1	SC	Module 3
Jund	SC	Module 3
Mt2	SC	Module 3
Nr4a1	SC	Module 3
Sat1	SC	Module 3
Rnd3	SC	Module 3
Ran	SC	Module 3
Ubc	SC	Module 3
Nfkbia	SC	Module 3
Bhlhe40	SC	Module 3
Dnajb1	SC	Module 3
H3f3b	SC	Module 3
Csrp1	SC	Module 3
Lor	SC	Module 3
Pfn1	SC	Module 3
Purb	SC	Module 3
Btg2	SC	Module 3
Zfp750	SC	Module 3
Nfkbiz	SC	Module 3
Junb	SC	Module 3
Dnaja1	SC	Module 3
Crct1	SC	Module 3
Pdia6	SC	Module 3
Ier2	SC	Module 3
Hsp90aa1	SC	Module 3
Fosb	SC	Module 3
Egr1	SC	Module 3
Socs3	SC	Module 3
Fos	SC	Module 3
Atf3	SC	Module 3
Wfdc21	SC	Module 3
Jun	SC	Module 3
Cyr61	SC	Module 3
Zfp36	SC	Module 3
Gm10076	SC	Module 3
Id1	SC	Module 3
Irf1	SC	Module 3
Btg1	SC	Module 3
Egln1	SC	Module 3
Sptssa	SC	Module 3
Tagln2	SC	Module 3
Mafb	SC	Module 3
Adh7	SC	Module 3
Myc	SC	Module 3
Zfp36l1	SC	Module 3
Ddx5	SC	Module 3
Krt14	SC	Module 3
Mt1	SC	Module 3
Eif4a1	SC	Module 3
Ncl	SC	Module 3
Hnrnpab	SC	Module 3
Lmna	SC	Module 3
Itga6	SC	Module 3
Ndufa4l2	SC	Module 3
AY036118	SC	Module 3
Klf13	SC	Module 3
Krt5	SC	Module 3
Set	SC	Module 3
Atp1a1	SC	Module 3
Fam162a	SC	Module 3
Ly6a	SC	Module 3
Rbm25	SC	Module 3
Zbtb7a	SC	Module 3
Tspo	SC	Module 3
Klf9	SC	Module 3
Tppp3	SC	Module 3
Ifitm3	SC	Module 3
Calr	SC	Module 3
Gm42418	Mac2	Module 3
Itgb2	Mac2	Module 3
Lrp1	Mac2	Module 3
Clec4e	Mac2	Module 3
Nfkb1	Mac2	Module 3
Slfn2	Mac2	Module 3
Slc15a3	Mac2	Module 3
Lyz2	Mac2	Module 3
Zeb2	Mac2	Module 3
H2-D1	Mac2	Module 3
Cdkn1a	Mac2	Module 3
Slc38a1	Mac2	Module 3
Hk2	Mac2	Module 3
Hivep2	Mac2	Module 3
Bcl2a1d	Mac2	Module 3
Son	Mac2	Module 3
Samsn1	Mac2	Module 3
Rapgef2	Mac2	Module 3
Psap	Mac2	Module 3
Gch1	Mac2	Module 3
Tcirg1	Mac2	Module 3
Cblb	Mac2	Module 3
Ppp1r15b	Mac2	Module 3
Rsbn1l	Mac2	Module 3
Kdm6b	Mac2	Module 3
Dot1l	Mac2	Module 3
Slfn8	Mac2	Module 3
Cxcl3	Mac2	Module 3
Rbm47	Mac2	Module 3
Ncf2	Mac2	Module 3
Tln1	Mac2	Module 3
Furin	Mac2	Module 3
Cyba	Mac2	Module 3
Lilr4b	Mac2	Module 3
Zfp516	Mac2	Module 3
Pirb	Mac2	Module 3
Ifi205	Mac2	Module 3
Rpl35a	Mac2	Module 3
Baiap2	Mac2	Module 3
Fkbp5	Mac2	Module 3
Ltc4s	Mac2	Module 3
Plac8	Mac2	Module 3
Gm47283	Mac2	Module 3
Trib1	Mac2	Module 3
Tcim	Mac2	Module 3
Ccl27a	Mac2	Module 3
Siah2	Mac2	Module 3
Clca3a2	Mac2	Module 3
Fcgbp	Mac2	Module 3
Tsc22d2	Mac2	Module 3
Slc25a5	Mac2	Module 3
Calr	Mac2	Module 3
Ostc	Mac2	Module 3
Pitpnc1	Mac2	Module 3
Atf4	Mac2	Module 3
Ttpal	Mac2	Module 3
Atad2	Mac2	Module 3
Mcmbp	Mac2	Module 3
Clk4	Mac2	Module 3
Zranb1	Mac2	Module 3
Cyth1	Mac2	Module 3
Rangap1	Mac2	Module 3
Ets2	Mac2	Module 3
2010111I01Rik	Mac2	Module 3
Lgals9	Mac2	Module 3
Ell	Mac2	Module 3
Egfr	Mac2	Module 3
Bcl11b	Mac2	Module 3
Ptbp1	Mac2	Module 3
Impact	Mac2	Module 3
Sfn	MC	Module 3
Ubc	MC	Module 3
Rassf1	MC	Module 3
Nr4a1	MC	Module 3
Jund	MC	Module 3
Rnd3	MC	Module 3
Csrp1	MC	Module 3
Junb	MC	Module 3
Dusp8	MC	Module 3
Phf23	MC	Module 3
Tuba1c	MC	Module 3
Arid5a	MC	Module 3
Btg2	MC	Module 3
Tuba4a	MC	Module 3
Crb3	MC	Module 3
Nolc1	MC	Module 3
Msmo1	MC	Module 3
Egr1	MC	Module 3
Rlim	MC	Module 3
Nfe2l2	MC	Module 3
Cyp51	MC	Module 3
Celf1	MC	Module 3
Fbxo11	MC	Module 3
Tob2	MC	Module 3
Mill1	MC	Module 3
Atf3	MC	Module 3
Zdhhc18	MC	Module 3
Lrrfip1	MC	Module 3
AI837181	MC	Module 3
Npepps	MC	Module 3
Dnajb1	MC	Module 3
Ehd4	MC	Module 3
Aebp2	MC	Module 3
Ckap4	MC	Module 3
Gxylt1	MC	Module 3
Idi1	MC	Module 3
Nfil3	MC	Module 3
Myadm	MC	Module 3
Tppp3	MC	Module 3
Jun	MC	Module 3
Foxm1	MC	Module 3
Myc	MC	Module 3
Cks1b	MC	Module 3
Calm2	MC	Module 3
Zfp36	MC	Module 3
Hspa5	MC	Module 3
Gm47283	MC	Module 3
Hspa1a	MC	Module 3
Gm10076	MC	Module 3
Hist1h2ap	MC	Module 3
Socs3	MC	Module 3
Birc5	MC	Module 3
Tubb5	MC	Module 3
Gadd45g	MC	Module 3
Tk1	MC	Module 3
Ezh2	MC	Module 3
Cdk1	MC	Module 3
Ccna2	MC	Module 3
Aurkb	MC	Module 3
Fos	MC	Module 3
Lor	MC	Module 3
Fabp5	MC	Module 3
Pcbp1	MC	Module 3
Zfp367	MC	Module 3
Dazap1	MC	Module 3
Dusp1	MC	Module 3
Rangap1	MC	Module 3
Eef1a1	SM	Module 3
Rplp0	SM	Module 3
Rps25	SM	Module 3
Rps14	SM	Module 3
Rpl6	SM	Module 3
Rack1	SM	Module 3
Rpl26	SM	Module 3
Rps24	SM	Module 3
Rps12	SM	Module 3
Rps27a	SM	Module 3
Rpl28	SM	Module 3
Rps4x	SM	Module 3
Rpl36	SM	Module 3
Rplp1	SM	Module 3
Rps7	SM	Module 3
Cd63	SM	Module 3
Lgals7	SM	Module 3
Rpsa	SM	Module 3
Rpl23	SM	Module 3
Rpl10a	SM	Module 3
Rps15a	SM	Module 3
Cp	SM	Module 3
Col15a1	SM	Module 3
Dusp6	SM	Module 3
Fxyd6	SM	Module 3
Serf1	SM	Module 3
Gm32219	SM	Module 3
Eya4	SM	Module 3
Cdh15	SM	Module 3
Prox1	SM	Module 3
Bicc1	SM	Module 3
Dtx4	SM	Module 3
Hmcn2	SM	Module 3
Lsp1	SM	Module 3
Chodl	SM	Module 3
Pax7	SM	Module 3
Gxylt2	SM	Module 3
Igdcc4	SM	Module 3
Jsrp1	SM	Module 3
Cyb5d2	SM	Module 3
Tnnt1	SM	Module 3
Usb1	SM	Module 3
Chrna1	SM	Module 3
Gadd45a	SM	Module 3
Isl1	SM	Module 3
Pdlim4	SM	Module 3
Pitx2	SM	Module 3
Mcm5	SM	Module 3
Slfn8	SM	Module 3
Gm26722	SM	Module 3
Ptgfrn	SM	Module 3
Fndc1	SM	Module 3
Myf5	SM	Module 3
Mettl1	SM	Module 3
Ltbp4	SM	Module 3
Calcr	SM	Module 3
Slc43a3	SM	Module 3
Ahcy	SM	Module 3
H2-Q6	SM	Module 3
Npas2	SM	Module 3
Dnm3	SM	Module 3
Crlf1	SM	Module 3
Pak1	SM	Module 3
Ruvbl1	SM	Module 3
Jund	HFB	Module 3
Junb	HFB	Module 3
Npnt	HFB	Module 3
Urah	HFB	Module 3
Ube2s	HFB	Module 3
Tpm4	HFB	Module 3
Calr	HFB	Module 3
Cxcl14	HFB	Module 3
Nedd9	HFB	Module 3
Sfrp1	HFB	Module 3
Col18a1	HFB	Module 3
Dnaja1	HFB	Module 3
Cdk2ap1	HFB	Module 3
Derl1	HFB	Module 3
Picalm	HFB	Module 3
Retreg1	HFB	Module 3
Ifitm3	HFB	Module 3
Ywhaz	HFB	Module 3
Pnrc1	HFB	Module 3
Gadd45b	HFB	Module 3
Vbp1	HFB	Module 3
S100a16	HFB	Module 3
AY036118	HFB	Module 3
Samd5	HFB	Module 3
Gclm	HFB	Module 3
C1qtnf12	HFB	Module 3
Mrps14	HFB	Module 3
Hsp90b1	HFB	Module 3
Vwa2	HFB	Module 3
Ppib	HFB	Module 3
Taldo1	HFB	Module 3
Tecr	HFB	Module 3
Palmd	HFB	Module 3
Top1	HFB	Module 3
Klf6	HFB	Module 3
Ier3	HFB	Module 3
Krt14	HFB	Module 3
Gabarapl1	HFB	Module 3
Klf10	HFB	Module 3
Ttc19	HFB	Module 3
Sub1	HFB	Module 3
Nup98	HFB	Module 3
Tle4	HFB	Module 3
Atp1a1	HFB	Module 3
Mt2	HFB	Module 3
Pdlim5	HFB	Module 3
Ezr	HFB	Module 3
Zfand5	HFB	Module 3
Irs2	HFB	Module 3
Eif2s2	HFB	Module 3
4930523C07Rik	HFB	Module 3
Sgk1	HFB	Module 3
Eif4b	HFB	Module 3
Rhob	HFB	Module 3
AI837181	HFB	Module 3
Ywhae	HFB	Module 3
Mt2	BC	Module 3
Mt1	BC	Module 3
Actb	BC	Module 3
Nr4a1	BC	Module 3
Tcim	BC	Module 3
Adrb2	BC	Module 3
Ubc	BC	Module 3
Junb	BC	Module 3
Jup	BC	Module 3
Pnrc1	BC	Module 3
Jund	BC	Module 3
Bhlhe40	BC	Module 3
Dnajb1	BC	Module 3
Ccnl1	BC	Module 3
Cdkn2d	BC	Module 3
Cxcl14	BC	Module 3
Ccnl2	BC	Module 3
Ppp1r15a	BC	Module 3
Srebf2	BC	Module 3
Dusp1	BC	Module 3
Kif5b	BC	Module 3
Ier2	BC	Module 3
Myc	BC	Module 3
Zfp36	BC	Module 3
Sik1	BC	Module 3
Hnrnpc	BC	Module 3
Srrm1	BC	Module 3
Fosb	BC	Module 3
Tuba1b	BC	Module 3
Pgk1	BC	Module 3
H2-Q4	BC	Module 3
Retreg1	BC	Module 3
Cd24a	BC	Module 3
Klf2	BC	Module 3
Snai2	BC	Module 3
Pdia6	BC	Module 3
Btg2	BC	Module 3
Egr1	BC	Module 3
Atf3	BC	Module 3
Jun	BC	Module 3
Irf1	BC	Module 3
H3f3b	BC	Module 3
Bcl11b	BC	Module 3
Hspb1	BC	Module 3
Clca3a2	BC	Module 3
Sdc1	BC	Module 3
Gadd45g	BC	Module 3
Fos	BC	Module 3
Socs3	BC	Module 3
Hs3st6	BC	Module 3
Cyr61	BC	Module 3
Zfp36l1	BC	Module 3
Tsc22d1	BC	Module 3
Hsp90b1	BC	Module 3
Jun	TC	Module 3
Znrf3	TC	Module 3
Cavin1	TC	Module 3
Antxr1	TC	Module 3
Sema3c	TC	Module 3
Smpd5	TC	Module 3
Tgfbi	TC	Module 3
Rab11fip2	TC	Module 3
Col7a1	TC	Module 3
Ahnak2	TC	Module 3
Fbxw7	TC	Module 3
Slc27a3	TC	Module 3
Ehd2	TC	Module 3
Dst	TC	Module 3
Dnajc24	TC	Module 3
Rapgefl1	TC	Module 3
Ndufa4l2	TC	Module 3
Wnt10a	TC	Module 3
Fgfr3	TC	Module 3
Snai2	TC	Module 3
Cyr61	TC	Module 3
Slco2a1	TC	Module 3
Krt17	Mac1	Module 3
Sfn	Mac1	Module 3
Tacstd2	Mac1	Module 3
Ly6d	Mac1	Module 3
Lgals7	Mac1	Module 3
Adam23	Mac1	Module 3
Ube2n	Mac1	Module 3
Lor	Mac1	Module 3
Apol7c	Mac1	Module 3
H2-M2	Mac1	Module 3
Cyr61	Mac1	Module 3
Aqp3	Mac1	Module 3
AY036118	Mac1	Module 3
Samsn1	Mac1	Module 3
Add3	Mac1	Module 3
Fkbp5	Mac1	Module 3
Gda	Mac1	Module 3
Atp1a3	Mac1	Module 3

## Sheet: Module 4
Time-dependent Dynamic Differentially Expressed Genes for Each Cell Type
GeneName	CellType	Module
Sfn	BC	Module 4
Fosl1	BC	Module 4
Serpinb2	BC	Module 4
Ifrd1	BC	Module 4
Thbs1	BC	Module 4
Ifi202b	BC	Module 4
Pxdc1	BC	Module 4
Ldlr	BC	Module 4
Dusp7	BC	Module 4
Itpkc	BC	Module 4
Trim16	BC	Module 4
Uap1	BC	Module 4
Plet1	BC	Module 4
Calm2	BC	Module 4
Avpi1	BC	Module 4
Irf6	BC	Module 4
Epha2	BC	Module 4
Arf6	BC	Module 4
Clic4	BC	Module 4
Tgif1	BC	Module 4
Dennd2c	BC	Module 4
Lypd3	BC	Module 4
Zc3h12a	BC	Module 4
Csrnp1	BC	Module 4
Tjp2	BC	Module 4
Eif1a	BC	Module 4
Fgfbp1	BC	Module 4
Cdcp1	BC	Module 4
Pde4b	BC	Module 4
Ptp4a2	BC	Module 4
Sowahc	BC	Module 4
Cxcl16	BC	Module 4
Zfand5	BC	Module 4
Tmed5	BC	Module 4
Midn	BC	Module 4
Krt17	BC	Module 4
Krt16	BC	Module 4
4930523C07Rik	BC	Module 4
Tsc22d2	BC	Module 4
Nfkbia	BC	Module 4
Map7d1	BC	Module 4
Cfl1	BC	Module 4
Rap1b	BC	Module 4
Klf6	BC	Module 4
Ehd1	BC	Module 4
Pim1	BC	Module 4
Tacstd2	BC	Module 4
Ckap4	BC	Module 4
Ier3	BC	Module 4
Arl5b	BC	Module 4
Sde2	BC	Module 4
Sbno2	BC	Module 4
Vps37b	BC	Module 4
Nectin2	BC	Module 4
Cldn1	BC	Module 4
Tuba4a	BC	Module 4
Odc1	BC	Module 4
Zfp593	BC	Module 4
Pmepa1	BC	Module 4
Hif1a	BC	Module 4
Slc25a25	BC	Module 4
Rnd3	BC	Module 4
Azin1	BC	Module 4
Emp1	BC	Module 4
Hspa5	BC	Module 4
Tnfaip3	BC	Module 4
Rel	BC	Module 4
Cebpb	BC	Module 4
Bcl3	BC	Module 4
Ralgds	BC	Module 4
Rheb	BC	Module 4
Gm12840	BC	Module 4
Samd4b	BC	Module 4
Stat3	BC	Module 4
Epcam	BC	Module 4
Skil	BC	Module 4
Ndrg1	BC	Module 4
Txnrd1	BC	Module 4
Zfp703	BC	Module 4
Etf1	BC	Module 4
Atl2	BC	Module 4
Bcl10	BC	Module 4
Rhog	BC	Module 4
Herc4	BC	Module 4
Ppp1r18	BC	Module 4
Egr3	BC	Module 4
Irs2	BC	Module 4
Ptp4a1	BC	Module 4
Nfe2l2	BC	Module 4
Nup62	BC	Module 4
Rtn4	BC	Module 4
Tpm4	BC	Module 4
Rab11a	BC	Module 4
Ier5	BC	Module 4
Etv3	BC	Module 4
Errfi1	BC	Module 4
Nipa2	BC	Module 4
Eif4e	BC	Module 4
Hk2	BC	Module 4
Snu13	BC	Module 4
Icam1	BC	Module 4
Arid5b	BC	Module 4
Nmd3	BC	Module 4
Nrip1	BC	Module 4
Ythdf2	BC	Module 4
Msmo1	BC	Module 4
Ndel1	BC	Module 4
Tiparp	BC	Module 4
Pim3	BC	Module 4
Zswim4	BC	Module 4
Trmt10c	BC	Module 4
Dnaja1	BC	Module 4
Nolc1	BC	Module 4
Adam8	BC	Module 4
Phf23	BC	Module 4
Mafk	BC	Module 4
Eppk1	BC	Module 4
Nop58	BC	Module 4
Cstb	BC	Module 4
Sec24a	BC	Module 4
Epgn	BC	Module 4
Gadd45b	BC	Module 4
Rab6a	BC	Module 4
Trib1	BC	Module 4
Cyp51	BC	Module 4
Tgfa	BC	Module 4
Flvcr1	BC	Module 4
Pde12	BC	Module 4
Dusp5	BC	Module 4
Cish	BC	Module 4
Nfkbib	BC	Module 4
Naa50	BC	Module 4
Sdc4	BC	Module 4
Pip5k1a	BC	Module 4
Ppp4r2	BC	Module 4
Lrrfip1	BC	Module 4
Tra2b	BC	Module 4
Btg3	BC	Module 4
Ptges	BC	Module 4
F11r	BC	Module 4
Kcmf1	BC	Module 4
Naa15	BC	Module 4
Tollip	BC	Module 4
Cggbp1	BC	Module 4
Tgoln1	BC	Module 4
Rrs1	BC	Module 4
Mapk6	BC	Module 4
Degs1	BC	Module 4
Tfap2a	BC	Module 4
Tor1aip2	BC	Module 4
Tmem158	BC	Module 4
Ythdf1	BC	Module 4
F2rl1	BC	Module 4
March7	BC	Module 4
Rnf4	BC	Module 4
Mapre1	BC	Module 4
Mindy3	BC	Module 4
Stx3	BC	Module 4
Slc7a1	BC	Module 4
Map3k8	BC	Module 4
Csrp1	BC	Module 4
Dsg3	BC	Module 4
Nfkbiz	BC	Module 4
Srsf7	BC	Module 4
Siah2	BC	Module 4
Slc39a6	BC	Module 4
Emc6	BC	Module 4
Ak2	BC	Module 4
Coq10b	BC	Module 4
Sesn2	BC	Module 4
Pard6b	BC	Module 4
Ptpn1	BC	Module 4
Lysmd3	BC	Module 4
Cdc42ep3	BC	Module 4
Slc25a48	BC	Module 4
Sertad2	BC	Module 4
Pi4k2a	BC	Module 4
Litaf	BC	Module 4
Hilpda	BC	Module 4
Klf5	BC	Module 4
Rlim	BC	Module 4
Ralb	BC	Module 4
Riok1	BC	Module 4
Nup98	BC	Module 4
Nfil3	BC	Module 4
Uck2	BC	Module 4
Pls3	BC	Module 4
Purb	BC	Module 4
Pfdn2	BC	Module 4
Phf13	BC	Module 4
Cks2	BC	Module 4
Atp13a3	BC	Module 4
Nup153	BC	Module 4
Grpel2	BC	Module 4
Sh3bp2	BC	Module 4
Nr4a3	BC	Module 4
Ccrl2	BC	Module 4
Serinc2	BC	Module 4
Sat1	BC	Module 4
Ccnt1	BC	Module 4
Ptger4	BC	Module 4
Sar1b	BC	Module 4
Klf7	BC	Module 4
Smad1	BC	Module 4
Amd1	BC	Module 4
Hmgcr	BC	Module 4
Tor1aip1	BC	Module 4
Arih1	BC	Module 4
Gm20186	BC	Module 4
Nrg1	BC	Module 4
Atg3	BC	Module 4
Sqle	BC	Module 4
Wasl	BC	Module 4
Ran	BC	Module 4
Ube2j2	BC	Module 4
Bmp2	BC	Module 4
Hcar2	BC	Module 4
Socs6	BC	Module 4
Arc	BC	Module 4
Jak1	BC	Module 4
Bicd2	BC	Module 4
Mill1	BC	Module 4
Cul3	BC	Module 4
Vapa	BC	Module 4
Birc3	BC	Module 4
Cebpd	BC	Module 4
Dnaja2	BC	Module 4
Rab1a	BC	Module 4
B4galt1	BC	Module 4
Il15ra	BC	Module 4
Arf4	BC	Module 4
Smad7	BC	Module 4
Dnajb4	BC	Module 4
Panx1	BC	Module 4
Cited2	BC	Module 4
Gem	BC	Module 4
Picalm	BC	Module 4
Jmjd1c	BC	Module 4
Nab1	BC	Module 4
Gspt1	BC	Module 4
Tmsb10	BC	Module 4
Gja1	BC	Module 4
Rell1	BC	Module 4
Lor	BC	Module 4
Tuba1c	BC	Module 4
Map2k3	BC	Module 4
Tnfrsf12a	BC	Module 4
Pmp22	BC	Module 4
Atf4	BC	Module 4
Kdm6b	BC	Module 4
Cdkn1a	BC	Module 4
Phlda1	BC	Module 4
Hbegf	BC	Module 4
Cd44	BC	Module 4
Stk40	BC	Module 4
Nod2	BC	Module 4
Akirin1	BC	Module 4
Sfr1	BC	Module 4
Mast4	BC	Module 4
Rassf1	BC	Module 4
Gnl3	BC	Module 4
Sub1	BC	Module 4
Baz1a	BC	Module 4
Ovol1	BC	Module 4
Tpm1	BC	Module 4
Top1	BC	Module 4
Urah	BC	Module 4
Efhd2	BC	Module 4
Pqlc1	BC	Module 4
Nip7	BC	Module 4
Ddx5	BC	Module 4
Rnf19b	BC	Module 4
Selenok	BC	Module 4
Eif5	BC	Module 4
Srf	BC	Module 4
Tubb4b	BC	Module 4
Igsf3	BC	Module 4
Sptlc2	BC	Module 4
Arid5a	BC	Module 4
Vmp1	BC	Module 4
Mat2a	BC	Module 4
Sertad1	BC	Module 4
Ehd4	BC	Module 4
Cdh1	BC	Module 4
Rap2b	BC	Module 4
Dusp6	BC	Module 4
Bzw1	BC	Module 4
Actn4	BC	Module 4
Mcl1	BC	Module 4
Wsb1	BC	Module 4
Has3	BC	Module 4
Wdr43	BC	Module 4
Itgb6	BC	Module 4
Tpm3	BC	Module 4
Gmppb	BC	Module 4
Chd1	BC	Module 4
Eif2s2	BC	Module 4
Dot1l	BC	Module 4
Ccdc86	BC	Module 4
Ddx3x	BC	Module 4
Rela	BC	Module 4
AA986860	BC	Module 4
Cdca4	BC	Module 4
Hnrnpf	BC	Module 4
Zc3hav1	BC	Module 4
Vdr	BC	Module 4
Bnc1	BC	Module 4
Myadm	BC	Module 4
Trim47	BC	Module 4
Eif3j1	BC	Module 4
Zyx	BC	Module 4
Ddx21	BC	Module 4
Abl2	BC	Module 4
Zfp655	BC	Module 4
Mul1	BC	Module 4
Ppp1r15b	BC	Module 4
Dnttip2	BC	Module 4
Myo1e	BC	Module 4
Klf13	BC	Module 4
Ptpn12	BC	Module 4
Palmd	BC	Module 4
Cldnd1	BC	Module 4
Kras	BC	Module 4
Spag9	BC	Module 4
Tob2	BC	Module 4
Lima1	BC	Module 4
Tmcc3	BC	Module 4
Pprc1	BC	Module 4
Wdr1	BC	Module 4
Klf16	BC	Module 4
Sqstm1	BC	Module 4
Ppan	BC	Module 4
Gjb4	BC	Module 4
Fam83g	BC	Module 4
Tgfbr2	BC	Module 4
Utp4	BC	Module 4
Zfp131	BC	Module 4
Fbxo30	BC	Module 4
Mex3c	BC	Module 4
Sgms2	BC	Module 4
Bag5	BC	Module 4
Ube2s	BC	Module 4
Hnrnpab	BC	Module 4
Fam110a	BC	Module 4
Nfkb2	BC	Module 4
Orai1	BC	Module 4
Pdcd10	BC	Module 4
Usp2	BC	Module 4
Tex30	BC	Module 4
Fam104a	BC	Module 4
Vcl	BC	Module 4
Ago2	BC	Module 4
Mfsd2a	BC	Module 4
Twistnb	BC	Module 4
Grhl1	BC	Module 4
Zbtb7a	BC	Module 4
Trp53bp2	BC	Module 4
Il4ra	BC	Module 4
Xbp1	BC	Module 4
Ubash3b	BC	Module 4
Tnfrsf4	BC	Module 4
Pxn	BC	Module 4
Rangap1	BC	Module 4
AI837181	BC	Module 4
Arl13b	BC	Module 4
Zdhhc18	BC	Module 4
Naa25	BC	Module 4
Zfp326	BC	Module 4
Peli1	BC	Module 4
Esyt2	BC	Module 4
Gcc1	BC	Module 4
Ece1	BC	Module 4
Tubb6	BC	Module 4
Nup50	BC	Module 4
Calm1	BC	Module 4
Kdm7a	BC	Module 4
Grwd1	BC	Module 4
Furin	BC	Module 4
Lamc2	BC	Module 4
Bcar3	BC	Module 4
Supt6	BC	Module 4
Tmem51	BC	Module 4
Hivep3	BC	Module 4
Sys1	BC	Module 4
Idi1	BC	Module 4
Fosl2	BC	Module 4
Fam212a	BC	Module 4
2310057M21Rik	BC	Module 4
Jak2	BC	Module 4
Pcgf5	BC	Module 4
Med13l	BC	Module 4
Ywhag	BC	Module 4
Cmip	BC	Module 4
Fam83h	BC	Module 4
Hspa4	BC	Module 4
Mphosph10	BC	Module 4
Galnt3	BC	Module 4
Por	BC	Module 4
G3bp1	BC	Module 4
Sbds	BC	Module 4
Cd63	BC	Module 4
Sult5a1	BC	Module 4
Timm8a1	BC	Module 4
Mapk1ip1l	BC	Module 4
Ppa1	BC	Module 4
Arid4b	BC	Module 4
Llph	BC	Module 4
Nop56	BC	Module 4
Iffo2	BC	Module 4
Palld	BC	Module 4
Smndc1	BC	Module 4
Ube2q2	BC	Module 4
Mfsd14a	BC	Module 4
Usp16	BC	Module 4
Rgs2	BC	Module 4
1810013L24Rik	BC	Module 4
Larp1b	BC	Module 4
Igfbp3	BC	Module 4
Sdcbp	BC	Module 4
Elf2	BC	Module 4
Klk10	BC	Module 4
Rsl1d1	BC	Module 4
Cltc	BC	Module 4
Wsb2	BC	Module 4
Sf1	BC	Module 4
Fam214b	BC	Module 4
Pafah1b1	BC	Module 4
Dcun1d5	BC	Module 4
Elovl7	BC	Module 4
Myh9	BC	Module 4
Chmp4b	BC	Module 4
Eif1ax	BC	Module 4
Taf1d	BC	Module 4
Zc3h15	BC	Module 4
Dsg2	BC	Module 4
Tppp3	BC	Module 4
Arhgef5	BC	Module 4
Tuba1a	BC	Module 4
Eif3a	BC	Module 4
Mbd2	BC	Module 4
Rora	BC	Module 4
Dll1	BC	Module 4
Smarca5	BC	Module 4
Chd4	BC	Module 4
Prss23	BC	Module 4
Creb5	BC	Module 4
Arhgap5	BC	Module 4
Pyy	BC	Module 4
Ets2	BC	Module 4
Itga2	BC	Module 4
AY036118	BC	Module 4
Hivep2	BC	Module 4
Itga3	BC	Module 4
Klf10	BC	Module 4
N4bp2l2	BC	Module 4
Bok	BC	Module 4
Clip1	BC	Module 4
Nectin1	BC	Module 4
Sgms1	BC	Module 4
F3	BC	Module 4
Ezr	BC	Module 4
Serpinb5	BC	Module 4
Gramd3	BC	Module 4
Noct	BC	Module 4
Ets1	BC	Module 4
Rbms1	BC	Module 4
Stx11	BC	Module 4
Yrdc	BC	Module 4
Nfkb1	BC	Module 4
Hs3st1	BC	Module 4
Ppp2ca	BC	Module 4
Gtpbp4	BC	Module 4
Eif4a1	BC	Module 4
Tbc1d10a	BC	Module 4
Plekhb2	BC	Module 4
Aebp2	BC	Module 4
Samd8	BC	Module 4
Bach1	BC	Module 4
Suco	BC	Module 4
Map2k4	BC	Module 4
Csnk1a1	BC	Module 4
Wwtr1	BC	Module 4
Mbp	BC	Module 4
Eif6	BC	Module 4
Cdk9	BC	Module 4
Actr3	BC	Module 4
Chic2	BC	Module 4
Oser1	BC	Module 4
Gxylt1	BC	Module 4
Tcerg1	BC	Module 4
Cyth2	BC	Module 4
Mtf1	BC	Module 4
Sema4b	BC	Module 4
Prkx	BC	Module 4
Smox	BC	Module 4
Ssfa2	BC	Module 4
Desi2	BC	Module 4
Crb3	BC	Module 4
Cd2ap	BC	Module 4
Luzp1	BC	Module 4
Rab22a	BC	Module 4
Fdft1	BC	Module 4
Ppp2r2a	BC	Module 4
Nfat5	BC	Module 4
Dnajc5	BC	Module 4
Riok3	BC	Module 4
Rnf11	BC	Module 4
Arhgap17	BC	Module 4
Pon2	BC	Module 4
Ehf	BC	Module 4
Serp1	BC	Module 4
Cldn4	BC	Module 4
Ctnnd1	BC	Module 4
Pum2	BC	Module 4
Lrrfip2	BC	Module 4
Sar1a	BC	Module 4
Hspa9	BC	Module 4
Myo10	BC	Module 4
Atp2b1	BC	Module 4
Ngf	BC	Module 4
Zdhhc21	BC	Module 4
Bcar1	BC	Module 4
Cycs	BC	Module 4
Fst	BC	Module 4
Itgb1	BC	Module 4
Abi1	BC	Module 4
Gjb3	BC	Module 4
Rock2	BC	Module 4
Gabarapl2	BC	Module 4
Nr1d1	BC	Module 4
Sfn	UHF	Module 4
Klk8	UHF	Module 4
Ifrd1	UHF	Module 4
Plet1	UHF	Module 4
Actg1	UHF	Module 4
Fosl1	UHF	Module 4
Pmepa1	UHF	Module 4
Tnfrsf12a	UHF	Module 4
Adamts1	UHF	Module 4
Akirin1	UHF	Module 4
Tpm1	UHF	Module 4
Ldlr	UHF	Module 4
Csrp1	UHF	Module 4
Cstb	UHF	Module 4
Phlda1	UHF	Module 4
Igsf3	UHF	Module 4
Tuba1c	UHF	Module 4
Dusp7	UHF	Module 4
Zfand5	UHF	Module 4
Hbegf	UHF	Module 4
Cxcl16	UHF	Module 4
Vmp1	UHF	Module 4
Arf6	UHF	Module 4
Clic4	UHF	Module 4
Ier3	UHF	Module 4
Zfp703	UHF	Module 4
Krt16	UHF	Module 4
Epgn	UHF	Module 4
Midn	UHF	Module 4
Sprr1a	UHF	Module 4
Ralgds	UHF	Module 4
F11r	UHF	Module 4
Nr4a1	UHF	Module 4
Hk2	UHF	Module 4
Zc3h12a	UHF	Module 4
Ifi202b	UHF	Module 4
Pgk1	UHF	Module 4
Csrnp1	UHF	Module 4
Epha2	UHF	Module 4
Bzw1	UHF	Module 4
Bcl3	UHF	Module 4
Dusp6	UHF	Module 4
Pxdc1	UHF	Module 4
Nme1	UHF	Module 4
Plk2	UHF	Module 4
Ptp4a2	UHF	Module 4
Atf4	UHF	Module 4
Dusp8	UHF	Module 4
Rhob	UHF	Module 4
Kdm6b	UHF	Module 4
Calm2	UHF	Module 4
Srf	UHF	Module 4
Uap1	UHF	Module 4
Egr2	UHF	Module 4
Rgs2	UHF	Module 4
Egr3	UHF	Module 4
Adgrg1	UHF	Module 4
Gjb4	UHF	Module 4
Cxcl14	UHF	Module 4
Tsc22d2	UHF	Module 4
Baz1a	UHF	Module 4
Elf3	UHF	Module 4
Pim3	UHF	Module 4
Cycs	UHF	Module 4
Eif1a	UHF	Module 4
Sbno2	UHF	Module 4
Pde12	UHF	Module 4
Hspa5	UHF	Module 4
Trim16	UHF	Module 4
Slc9a3r1	UHF	Module 4
Pabpc1	UHF	Module 4
Rassf1	UHF	Module 4
Jund	UHF	Module 4
Thbs1	UHF	Module 4
Timm8a1	UHF	Module 4
Efhd2	UHF	Module 4
Emc6	UHF	Module 4
Btg3	UHF	Module 4
Ier5	UHF	Module 4
Ptp4a1	UHF	Module 4
Sys1	UHF	Module 4
Nhp2	UHF	Module 4
Tmed5	UHF	Module 4
Map7d1	UHF	Module 4
Tcim	UHF	Module 4
Cebpb	UHF	Module 4
Pnrc1	UHF	Module 4
Pmp22	UHF	Module 4
Metap1	UHF	Module 4
Snu13	UHF	Module 4
Map2k3	UHF	Module 4
Ipmk	UHF	Module 4
Cish	UHF	Module 4
Stk40	UHF	Module 4
Sub1	UHF	Module 4
Gnl3	UHF	Module 4
Tmem11	UHF	Module 4
Ddx21	UHF	Module 4
Lap3	UHF	Module 4
Arl5b	UHF	Module 4
Fosl2	UHF	Module 4
Chchd10	UHF	Module 4
Ezr	UHF	Module 4
Dusp5	UHF	Module 4
Adrb2	UHF	Module 4
Epcam	UHF	Module 4
Pqlc1	UHF	Module 4
Klf6	UHF	Module 4
4930523C07Rik	UHF	Module 4
Nfkbiz	UHF	Module 4
Hnrnpab	UHF	Module 4
Icam1	UHF	Module 4
Nolc1	UHF	Module 4
Nfil3	UHF	Module 4
Rcn1	UHF	Module 4
Ckap4	UHF	Module 4
Trib1	UHF	Module 4
Nfkbia	UHF	Module 4
Id3	UHF	Module 4
Cd44	UHF	Module 4
Rel	UHF	Module 4
Ppif	UHF	Module 4
Arc	UHF	Module 4
Ece1	UHF	Module 4
Fam43a	UHF	Module 4
Rheb	UHF	Module 4
Ptges	UHF	Module 4
Rap1b	UHF	Module 4
Tgif1	UHF	Module 4
Dhcr24	UHF	Module 4
Slc25a25	UHF	Module 4
Bcl10	UHF	Module 4
Mat2a	UHF	Module 4
Ndrg1	UHF	Module 4
Cfl1	UHF	Module 4
Kctd11	UHF	Module 4
Igfbp3	UHF	Module 4
Fam167a	UHF	Module 4
Cdc42ep3	UHF	Module 4
Tomm20	UHF	Module 4
Klk10	UHF	Module 4
Tpm2	UHF	Module 4
Nrip1	UHF	Module 4
Hif1a	UHF	Module 4
Spag9	UHF	Module 4
Naa50	UHF	Module 4
Stfa3	UHF	Module 4
Ppp2ca	UHF	Module 4
Cdh1	UHF	Module 4
Creb5	UHF	Module 4
Ets2	UHF	Module 4
Mt2	UHF	Module 4
Nfe2l2	UHF	Module 4
Tsc22d1	UHF	Module 4
Eif5	UHF	Module 4
Malt1	UHF	Module 4
Mxd1	UHF	Module 4
F3	UHF	Module 4
H2afz	UHF	Module 4
Retreg1	UHF	Module 4
2010107E04Rik	UHF	Module 4
Cd24a	UHF	Module 4
Cebpd	UHF	Module 4
Top1	UHF	Module 4
Clec2d	UHF	Module 4
Ldha	UHF	Module 4
Mt1	UHF	Module 4
Fam162a	UHF	Module 4
Sfr1	UHF	Module 4
Chil1	UHF	Module 4
Ndufa4l2	UHF	Module 4
Pyy	UHF	Module 4
Cxcl12	UHF	Module 4
Edn1	UHF	Module 4
Cxcl10	UHF	Module 4
Nop56	UHF	Module 4
Wdr43	UHF	Module 4
Klf9	UHF	Module 4
Palmd	UHF	Module 4
Smarca5	UHF	Module 4
Wnt10a	UHF	Module 4
Cdv3	UHF	Module 4
Eif2s2	UHF	Module 4
Azin1	UHF	Module 4
Irs2	UHF	Module 4
Gabarapl1	UHF	Module 4
Ppp4r2	UHF	Module 4
Ovol1	UHF	Module 4
Fam83g	UHF	Module 4
Sde2	UHF	Module 4
Stat3	UHF	Module 4
Scd2	UHF	Module 4
Sqle	UHF	Module 4
Klk7	UHF	Module 4
H3f3b	UHF	Module 4
Fabp5	UHF	Module 4
Marcks	UHF	Module 4
Krt17	UHF	Module 4
Calm1	UHF	Module 4
Sdc1	UHF	Module 4
Btg2	UHF	Module 4
Eif4a1	UHF	Module 4
Gapdh	UHF	Module 4
Cyp51	UHF	Module 4
Msmo1	UHF	Module 4
Cited2	UHF	Module 4
Ran	UHF	Module 4
Dmkn	UHF	Module 4
Hnrnpf	UHF	Module 4
Cox8a	UHF	Module 4
Tagln2	UHF	Module 4
Sptssa	UHF	Module 4
Klk11	UHF	Module 4
Cox5a	UHF	Module 4
Eno1	UHF	Module 4
Ggh	UHF	Module 4
Aldh3b2	UHF	Module 4
Pgam1	UHF	Module 4
Csnk2a2	UHF	Module 4
Areg	UHF	Module 4
Ctsd	UHF	Module 4
Atp5d	UHF	Module 4
Higd1a	UHF	Module 4
Rassf9	UHF	Module 4
Dnajb1	UHF	Module 4
Insig2	UHF	Module 4
Idi1	UHF	Module 4
Purb	UHF	Module 4
Alox12e	UHF	Module 4
Pkm	UHF	Module 4
Defb6	UHF	Module 4
Casp14	UHF	Module 4
Fdps	UHF	Module 4
Foxq1	UHF	Module 4
Tmsb10	UHF	Module 4
Krt6a	UHF	Module 4
Krt79	UHF	Module 4
Dbi	UHF	Module 4
Nupr1	UHF	Module 4
Ccl20	UHF	Module 4
Zfp36	UHF	Module 4
Junb	UHF	Module 4
Irf1	UHF	Module 4
Gsdma	UHF	Module 4
Myc	UHF	Module 4
Teddm3	UHF	Module 4
Itpkb	UHF	Module 4
Atp6v1c2	UHF	Module 4
Bhlhe40	UHF	Module 4
S100a16	UHF	Module 4
Egr1	UHF	Module 4
Ier2	UHF	Module 4
Krt23	UHF	Module 4
Gm10076	UHF	Module 4
Cfap57	UHF	Module 4
Runx1	UHF	Module 4
Jun	UHF	Module 4
Foxc1	UHF	Module 4
Noct	UHF	Module 4
Serpinb2	UHF	Module 4
Gm12840	UHF	Module 4
Avpi1	UHF	Module 4
Itpkc	UHF	Module 4
Lypd3	UHF	Module 4
Eif4e	UHF	Module 4
Gmppb	UHF	Module 4
Irf6	UHF	Module 4
Asprv1	UHF	Module 4
Rab11a	UHF	Module 4
Cldn1	UHF	Module 4
Car13	UHF	Module 4
Arrdc4	UHF	Module 4
Cldn4	UHF	Module 4
Crb3	UHF	Module 4
Eppk1	UHF	Module 4
Sqstm1	UHF	Module 4
Nectin2	UHF	Module 4
Senp2	UHF	Module 4
Cldnd1	UHF	Module 4
Sdc4	UHF	Module 4
Hcar2	UHF	Module 4
Tacstd2	UHF	Module 4
Krt77	UHF	Module 4
Sowahc	UHF	Module 4
Cfl2	UHF	Module 4
Pim1	UHF	Module 4
Slc39a2	UHF	Module 4
1810037I17Rik	UHF	Module 4
Serpinb5	UHF	Module 4
Eif6	UHF	Module 4
Cdkn1a	UHF	Module 4
Myl12a	UHF	Module 4
2310046K23Rik	UHF	Module 4
Sat1	UHF	Module 4
Odc1	UHF	Module 4
Fgfbp1	UHF	Module 4
Pla2g2f	UHF	Module 4
Sprr1b	UHF	Module 4
Litaf	UHF	Module 4
Sprr2h	UHF	Module 4
Crabp2	UHF	Module 4
BC100530	UHF	Module 4
Cdsn	UHF	Module 4
Gm20186	UHF	Module 4
Cebpa	UHF	Module 4
Smagp	UHF	Module 4
Shb	UHF	Module 4
Herc4	UHF	Module 4
Rac1	UHF	Module 4
Gabarap	UHF	Module 4
Gch1	UHF	Module 4
Grpel2	UHF	Module 4
Pde4b	UHF	Module 4
Nipal1	UHF	Module 4
Prnp	UHF	Module 4
Chit1	UHF	Module 4
Gabarapl2	UHF	Module 4
Ube2n	UHF	Module 4
Rab22a	UHF	Module 4
Tollip	UHF	Module 4
Map3k8	UHF	Module 4
Fdft1	UHF	Module 4
Tubb2a	UHF	Module 4
Ppp1r2	UHF	Module 4
Cdkn2d	UHF	Module 4
Cltb	UHF	Module 4
Pcdh1	UHF	Module 4
Mal2	UHF	Module 4
Atp6v1a	UHF	Module 4
Kcmf1	UHF	Module 4
Sult2b1	UHF	Module 4
Mpzl3	UHF	Module 4
Ube2d3	UHF	Module 4
Sar1b	UHF	Module 4
Cpeb2	UHF	Module 4
Grhl3	UHF	Module 4
Gadd45b	UHF	Module 4
Sod2	UHF	Module 4
Ndel1	UHF	Module 4
Crct1	UHF	Module 4
1110008P14Rik	UHF	Module 4
Tnfaip3	UHF	Module 4
Slc6a14	UHF	Module 4
Bicd2	UHF	Module 4
Gadd45a	UHF	Module 4
Ssfa2	UHF	Module 4
Tspan8	UHF	Module 4
Dnase1l3	UHF	Module 4
Cdk5r1	UHF	Module 4
Dnaja1	UHF	Module 4
Ugcg	UHF	Module 4
Npepps	UHF	Module 4
Tjp2	UHF	Module 4
Arid5b	UHF	Module 4
Dennd2c	UHF	Module 4
Rnf19b	UHF	Module 4
Ehd1	UHF	Module 4
Cxadr	UHF	Module 4
Cdcp1	UHF	Module 4
Nfkb1	UHF	Module 4
Ehf	UHF	Module 4
Mast4	UHF	Module 4
Tnip1	UHF	Module 4
Epha4	UHF	Module 4
Tm4sf1	UHF	Module 4
Fst	UHF	Module 4
Tiparp	UHF	Module 4
Gramd3	UHF	Module 4
Mbp	UHF	Module 4
Sgms2	UHF	Module 4
Luzp1	UHF	Module 4
Klf5	UHF	Module 4
Vps37b	UHF	Module 4
Map2k4	UHF	Module 4
Aebp2	UHF	Module 4
Rbms1	UHF	Module 4
Stx11	UHF	Module 4
Maff	UHF	Module 4
N4bp3	UHF	Module 4
Pi4k2a	UHF	Module 4
Emp1	UHF	Module 4
Il13ra1	UHF	Module 4
Ppp2r2a	UHF	Module 4
Suco	UHF	Module 4
Bcar1	UHF	Module 4
Zc3hav1	UHF	Module 4
Serpinb2	FB	Module 4
Krt16	FB	Module 4
Plet1	FB	Module 4
Sfn	FB	Module 4
Tacstd2	FB	Module 4
Cst6	FB	Module 4
Lamc3	FB	Module 4
Lypd3	FB	Module 4
Defb6	FB	Module 4
Robo2	FB	Module 4
Runx3	FB	Module 4
Cldn1	FB	Module 4
Crabp1	FB	Module 4
Ly6d	FB	Module 4
Serpinb5	FB	Module 4
Trps1	FB	Module 4
Prdm1	FB	Module 4
Frem1	FB	Module 4
Lgals7	FB	Module 4
Perp	FB	Module 4
Ncam1	FB	Module 4
Gcnt2	FB	Module 4
Sdc1	FB	Module 4
Calm4	FB	Module 4
Meis1	FB	Module 4
Cd24a	FB	Module 4
mt-Nd3	FB	Module 4
Tmem132c	FB	Module 4
Nkd2	FB	Module 4
Fgfr2	FB	Module 4
Dmkn	FB	Module 4
Hnrnpa3	FB	Module 4
Runx1t1	FB	Module 4
Fdps	FB	Module 4
Enpp2	FB	Module 4
Cdh11	FB	Module 4
Fos	FB	Module 4
Hnrnpdl	FB	Module 4
Eif4a2	FB	Module 4
Cfl1	FB	Module 4
Tns3	FB	Module 4
Ddx17	FB	Module 4
Egr1	FB	Module 4
Cyr61	FB	Module 4
Vmp1	FB	Module 4
mt-Nd5	FB	Module 4
Hnrnph1	FB	Module 4
Ubald1	FB	Module 4
Zic1	FB	Module 4
Nktr	FB	Module 4
Srsf2	FB	Module 4
Ier2	FB	Module 4
Csrp1	FB	Module 4
Ifitm1	FB	Module 4
Srsf3	FB	Module 4
Ssbp2	FB	Module 4
Kmt2e	FB	Module 4
Mef2c	FB	Module 4
Ogt	FB	Module 4
Wdr1	FB	Module 4
Arglu1	FB	Module 4
Pja1	FB	Module 4
Ubn1	FB	Module 4
Zcchc11	FB	Module 4
Rspo1	FB	Module 4
Ptma	FB	Module 4
Raly	FB	Module 4
Tsc22d1	FB	Module 4
Meis2	FB	Module 4
Klf2	FB	Module 4
Pbx1	FB	Module 4
Atp5a1	FB	Module 4
Tubb5	FB	Module 4
Sox11	FB	Module 4
Fabp5	FB	Module 4
Twist1	FB	Module 4
Snai1	FB	Module 4
Thbs1	FB	Module 4
Id3	FB	Module 4
Lor	FB	Module 4
Selenok	FB	Module 4
Sdf2l1	FB	Module 4
Rsrp1	FB	Module 4
H3f3b	FB	Module 4
Atf3	FB	Module 4
Apoe	FB	Module 4
Gstp1	FB	Module 4
Dnaja1	FB	Module 4
Dnajb1	FB	Module 4
Uqcc2	FB	Module 4
Swt1	FB	Module 4
Nop10	FB	Module 4
Dynll1	FB	Module 4
Psme1	FB	Module 4
Ddx3y	FB	Module 4
Vgll3	FB	Module 4
Ifi202b	FB	Module 4
Krt17	FB	Module 4
Krt14	FB	Module 4
Scube3	FB	Module 4
Wif1	FB	Module 4
Lef1	FB	Module 4
Gldn	FB	Module 4
F5	FB	Module 4
Ptprz1	FB	Module 4
Ntng1	FB	Module 4
Scube1	FB	Module 4
Corin	FB	Module 4
Lrrn1	FB	Module 4
Col11a1	FB	Module 4
Sdk2	FB	Module 4
Slc26a7	FB	Module 4
Edn3	FB	Module 4
Krt5	FB	Module 4
Mpped2	FB	Module 4
Krt79	FB	Module 4
Inhba	FB	Module 4
Sostdc1	FB	Module 4
Itga6	FB	Module 4
S100a14	FB	Module 4
Ndnf	FB	Module 4
Mex3a	FB	Module 4
Ptch1	FB	Module 4
Nav2	FB	Module 4
Daam2	FB	Module 4
Kctd1	FB	Module 4
Hhip	FB	Module 4
AY036118	FB	Module 4
Lepr	FB	Module 4
Gm26532	FB	Module 4
Col23a1	FB	Module 4
Prlr	FB	Module 4
Rbm4b	FB	Module 4
Bmp6	FB	Module 4
Nrg2	FB	Module 4
Cnn2	FB	Module 4
Calr	FB	Module 4
Fus	FB	Module 4
Nr4a1	FB	Module 4
Leng8	FB	Module 4
Pdia6	FB	Module 4
Bcl2	FB	Module 4
Alpl	FB	Module 4
Pnisr	FB	Module 4
Manf	FB	Module 4
Rbm39	FB	Module 4
Ttc14	FB	Module 4
Pappa2	FB	Module 4
Hnrnpa2b1	FB	Module 4
Tpm2	FB	Module 4
Tra2a	FB	Module 4
Fam133b	FB	Module 4
Ddx5	FB	Module 4
Bmp4	FB	Module 4
Hoxc6	FB	Module 4
Purb	FB	Module 4
Clk1	FB	Module 4
Lamb1	FB	Module 4
Trp53	FB	Module 4
Mdk	FB	Module 4
Amotl2	FB	Module 4
Per1	FB	Module 4
Tia1	FB	Module 4
Srsf5	FB	Module 4
Zcchc7	FB	Module 4
Dnajb11	FB	Module 4
Pnn	FB	Module 4
Fubp1	FB	Module 4
Snrnp70	FB	Module 4
Rspo3	FB	Module 4
Fgf10	FB	Module 4
Atxn2l	FB	Module 4
Cacna1g	FB	Module 4
Brd8	FB	Module 4
Fosb	FB	Module 4
Vcl	FB	Module 4
Prss12	FB	Module 4
Ldlr	FB	Module 4
Ccnd3	FB	Module 4
Pabpn1	FB	Module 4
Phf20l1	FB	Module 4
AC149090.1	FB	Module 4
Rbm8a	FB	Module 4
Ddx50	FB	Module 4
Srrm2	FB	Module 4
Tmem176b	FB	Module 4
Flna	FB	Module 4
Ebf1	FB	Module 4
Rbm5	FB	Module 4
Filip1l	FB	Module 4
Bclaf1	FB	Module 4
Ubn2	FB	Module 4
Fosl2	FB	Module 4
Wnt5a	FB	Module 4
Son	FB	Module 4
Btg2	FB	Module 4
Rassf1	FB	Module 4
2810474O19Rik	FB	Module 4
Hdac4	FB	Module 4
Pfn2	FB	Module 4
Nup98	FB	Module 4
Ss18	FB	Module 4
Serpine2	FB	Module 4
Junb	FB	Module 4
Gsk3a	FB	Module 4
Tpm1	FB	Module 4
Dgkh	FB	Module 4
Adam33	FB	Module 4
Pla1a	FB	Module 4
Chst1	FB	Module 4
Dbn1	FB	Module 4
Krt15	FB	Module 4
Pax1	FB	Module 4
Pcsk6	FB	Module 4
Plscr1	FB	Module 4
Zyx	FB	Module 4
Nav3	FB	Module 4
Hivep2	FB	Module 4
Smurf2	FB	Module 4
Errfi1	FB	Module 4
Plod2	FB	Module 4
Flnb	FB	Module 4
Cblb	FB	Module 4
Spcs2	FB	Module 4
Fgfr1	FB	Module 4
Ttc19	FB	Module 4
Lars2	FB	Module 4
Sgce	FB	Module 4
Dlc1	FB	Module 4
Pdia3	FB	Module 4
Rorb	FB	Module 4
Qk	FB	Module 4
Ccdc174	FB	Module 4
Adprh	FB	Module 4
Ppia	FB	Module 4
Ncoa7	FB	Module 4
Ide	FB	Module 4
Scara3	FB	Module 4
Dmpk	FB	Module 4
Ndn	FB	Module 4
Plscr4	FB	Module 4
Tmed5	FB	Module 4
Pdia4	FB	Module 4
Fam120b	FB	Module 4
Cbx6	FB	Module 4
Sfpq	FB	Module 4
Tmx3	FB	Module 4
Adgrg2	FB	Module 4
Slit3	FB	Module 4
Trim26	FB	Module 4
Agpat4	FB	Module 4
Cct3	FB	Module 4
Vcan	FB	Module 4
Nsd3	FB	Module 4
Jag1	FB	Module 4
Zmiz1	FB	Module 4
Tmem158	FB	Module 4
Actn4	FB	Module 4
Srrt	FB	Module 4
Hs3st1	FB	Module 4
Ranbp2	FB	Module 4
Ccnl1	FB	Module 4
Coq10b	FB	Module 4
Nisch	FB	Module 4
Trim30d	FB	Module 4
Cry2	FB	Module 4
Ptges3	FB	Module 4
Eif4a1	FB	Module 4
Spon1	FB	Module 4
Dusp10	FB	Module 4
Mast4	FB	Module 4
Cyth3	FB	Module 4
Hnrnpu	FB	Module 4
Dst	FB	Module 4
Usp2	FB	Module 4
Rsrc2	FB	Module 4
Tet2	FB	Module 4
G3bp1	FB	Module 4
Hspb8	FB	Module 4
Nr4a3	FB	Module 4
Psma3	FB	Module 4
Prmt1	FB	Module 4
Slc16a2	FB	Module 4
Rbpms	FB	Module 4
Gpatch8	FB	Module 4
Rbm25	FB	Module 4
Srsf10	FB	Module 4
Cul3	FB	Module 4
Tmem176a	FB	Module 4
Itga9	FB	Module 4
Dlst	FB	Module 4
Cxxc1	FB	Module 4
Hnrnpc	FB	Module 4
Slc35b1	FB	Module 4
Trio	FB	Module 4
Dmd	FB	Module 4
Ldha	FB	Module 4
Clstn1	FB	Module 4
Ywhaz	FB	Module 4
Mat2a	FB	Module 4
Atrx	FB	Module 4
Zcchc6	FB	Module 4
Kdm2a	FB	Module 4
Hook3	FB	Module 4
Antxr2	FB	Module 4
Sub1	FB	Module 4
Tns2	FB	Module 4
Pdlim1	FB	Module 4
Camk2d	FB	Module 4
Mgst1	FB	Module 4
Prpf4b	FB	Module 4
Ext1	FB	Module 4
Nucks1	FB	Module 4
Sdha	FB	Module 4
Nptn	FB	Module 4
Safb2	FB	Module 4
Cachd1	FB	Module 4
Far1	FB	Module 4
Tppp3	FB	Module 4
Cebpz	FB	Module 4
Csnk1a1	FB	Module 4
Mpc1	FB	Module 4
mt-Atp8	FB	Module 4
Srrm1	FB	Module 4
Bptf	FB	Module 4
Stxbp6	FB	Module 4
Svep1	FB	Module 4
Rheb	FB	Module 4
Cotl1	FB	Module 4
Rnd3	FB	Module 4
Thra	FB	Module 4
Apod	FB	Module 4
Clip1	FB	Module 4
Lsm7	FB	Module 4
Socs3	FB	Module 4
Creld2	FB	Module 4
Flnc	FB	Module 4
Wdr83os	FB	Module 4
Maff	FB	Module 4
Lrrc17	FB	Module 4
Cct8	FB	Module 4
Nfil3	FB	Module 4
Emc2	FB	Module 4
Snrpd3	FB	Module 4
Fgf7	FB	Module 4
Ptpn1	FB	Module 4
Irs2	FB	Module 4
Cct2	GL	Module 4
Slc25a5	GL	Module 4
Hras	GL	Module 4
Ndufa8	GL	Module 4
Rbm3	GL	Module 4
Emg1	GL	Module 4
Cnih4	GL	Module 4
Reep5	GL	Module 4
Tomm22	GL	Module 4
Hnrnpf	GL	Module 4
Swi5	GL	Module 4
Erh	GL	Module 4
Cks1b	GL	Module 4
Fabp5	GL	Module 4
Eif3i	GL	Module 4
Rbmxl1	GL	Module 4
Blmh	GL	Module 4
Txnl1	GL	Module 4
Nme1	GL	Module 4
Psma1	GL	Module 4
Eno1	GL	Module 4
Pomp	GL	Module 4
Psmd2	GL	Module 4
Cstb	GL	Module 4
S100a14	GL	Module 4
Gapdh	GL	Module 4
Arl1	GL	Module 4
Stmn1	GL	Module 4
Cycs	GL	Module 4
Gclm	GL	Module 4
Cdk4	GL	Module 4
Psma2	GL	Module 4
Eif5a	GL	Module 4
Taldo1	GL	Module 4
Sar1a	GL	Module 4
Emc6	GL	Module 4
Egr3	GL	Module 4
Fam104a	GL	Module 4
Nxt1	GL	Module 4
Arpc5l	GL	Module 4
Psmd13	GL	Module 4
Psmd4	GL	Module 4
Mtch1	GL	Module 4
Cox5a	GL	Module 4
Pgam1	GL	Module 4
Eif6	GL	Module 4
D8Ertd738e	GL	Module 4
Higd1a	GL	Module 4
Selenoh	GL	Module 4
Banf1	GL	Module 4
Arf5	GL	Module 4
Uqcrq	GL	Module 4
Ube2j2	GL	Module 4
Itpa	GL	Module 4
Ube2s	GL	Module 4
Cfdp1	GL	Module 4
Srsf9	GL	Module 4
Cox6b1	GL	Module 4
Arf1	GL	Module 4
H2afx	GL	Module 4
Fh1	GL	Module 4
Cdk2ap1	GL	Module 4
Snrpd2	GL	Module 4
Usmg5	GL	Module 4
Mgst1	GL	Module 4
Rexo2	GL	Module 4
Ifi202b	GL	Module 4
Mycl	GL	Module 4
Msx2	GL	Module 4
Gjb2	GL	Module 4
C1qbp	GL	Module 4
Krt27	GL	Module 4
Taf10	GL	Module 4
Set	GL	Module 4
Nop10	GL	Module 4
Eif2s1	GL	Module 4
Lor	GL	Module 4
Gar1	GL	Module 4
Cux1	GL	Module 4
Hspd1	GL	Module 4
Ndufs7	GL	Module 4
Fkbp4	GL	Module 4
Rnpep	GL	Module 4
Naa10	GL	Module 4
Pdap1	GL	Module 4
Oxct1	GL	Module 4
Cnbp	GL	Module 4
Ndufb7	GL	Module 4
Hmgb3	GL	Module 4
Tomm5	GL	Module 4
Acat1	GL	Module 4
Sat1	GL	Module 4
Ran	GL	Module 4
Krt28	GL	Module 4
Myl6	GL	Module 4
Snrpd1	GL	Module 4
Srsf7	GL	Module 4
Marcksl1	GL	Module 4
Cox8a	GL	Module 4
Tmem167	GL	Module 4
Cct7	GL	Module 4
Psma7	GL	Module 4
Mrpl42	GL	Module 4
Ccnd2	GL	Module 4
Ndufs2	GL	Module 4
Cisd1	GL	Module 4
Prdx2	GL	Module 4
Phb	GL	Module 4
Atp5f1	GL	Module 4
Lsm6	GL	Module 4
Nudt21	GL	Module 4
Mrpl54	GL	Module 4
Sgta	GL	Module 4
Alyref	GL	Module 4
Hmgn5	GL	Module 4
Nhp2	GL	Module 4
Snrpd3	GL	Module 4
Ccdc124	GL	Module 4
Psmc1	GL	Module 4
Anp32a	GL	Module 4
Cox17	GL	Module 4
Rpl36al	GL	Module 4
Cops6	GL	Module 4
Dpy30	GL	Module 4
Dazap1	GL	Module 4
Mlf2	GL	Module 4
Bzw2	GL	Module 4
Rab25	GL	Module 4
Hmgb2	GL	Module 4
Csnk2b	GL	Module 4
Nsun2	GL	Module 4
Ube2m	GL	Module 4
Vcp	GL	Module 4
Psmd6	GL	Module 4
Snrpa1	GL	Module 4
Chchd1	GL	Module 4
Sec61g	GL	Module 4
Hdac1	GL	Module 4
Suclg1	GL	Module 4
2010107E04Rik	GL	Module 4
Sec13	GL	Module 4
Tkt	GL	Module 4
Strap	GL	Module 4
Ube2l3	GL	Module 4
Mdh2	GL	Module 4
Cfl1	GL	Module 4
Slc39a10	GL	Module 4
Exosc3	GL	Module 4
Stip1	GL	Module 4
Ddx21	GL	Module 4
Tubb5	GL	Module 4
Dnajc2	GL	Module 4
Txn2	GL	Module 4
Phf5a	GL	Module 4
Nudt5	GL	Module 4
Mrpl18	GL	Module 4
Ass1	GL	Module 4
Nolc1	GL	Module 4
Gars	GL	Module 4
Psma4	GL	Module 4
Lsm2	GL	Module 4
Hspa14	GL	Module 4
Psma3	GL	Module 4
Mrpl12	GL	Module 4
Mrpl34	GL	Module 4
Cops3	GL	Module 4
Phb2	GL	Module 4
Bzw1	GL	Module 4
Srp14	GL	Module 4
Timm8b	GL	Module 4
Sae1	GL	Module 4
Pcmt1	GL	Module 4
Eef1g	GL	Module 4
Mgst3	GL	Module 4
Eif1b	GL	Module 4
Ipo7	GL	Module 4
Sap18	GL	Module 4
Pgls	GL	Module 4
Gtf2e2	GL	Module 4
Caprin1	GL	Module 4
Apoc1	GL	Module 4
Uqcr10	GL	Module 4
Gja1	GL	Module 4
Gnb2	GL	Module 4
Ube2e1	GL	Module 4
Mrpl51	GL	Module 4
Mrpl35	GL	Module 4
Hdac2	GL	Module 4
Ppp1ca	GL	Module 4
Snx3	GL	Module 4
H2afz	GL	Module 4
Ndufa12	GL	Module 4
Tomm20	GL	Module 4
Psma6	GL	Module 4
Ppm1g	GL	Module 4
Ndufa9	GL	Module 4
Hikeshi	GL	Module 4
Ppih	GL	Module 4
Cacybp	GL	Module 4
Tufm	GL	Module 4
Ndufs8	GL	Module 4
Tbrg1	GL	Module 4
Copz1	GL	Module 4
Snrpa	GL	Module 4
Ndufv1	GL	Module 4
Rad23a	GL	Module 4
Tcp1	GL	Module 4
Mrpl20	GL	Module 4
Rrs1	GL	Module 4
Stoml2	GL	Module 4
Cnih1	GL	Module 4
Hmgn1	GL	Module 4
Tk1	GL	Module 4
Taf12	GL	Module 4
Timm10b	GL	Module 4
Cdc42	GL	Module 4
Adh5	GL	Module 4
Calm3	GL	Module 4
Lsm4	GL	Module 4
Aes	GL	Module 4
Rpa3	GL	Module 4
BC005561	GL	Module 4
Hnrnpa1	GL	Module 4
Slc25a3	GL	Module 4
Llph	GL	Module 4
Rangap1	GL	Module 4
Psmd8	GL	Module 4
Sf3b5	GL	Module 4
Ndufaf8	GL	Module 4
Acaa2	GL	Module 4
Pfn1	GL	Module 4
Tfdp1	GL	Module 4
Map2k2	GL	Module 4
Pole3	GL	Module 4
Cyc1	GL	Module 4
Pclaf	GL	Module 4
Eif3g	GL	Module 4
Gtf2a2	GL	Module 4
Atp5l	GL	Module 4
Hnrnpab	GL	Module 4
Rbx1	GL	Module 4
Atp5o.1	GL	Module 4
Cct3	GL	Module 4
Ccdc115	GL	Module 4
Psmb1	GL	Module 4
Psmb6	GL	Module 4
Ctcf	GL	Module 4
Clpp	GL	Module 4
Rwdd1	GL	Module 4
Ostc	GL	Module 4
Smn1	GL	Module 4
Gadd45gip1	GL	Module 4
Ndufc1	GL	Module 4
Ormdl2	GL	Module 4
Bop1	GL	Module 4
Ssb	GL	Module 4
Rbp1	GL	Module 4
Mrpl43	GL	Module 4
Hnrnpk	GL	Module 4
Sarnp	GL	Module 4
Ppid	GL	Module 4
Polr2k	GL	Module 4
Ccdc58	GL	Module 4
Plxna2	GL	Module 4
Tomm7	GL	Module 4
Mcm5	GL	Module 4
Mrpl21	GL	Module 4
Tle3	GL	Module 4
Med21	GL	Module 4
Ndufa10	GL	Module 4
Ndufa13	GL	Module 4
Rnaset2a	GL	Module 4
1110004F10Rik	GL	Module 4
Elof1	GL	Module 4
Hnrnpd	GL	Module 4
Snrpb	GL	Module 4
Cs	GL	Module 4
Serpinb2	GL	Module 4
Myl12a	GL	Module 4
Tagln2	GL	Module 4
Bcl10	GL	Module 4
Ifrd1	GL	Module 4
Tnfrsf12a	GL	Module 4
Pxdc1	GL	Module 4
Sox9	GL	Module 4
Sfn	GL	Module 4
Sfrp1	GL	Module 4
Dusp7	GL	Module 4
Zyx	GL	Module 4
Nfkbiz	GL	Module 4
Barx2	GL	Module 4
Pnrc1	GL	Module 4
Fhl2	GL	Module 4
Bgn	GL	Module 4
Top1	GL	Module 4
Irf6	GL	Module 4
Fosl2	GL	Module 4
Sostdc1	GL	Module 4
Chic2	GL	Module 4
Tnc	GL	Module 4
Dusp6	GL	Module 4
Rela	GL	Module 4
Eif1a	GL	Module 4
Epha4	GL	Module 4
C1qtnf12	GL	Module 4
Cd44	GL	Module 4
Tpm1	GL	Module 4
Prr7	GL	Module 4
N4bp3	GL	Module 4
Clic1	GL	Module 4
Tuba1c	GL	Module 4
Pxdc1	MC	Module 4
Fosl1	MC	Module 4
Tnfrsf12a	MC	Module 4
Ifrd1	MC	Module 4
Thbs1	MC	Module 4
Dusp7	MC	Module 4
Trim16	MC	Module 4
Pmp22	MC	Module 4
Zfand5	MC	Module 4
Cdkn1a	MC	Module 4
Clic4	MC	Module 4
Rel	MC	Module 4
Krt16	MC	Module 4
Midn	MC	Module 4
Eif1a	MC	Module 4
Avpi1	MC	Module 4
Klf6	MC	Module 4
Epgn	MC	Module 4
Pmepa1	MC	Module 4
Tjp2	MC	Module 4
Sde2	MC	Module 4
Mcl1	MC	Module 4
Sgms1	MC	Module 4
Epha2	MC	Module 4
Bcl3	MC	Module 4
Lypd3	MC	Module 4
F3	MC	Module 4
Gnl3	MC	Module 4
Ndel1	MC	Module 4
Hbegf	MC	Module 4
Nfkb1	MC	Module 4
Ovol1	MC	Module 4
Selenok	MC	Module 4
Etf1	MC	Module 4
Itgb6	MC	Module 4
Tmed5	MC	Module 4
Sertad1	MC	Module 4
Far1	MC	Module 4
Wsb1	MC	Module 4
Rela	MC	Module 4
Samd8	MC	Module 4
Nip7	MC	Module 4
Baz1a	MC	Module 4
Creb5	MC	Module 4
Bag5	MC	Module 4
Dusp6	MC	Module 4
Mapk6	MC	Module 4
Zfp655	MC	Module 4
Ptges	MC	Module 4
Serpinb2	MC	Module 4
Sowahc	MC	Module 4
Eif4e	MC	Module 4
Rap2b	MC	Module 4
Retreg1	MC	Module 4
Ppp1r15b	MC	Module 4
Egr2	MC	Module 4
Kcmf1	MC	Module 4
Lysmd3	MC	Module 4
Dsg2	MC	Module 4
Tgfa	MC	Module 4
Ier5	MC	Module 4
Csnk1d	MC	Module 4
Pip5k1a	MC	Module 4
Il4ra	MC	Module 4
Usp2	MC	Module 4
Ddx21	MC	Module 4
Tpm1	MC	Module 4
Adam8	MC	Module 4
Samd4b	MC	Module 4
Abl2	MC	Module 4
Ndrg1	MC	Module 4
Adrb2	MC	Module 4
Plekhb2	MC	Module 4
Naa15	MC	Module 4
Sik1	MC	Module 4
Zfp326	MC	Module 4
Vps37b	MC	Module 4
Rnf4	MC	Module 4
Nrg1	MC	Module 4
Pon2	MC	Module 4
Edn1	MC	Module 4
Lrrfip2	MC	Module 4
Smtn	MC	Module 4
Ppp1r2	MC	Module 4
Pqlc1	MC	Module 4
Tnfrsf4	MC	Module 4
Ubash3b	MC	Module 4
Cldn4	MC	Module 4
Plet1	MC	Module 4
Map2k3	MC	Module 4
Phlda1	MC	Module 4
4930523C07Rik	MC	Module 4
Cldn1	MC	Module 4
Zfp703	MC	Module 4
Irf6	MC	Module 4
Efhd2	MC	Module 4
Cdcp1	MC	Module 4
Noct	MC	Module 4
Gramd3	MC	Module 4
Stk40	MC	Module 4
Ehd1	MC	Module 4
Arid5b	MC	Module 4
Map2k4	MC	Module 4
Akirin1	MC	Module 4
Vdr	MC	Module 4
Rhog	MC	Module 4
Ppp1r18	MC	Module 4
Eppk1	MC	Module 4
Cldnd1	MC	Module 4
Bcl10	MC	Module 4
Irs2	MC	Module 4
Degs1	MC	Module 4
Igsf3	MC	Module 4
Spag9	MC	Module 4
Tsc22d2	MC	Module 4
Cd44	MC	Module 4
Ppp4r2	MC	Module 4
Dusp5	MC	Module 4
Map7d1	MC	Module 4
Ets1	MC	Module 4
Pls3	MC	Module 4
Nectin2	MC	Module 4
N4bp3	MC	Module 4
Ppp2r2a	MC	Module 4
Bnc1	MC	Module 4
Peli1	MC	Module 4
Trp53bp2	MC	Module 4
Pxn	MC	Module 4
Fosl2	MC	Module 4
Cyth2	MC	Module 4
Gabarapl1	MC	Module 4
AA986860	MC	Module 4
Chd1	MC	Module 4
Coq10b	MC	Module 4
Sptlc2	MC	Module 4
Arih1	MC	Module 4
Fam43a	MC	Module 4
Tgfbr2	MC	Module 4
Nfkb2	MC	Module 4
Ago2	MC	Module 4
Zbtb21	MC	Module 4
Msn	MC	Module 4
Zfp622	MC	Module 4
Stx3	MC	Module 4
Suco	MC	Module 4
Chic2	MC	Module 4
Rab22a	MC	Module 4
Sesn2	MC	Module 4
Gjb4	MC	Module 4
Oser1	MC	Module 4
Sox9	MC	Module 4
Klk7	MC	Module 4
Krt17	MC	Module 4
Itpkc	MC	Module 4
Ifi202b	MC	Module 4
Gm12840	MC	Module 4
Nfkbia	MC	Module 4
Tgif1	MC	Module 4
Dennd2c	MC	Module 4
Cxcl16	MC	Module 4
Slc25a25	MC	Module 4
Csrnp1	MC	Module 4
Kdm6b	MC	Module 4
Zc3h12a	MC	Module 4
Ldlr	MC	Module 4
Nfkbiz	MC	Module 4
Atf4	MC	Module 4
Arl5b	MC	Module 4
Tcim	MC	Module 4
Ier3	MC	Module 4
Uap1	MC	Module 4
Srf	MC	Module 4
Cebpb	MC	Module 4
Sbno2	MC	Module 4
Tnfaip3	MC	Module 4
Bhlhe40	MC	Module 4
Ptp4a2	MC	Module 4
Pde4b	MC	Module 4
Ralgds	MC	Module 4
Icam1	MC	Module 4
Arf6	MC	Module 4
Pnrc1	MC	Module 4
Grpel2	MC	Module 4
Tiparp	MC	Module 4
Maff	MC	Module 4
Ccnl1	MC	Module 4
Egr3	MC	Module 4
Skil	MC	Module 4
Nod2	MC	Module 4
Pim1	MC	Module 4
Plk2	MC	Module 4
Fgfbp1	MC	Module 4
Cdc42ep3	MC	Module 4
Herc4	MC	Module 4
Sprr1a	MC	Module 4
Klf10	MC	Module 4
Rab6a	MC	Module 4
Hcar2	MC	Module 4
Nrip1	MC	Module 4
Mafk	MC	Module 4
F2rl1	MC	Module 4
Errfi1	MC	Module 4
Nipa2	MC	Module 4
Hif1a	MC	Module 4
Zfp593	MC	Module 4
Pim3	MC	Module 4
Rybp	MC	Module 4
Trim47	MC	Module 4
Stat3	MC	Module 4
Defb6	MC	Module 4
Ptp4a1	MC	Module 4
Rap1b	MC	Module 4
Vmp1	MC	Module 4
Btg3	MC	Module 4
Grhl1	MC	Module 4
Tfap2a	MC	Module 4
Stx11	MC	Module 4
Epha4	MC	Module 4
Dot1l	MC	Module 4
Nr4a3	MC	Module 4
Gadd45a	MC	Module 4
Arhgap5	MC	Module 4
Trib1	MC	Module 4
Atl2	MC	Module 4
Rnf19b	MC	Module 4
Tgoln1	MC	Module 4
Tmem158	MC	Module 4
Ppp1r15a	MC	Module 4
Sf1	MC	Module 4
Erf	MC	Module 4
Smndc1	MC	Module 4
Txnrd1	MC	Module 4
Azin1	MC	Module 4
Rnf11	MC	Module 4
Flvcr1	MC	Module 4
Mafg	MC	Module 4
Map3k8	MC	Module 4
Gadd45b	MC	Module 4
Yrdc	MC	Module 4
Ccnl2	MC	Module 4
Cited2	MC	Module 4
Klk10	MC	Module 4
Tm4sf1	MC	Module 4
Gm20186	MC	Module 4
Ccrl2	MC	Module 4
Desi2	MC	Module 4
Fnip1	MC	Module 4
Slc7a1	MC	Module 4
2810474O19Rik	MC	Module 4
Tollip	MC	Module 4
Nhp2	MC	Module 4
Ccnt1	MC	Module 4
Marcks	MC	Module 4
Lima1	MC	Module 4
Hmgcr	MC	Module 4
1810013L24Rik	MC	Module 4
Picalm	MC	Module 4
Bcar1	MC	Module 4
Smad1	MC	Module 4
Nfat5	MC	Module 4
Arc	MC	Module 4
Casp4	MC	Module 4
Prnp	MC	Module 4
Dsg3	MC	Module 4
Esyt2	MC	Module 4
Mindy3	MC	Module 4
Usp53	MC	Module 4
Aqp3	MC	Module 4
Senp2	MC	Module 4
Dnajb9	MC	Module 4
Sqle	MC	Module 4
Ptgs2	MC	Module 4
Nab1	MC	Module 4
Pfdn2	MC	Module 4
Krtdap	MC	Module 4
Asprv1	MC	Module 4
Rassf9	MC	Module 4
Melk	MC	Module 4
Irf1	MC	Module 4
Nup62	MC	Module 4
Sirt1	MC	Module 4
Mast4	MC	Module 4
Top1	MC	Module 4
Epcam	MC	Module 4
Nmd3	MC	Module 4
Palmd	MC	Module 4
Luzp1	MC	Module 4
Myo1e	MC	Module 4
Dnajc5	MC	Module 4
Sys1	MC	Module 4
Zbtb7a	MC	Module 4
Xbp1	MC	Module 4
Kdm7a	MC	Module 4
Rgs2	MC	Module 4
Ece1	MC	Module 4
Ezr	MC	Module 4
Palld	MC	Module 4
Sfn	SC	Module 4
Dusp7	SC	Module 4
Trim16	SC	Module 4
Thbs1	SC	Module 4
Igsf3	SC	Module 4
Tuba1c	SC	Module 4
Map2k3	SC	Module 4
Krt17	SC	Module 4
Pmepa1	SC	Module 4
Rassf1	SC	Module 4
Cd44	SC	Module 4
Midn	SC	Module 4
Vdr	SC	Module 4
Bcl3	SC	Module 4
Kdm6b	SC	Module 4
Tgif1	SC	Module 4
Ptp4a2	SC	Module 4
Mast4	SC	Module 4
Zfand5	SC	Module 4
Atf4	SC	Module 4
Cdkn1a	SC	Module 4
Ckap4	SC	Module 4
Nod2	SC	Module 4
Pmp22	SC	Module 4
Pxdc1	SC	Module 4
Ralgds	SC	Module 4
Zfp703	SC	Module 4
Baz1a	SC	Module 4
Pqlc1	SC	Module 4
Bzw1	SC	Module 4
Odc1	SC	Module 4
Dusp6	SC	Module 4
Gnl3	SC	Module 4
Zfp593	SC	Module 4
Cdcp1	SC	Module 4
Ptges	SC	Module 4
Ehd4	SC	Module 4
Nip7	SC	Module 4
Mat2a	SC	Module 4
Srf	SC	Module 4
Sub1	SC	Module 4
Rap2b	SC	Module 4
Arid5a	SC	Module 4
Top1	SC	Module 4
Ovol1	SC	Module 4
Rela	SC	Module 4
Hspa5	SC	Module 4
Mfsd2a	SC	Module 4
Klk8	SC	Module 4
Hk2	SC	Module 4
Nolc1	SC	Module 4
Hif1a	SC	Module 4
Tuba4a	SC	Module 4
Snu13	SC	Module 4
Bcl10	SC	Module 4
Epcam	SC	Module 4
Samd4b	SC	Module 4
Smox	SC	Module 4
Wdr43	SC	Module 4
Eif5	SC	Module 4
Ddx21	SC	Module 4
Naa50	SC	Module 4
Ehd1	SC	Module 4
Chd1	SC	Module 4
Clic4	SC	Module 4
Ddx3x	SC	Module 4
Stx3	SC	Module 4
Ippk	SC	Module 4
Nfe2l2	SC	Module 4
Skil	SC	Module 4
Ezr	SC	Module 4
Egr2	SC	Module 4
Mapk6	SC	Module 4
Rrs1	SC	Module 4
Ccdc86	SC	Module 4
Id3	SC	Module 4
Epgn	SC	Module 4
Sertad1	SC	Module 4
Nop56	SC	Module 4
Ythdf2	SC	Module 4
Nipa2	SC	Module 4
Myo1e	SC	Module 4
Wsb1	SC	Module 4
Cxcl14	SC	Module 4
Pde12	SC	Module 4
Ppp1r15b	SC	Module 4
Ier5	SC	Module 4
Cish	SC	Module 4
Hnrnpf	SC	Module 4
4930523C07Rik	SC	Module 4
Furin	SC	Module 4
Slc25a48	SC	Module 4
Dsg3	SC	Module 4
Fam214b	SC	Module 4
Vcl	SC	Module 4
Lrrfip1	SC	Module 4
Naa25	SC	Module 4
Urah	SC	Module 4
Pgk1	SC	Module 4
Spag9	SC	Module 4
Npepps	SC	Module 4
Gtpbp4	SC	Module 4
Pyy	SC	Module 4
Arhgdib	SC	Module 4
Eif3j1	SC	Module 4
Tubb4b	SC	Module 4
Tmcc3	SC	Module 4
Ccnl2	SC	Module 4
Ppp2r2a	SC	Module 4
Kdm7a	SC	Module 4
G3bp1	SC	Module 4
Etv3	SC	Module 4
Dnttip2	SC	Module 4
Nfkb1	SC	Module 4
Nop58	SC	Module 4
Zc3hav1	SC	Module 4
Csnk1d	SC	Module 4
Ets2	SC	Module 4
Rsl1d1	SC	Module 4
Has3	SC	Module 4
Ece1	SC	Module 4
Actn4	SC	Module 4
Iffo2	SC	Module 4
Arc	SC	Module 4
Cd2ap	SC	Module 4
Fam83g	SC	Module 4
Mcl1	SC	Module 4
[truncated: 976 more rows]
