# Supplementary material for: Single-cell profiling reveals a potent role of quercetin in promoting hair regeneration
Source: Protein Cell. 2022 Nov 30;14(6):398–415. doi: 10.1093/procel/pwac062 (PMC10246722; doi:10.1093/procel/pwac062)
Supplement: pwac062_suppl_Supplementary_Table_S4 [file pwac062_suppl_supplementary_table_s4.xlsx]

## Sheet: Sheet1
Gene sets used in this study
See also Figure 2E			See also Figure 4D-E				Sell also Figure S3C		Sell also Figure S3E
Cell Cycle	BMP pathway		Angiogenesis	Migration	Proliferation		Foxc1 target gene		Cell Cycle	PDGF pathway	FGF pathway	SHH pathway	NOTCH pathway	BMP pathway	WNT pathway
Adam17	Abl1		Chil1	Alox12	Apln		Tgm5		Adam17	2610005L07Rik	Apln	Armc9	Aak1	Abl1	Abl1
Adamts1	Acvr1		Cma1	Angpt1	Fgfr3		Atp2a3		Adamts1	Abl1	Ccn2	Chsy1	Ascl1	Acvr1	Abl2
Aif1	Acvr2a		Cxcr4	Fgf16	Mdk		Gfra1		Aif1	Abl2	Cep57	Cibar1	Bmp2k	Acvr2a	Ankrd6
Akt1	Acvr2b		Cysltr2	Fgf18	Ccl11		Ccdc88c		Akt1	Adipoq	Chrd	Ctnna1	Ccn3	Acvr2b	Ccdc88c
Anapc4	Acvrl1		Fgf18	Pik3cg	Htr2b		Trpm3		Anapc4	Apod	Churc1	Dcdc2a	Cntn6	Acvrl1	Celsr1
Anapc5	Atf2		Grem1	Ptk2b	Hif1a		Npas2		Anapc5	Arid5b	Creb3l1	Dlg5	Dll1	Atf2	Celsr3
Anapc7	Bambi		Hmga2	Hif1a	Vegfc		Fam46c		Anapc7	Bcar1	Crkl	Dync2h1	Dll4	Bambi	Csnk1d
Anapc11	Bmncr		Il1a	Vegfc	Bmp4		Tmem108		Anapc11	Bcr	Ctnnb1	Evc	Enho	Bmncr	Csnk1e
Ankrd17	Bmp2		Itgb8	Bmp4	Adora2b		Cacna1c		Ankrd17	Cbl	Dstyk	Fgf9	Epn2	Bmp2	Cthrc1
Ankrd31	Bmp4		Mdk	Adora2b	Ccl2		Pknox2		Ankrd31	Cblb	Enpp1	Foxa1	Eya1	Bmp4	Daam2
Anp32b	Bmp5		Ptk2b	Smoc2	Prkca		Col4a3		Anp32b	Clasp2	Ext1	Foxa2	Fgf10	Bmp5	Dab2
Anxa1	Bmp6		Ccl11	Atoh8	Il10		Duox1		Anxa1	Cspg4	Fam20c	Gas1	Gata5	Bmp6	Dact1
Apex1	Bmp7		Hif1a	Prkca	Pgf		Pvt1		Apex1	Csrnp1	Fat4	Gas8	Gsx2	Bmp7	Dvl1
App	Bmp8a		Vegfc	Stat5a	Mtor		Bdnf		App	F3	Fgf1	Gli1	Hes1	Bmp8a	Dvl2
Atad5	Bmp8b		Gata6	Pik3cd	Agtr1a		Adamts17		Atad5	F7	Fgf2	Gorab	Hes5	Bmp8b	Dvl3
Atrx	Bmp10		Jmjd8	Adam17	Stat5a		Me3		Atrx	Fer	Fgf3	Gpc3	Il6st	Bmp10	Frzb
Aurka	Bmp15		Cysltr1	Map3k3	Pik3cd		Aff3		Aurka	Fshr	Fgf4	Ift172	Itgb1bp1	Bmp15	Fzd1
Aurkb	Bmper		Tlr3	Igf1	Adam17		Aqp3		Aurkb	Gab1	Fgf5	Ihh	Jag1	Bmper	Fzd2
Azin1	Bmpr1a		Smoc2	Fgf2	Igf1		Ngf		Azin1	Glrx	Fgf6	Intu	Jag2	Bmpr1a	Fzd3
Becn1	Bmpr1b		Prkca	Pdgfb	Fgf2		Bmp2		Becn1	Hgs	Fgf7	Kif7	Kit	Bmpr1b	Fzd4
Birc5	Bmpr2		Il10	Thbs1	Ecm1		Ogdhl		Birc5	Hip1	Fgf8	Ndst1	Lfng	Bmpr2	Fzd5
Brd4	Cav1		Pgf	Grn	Pdgfb		Ptpre		Brd4	Hip1r	Fgf9	Pdcl	Mesp1	Cav1	Fzd6
Btc	Ccn1		Agtr1a	Map2k3	Stat3		Fam25c		Btc	Ift20	Fgf10	Por	Mfng	Ccn1	Fzd7
Camk2b	Cdh5		Pik3cd	Abl1	Acvrl1		Hivep3		Camk2b	Inppl1	Fgf12	Prrx1	Nepro	Cdh5	Fzd8
Camk2d	Cer1		Fgf2	Plpp3	Arnt		Arhgap44		Camk2d	Iqgap1	Fgf14	Prrx2	Nod2	Cer1	Fzd9
Ccn2	Chrd		Ecm1	Pik3c2a	Zfp580		Zbtb16		Ccn2	Itgb3	Fgf15	Rab34	Notch1	Chrd	Fzd10
Ccnb1	Chrdl1		Thbs1	Anxa3	Aplnr		Ptn		Ccnb1	Jak2	Fgf16	Scube1	Pdcd10	Chrdl1	Gpc3
Ccnd1	Chrdl2		Grn	Cib1	Bmpr2		Slc6a4		Ccnd1	Lox	Fgf17	Scube2	Poglut1	Chrdl2	Grhl3
Ccnd2	Comp		Cyp1b1	Rin2	Bmp2		Cadm1		Ccnd2	Lrig2	Fgf18	Scube3	Rbpj	Comp	Ift80
Ccnd3	Crb2		Cd34	Bcas3	Nrp2		Lypd6		Ccnd3	Lrp1	Fgf20	Sfrp1	Reck	Crb2	Lrp6
Cd28	Crim1		Abl1	Zfp580	Cdh13		Cdon		Cd28	Mir875	Fgf21	Shh	Rfng	Crim1	Med12
Cdc6	Ctdspl2		Stat3	Bmpr2	Plcg1		Antxr1		Cdc6	Myo1e	Fgf22	Shox2	Robo1	Ctdspl2	Mir154
Cdc7	Dand5		Acvrl1	Sash1	Nr4a1		Slc39a8		Cdc7	Myocd	Fgf23	Skor2	Robo2	Dand5	Mks1
Cdc14a	Ddx5		Aqp1	Anxa1	Sp1		Trim16		Cdc14a	Ndrg4	Fgfbp1	Smo	Slc35c2	Ddx5	Mllt3
Cdc14b	Dkk1		Erap1	Ets1	Nrp1		Robo2		Cdc14b	Nr4a3	Fgfbp3	Stk36	Sox2	Dkk1	Myoc
Cdc16	Dlx1		Ddah1	Plcg1	Ppp1r16b		Hspb8		Cdc16	Nrp1	Fgfr1	Tedc1	Src	Dlx1	Nkd1
Cdc23	Dlx3		Eng	Sp1	Sirt1		Agpat9		Cdc23	Pdap1	Fgfr2	Tedc2	Stat3	Dlx3	Plekha4
Cdc25a	Dlx5		Rapgef3	Nrp1	Hmox1		Slc38a3		Cdc25a	Pdgfa	Fgfr3	Ttc23	Tgfb2	Dlx5	Ptk7
Cdc25b	Dsg4		Anxa3	Gata3	Egr3		Nrcam		Cdc25b	Pdgfb	Fgfr4	Tubd1	Trp63	Dsg4	Rac1
Cdc25c	Ecsit		Aplnr	Gpi1	F3		Fam213a		Cdc25c	Pdgfc	Fgfrl1	Txndc15	Tspan5	Ecsit	Rnf213
Cdc27	Egr1		Sash1	Sirt1	Itgb3		Moxd1		Cdc27	Pdgfd	Flrt1	Uchl5	Tspan14	Egr1	Ror2
Cdc42	Elapor2		S100a1	Hmox1	Ccl24		Trim2		Cdc42	Pdgfra	Flrt2	Ulk3	Wnt1	Elapor2	Rspo1
Cdc73	Eng		Ago2	Lgmn	Fgfr1		Tle4		Cdc73	Pdgfrb	Flrt3	Wnt9a	Yap1	Eng	Rspo3
Cdca5	Etv2		Runx1	Srpx2	Gata2		Sdk2		Cdca5	Phf14	Frs2		Zmiz1	Etv2	Ryk
Cdca8	Ext1		Ets1	Itgb3	Aggf1		S100a3		Cdca8	Plat	Frs3			Ext1	Sfrp1
Cdk1	Fam83g		Plcg1	Rock2	Lrg1		Dap		Cdk1	Plekha1	Fuz			Fam83g	Sfrp2
Cdk4	Fbn1		Ninj1	Rac1	Nrarp		Tspan2		Cdk4	Pten	Gata3			Fbn1	Sfrp4
Cdt1	Fbxl15		Sp1	Bcar1	Pdcd6		Scel		Cdt1	Ptgir	Gpc1			Fbxl15	Sfrp5
Cenpe	Fkbp8		Nrp1	Tek	Akt1		Cgnl1		Cenpe	Ptpn1	Grb2			Fkbp8	Tiam1
Cenpj	Foxd1		Sirt1	Nos3	Egfl7		Calml3		Cenpj	Ptpn2	Hhip			Foxd1	Vangl2
Cenpv	Fst		Hmox1	Calr			Fgf1		Cenpv	Ptpn11	Iqgap1			Fst	Wnt4
Cep120	Fstl1		F3	Nus1			Vit		Cep120	Ptprj	Kif16b			Fstl1	Wnt5a
Cep295	Fstl3		Itgb3	Atp5a1			Ank		Cep295	Rapgef1	Kl			Fstl3	Wnt7a
Chek2	Fzd1		Xbp1	Fgfr1			Gm973		Chek2	Rgs14	Klb			Fzd1	Wnt7b
Chmp3	Gata4		Mtdh	Foxp1			Tns4		Chmp3	Schip1	Lrit3			Gata4	Wnt9b
Cit	Gata6		Lgals3	Gata2			Piezo1		Cit	Sgpl1	Ndst1			Gata6	Wnt11
Cpsf3	Gdf1		Tek	Met			Asap2		Cpsf3	Slc9a3r1	Ngfr			Gdf1	Znrf3
Crebbp	Gdf2		Angpt2	Rhob			Fst		Crebbp	Smpd3	Nog			Gdf2
Crnn	Gdf3		Ramp2	Nfe2l2			Itgb6		Crnn	Snca	Nptn			Gdf3
Cspp1	Gdf5		Nos3	Pdcd6			Serpinb2		Cspp1	Src	Nrxn1			Gdf5
Cul3	Gdf6		Tnfrsf1a	Akt1			Inpp4b		Cul3	Ston1	Ofd1			Gdf6
Cul4a	Gdf7		Ccl24				Nfatc1		Cul4a	Tiparp	Pdgfb			Gdf7
Cul4b	Gdf9		Dll1				Bmp6		Cul4b	Txnip	Prdm14			Gdf9
Cxcr5	Gdf15		Pkm				Crispld1		Cxcr5	Vegfa	Prkd2			Gdf15
Cyp1a1	Gpc3		Gata2				Gmds		Cyp1a1	Zfand5	Ptpn11			Gpc3
D1Pas1	Grem1		Aggf1				Sh3kbp1		D1Pas1	Zfp640	Rab14			Grem1
Dazl	Grem2		Lrg1				Lmo7		Dazl	Zfp950	Runx2			Grem2
Dbf4	Hes1		Rhob				Hmcn1		Dbf4		Setx			Hes1
Ddr2	Hes5		Itga5				Mfap3l		Ddr2		Shcbp1			Hes5
Ddx3x	Hfe		Nfe2l2				Sulf2		Ddx3x		Shisa2			Hfe
Ddx39b	Hipk2		Rtn4				Igfbp3		Ddx39b		Smoc2			Hipk2
Dmrt1	Hivep1		Pdcd6				Ppp2r3a		Dmrt1		Sos1			Hivep1
Drd2	Hjv		C3				Kank1		Drd2		Spry1			Hjv
Drd3	Hoxa13		Itgb1				Sema3e		Drd3		Spry2			Hoxa13
Dtl	Htra1		Flt1				Prlr		Dtl		Spry4			Htra1
Dync1h1	Htra3		Cdh5				Tmem40		Dync1h1		Sulf1			Htra3
Dync1li1	Id1		Ctsh				Gpc6		Dync1li1		Sulf2			Id1
Dyrk3	Ilk		Pxn				Gpr161		Dyrk3		Tbx2			Ilk
E2f7	Itga3		Hipk2				Rora		E2f7		Tcf7l2			Itga3
E2f8	Kcp						Enox1		E2f8		Thbs1			Kcp
Ect2	Kdr						Ankrd10		Ect2		Trim71			Kdr
Edn1	Lef1						Efnb2		Edn1		Wnt4			Lef1
Edn3	Lefty1						Cyr61		Edn3		Wnt5a			Lefty1
Egf	Lefty2						Cry1		Egf					Lefty2
Egfr	Lemd2						Actb		Egfr					Lemd2
Eif4g1	Lemd3						Myo1e		Eif4g1					Lemd3
Eif4g3	Lrp2						Ccdc3		Eif4g3					Lrp2
Epgn	Mapk3						Hopx		Epgn					Mapk3
Ereg	Megf8						Net1		Ereg					Megf8
Ezh2	Mir16-1						Slc6a6		Ezh2					Mir16-1
Fam83d	Mir23a						Cd44		Fam83d					Mir23a
Fbxo5	Mir122						Gpr126		Fbxo5					Mir122
Fen1	Mir125a						Arid5b		Fen1					Mir125a
Fgf8	Mir147						Peli2		Fgf8					Mir147
Fgf10	Mir210						Tfap2b		Fgf10					Mir210
Fgfr1	Mir329						Trabd2b		Fgfr1					Mir329
Gen1	Mir675								Gen1					Mir675
Gipc1	Mirlet7a-1								Gipc1					Mirlet7a-1
Gli1	Mirlet7b								Gli1					Mirlet7b
Gpsm2	Mirlet7d								Gpsm2					Mirlet7d
Hnrnpu	Mirlet7f-1								Hnrnpu					Mirlet7f-1
Hoxa13	Mirlet7f-2								Hoxa13					Mirlet7f-2
Hspa2	Msx1								Hspa2					Msx1
Hyal1	Msx2								Hyal1					Msx2
Igf1	Nanog								Igf1					Nanog
Igf1r	Nbl1								Igf1r					Nbl1
Igf2	Neo1								Igf2					Neo1
Il1a	Nodal								Il1a					Nodal
Il1b	Nog								Il1b					Nog
Incenp	Notch1								Incenp					Notch1
Ino80	Notch2								Ino80					Notch2
Insr	Numa1								Insr					Numa1
Kat2b	Pdcd4								Kat2b					Pdcd4
Kat5	Pelo								Kat5					Pelo
Kcna5	Pparg								Kcna5					Pparg
Kif3b	Ppm1a								Kif3b					Ppm1a
Kif14	Rbpj								Kif14					Rbpj
Kif20b	Rgma								Kif20b					Rgma
Kif23	Rgmb								Kif23					Rgmb
Klhl18	Rnf165								Klhl18					Rnf165
Kmt2e	Ror2								Kmt2e					Ror2
Larp7	Runx2								Larp7					Runx2
Lef1	Scube3								Lef1					Scube3
Lmnb1	Scx								Lmnb1					Scx
Lrp5	Sfrp1								Lrp5					Sfrp1
Lsm10	Sfrp2								Lsm10					Sfrp2
Lsm11	Sfrp4								Lsm11					Sfrp4
Macroh2a1	Sfrp5								Macroh2a1					Sfrp5
Mad1l1	Ski								Mad1l1					Ski
Mad2l1	Skil								Mad2l1					Skil
Mad2l1bp	Skor1								Mad2l1bp					Skor1
Map3k20	Skor2								Map3k20					Skor2
Map10	Slc33a1								Map10					Slc33a1
Mapk15	Slc39a5								Mapk15					Slc39a5
Mblac1	Smad1								Mblac1					Smad1
Mdm2	Smad2								Mdm2					Smad2
Mecp2	Smad3								Mecp2					Smad3
Med1	Smad4								Med1					Smad4
Meiosin	Smad5								Meiosin					Smad5
Mepce	Smad6								Mepce					Smad6
Met	Smad7								Met					Smad7
Mir124a-1	Smad9								Mir124a-1					Smad9
Mir124a-2	Smpd3								Mir124a-2					Smpd3
Mir124a-3	Smurf1								Mir124a-3					Smurf1
Mrgpra1	Smurf2								Mrgpra1					Smurf2
Mrgpra2a	Sorl1								Mrgpra2a					Sorl1
Mrgpra3	Sost								Mrgpra3					Sost
Mrgpra4	Sostdc1								Mrgpra4					Sostdc1
Mrgpra5	Sox11								Mrgpra5					Sox11
Mrgpra6	Spg20								Mrgpra6					Spg20
Mrgpra7	Sulf1								Mrgpra7					Sulf1
Mrgpra8	Tbx20								Mrgpra8					Tbx20
Mrgpra9	Tcf7l2								Mrgpra9					Tcf7l2
Mrgprb1	Tfap2b								Mrgprb1					Tfap2b
Mrgprb2	Tgfb1								Mrgprb2					Tgfb1
Mrgprb3	Tgfb2								Mrgprb3					Tgfb2
Mrgprb4	Tgfb3								Mrgprb4					Tgfb3
Mrgprb5	Tgfbr3								Mrgprb5					Tgfbr3
Mrgprb8	Tmem100								Mrgprb8					Tmem100
Mrgprx2	Tmprss6								Mrgprx2					Tmprss6
Msx1	Tnfaip6								Msx1					Tnfaip6
Msx2	Tob1								Msx2					Tob1
Mta3	Trim33								Mta3					Trim33
Mtbp	Twsg1								Mtbp					Twsg1
Ncapd2	Ube2o								Ncapd2					Ube2o
Ncapd3	Usp9x								Ncapd3					Usp9x
Ncapg	Usp15								Ncapg					Usp15
Ncapg2	Vsir								Ncapg2					Vsir
Ncaph	Vwc2								Ncaph					Vwc2
Ncaph2	Vwc2l								Ncaph2					Vwc2l
Ndc80	Wnt1								Ndc80					Wnt1
Neurog1	Wnt3a								Neurog1					Wnt3a
Npm1	Wnt5a								Npm1					Wnt5a
Npm2	Zcchc12								Npm2					Zcchc12
Nsfl1c	Zfp128								Nsfl1c					Zfp128
Nsmce2	Zfp423								Nsmce2					Zfp423
Numa1									Numa1
Nup62									Nup62
Nusap1									Nusap1
Ooep									Ooep
Orc1									Orc1
Paf1									Paf1
Pagr1a									Pagr1a
Pagr1b									Pagr1b
Pbx1									Pbx1
Pcid2									Pcid2
Pdgfb									Pdgfb
Pdgfrb									Pdgfrb
Pebp1									Pebp1
Phb2									Phb2
Phip									Phip
Piwil2									Piwil2
Pkn2									Pkn2
Pkp4									Pkp4
Plcb1									Plcb1
Plcg2									Plcg2
Plk4									Plk4
Plrg1									Plrg1
Poc1a									Poc1a
Ppp1r10									Ppp1r10
Ppp1r35									Ppp1r35
Prap1									Prap1
Prdm9									Prdm9
Prkce									Prkce
Rab11a									Rab11a
Rab11fip4									Rab11fip4
Racgap1									Racgap1
Rad21									Rad21
Rad51ap1									Rad51ap1
Rad51b									Rad51b
Rad51c									Rad51c
Ranbp1									Ranbp1
Rb1									Rb1
Rcc2									Rcc2
Rdx									Rdx
Rgcc									Rgcc
Rhno1									Rhno1
Rhoa									Rhoa
Rock2									Rock2
Rpl17									Rpl17
Rptor									Rptor
Rrm1									Rrm1
Rrm2									Rrm2
Rrm2b									Rrm2b
Rxfp3									Rxfp3
Sass6									Sass6
Sfpq									Sfpq
Sgo2a									Sgo2a
Sh2b1									Sh2b1
Sin3a									Sin3a
Sirt2									Sirt2
Slf1									Slf1
Slf2									Slf2
Smarcd3									Smarcd3
Smc2									Smc2
Smc4									Smc4
Smc5									Smc5
Smpd3									Smpd3
Sox15									Sox15
Spag5									Spag5
Spast									Spast
Sphk1									Sphk1
Sstr5									Sstr5
Stil									Stil
Stox1									Stox1
Stra8									Stra8
Stxbp4									Stxbp4
Tas1r2									Tas1r2
Tas2r102									Tas2r102
Tas2r121									Tas2r121
Tas2r124									Tas2r124
Tbx2									Tbx2
Tert									Tert
Tgfa									Tgfa
Tgfb1									Tgfb1
Thoc1									Thoc1
Thoc5									Thoc5
Tmod3									Tmod3
Topaz1									Topaz1
Tpr									Tpr
Trp63									Trp63
Ube2b									Ube2b
Ube2c									Ube2c
Ube2e2									Ube2e2
Ubxn2b									Ubxn2b
Usp19									Usp19
Vps4b									Vps4b
Wiz									Wiz
Wnt4									Wnt4
Wnt5a									Wnt5a
Wnt10b									Wnt10b
Xrcc3									Xrcc3
