# Supplementary material for: Single-cell profiling reveals a potent role of quercetin in promoting hair regeneration
Source: Protein Cell. 2022 Nov 30;14(6):398–415. doi: 10.1093/procel/pwac062 (PMC10246722; doi:10.1093/procel/pwac062)
Supplement: pwac062_suppl_Supplementary_Table_S5 [file pwac062_suppl_supplementary_table_s5.xlsx]

## Sheet: sg-HIF1A vs sg-GAL4
Differentially Expressed Genes (DEGs) of OE-HIF1A vs OE-GAL4 (Veh) in Bulk RNA-seq Data
GeneID	GeneName	log2FoldChange	pvalue	padj	regulation
ENSG00000167851	CD300A	9.72421	4.69591e-16	6.21108e-15	Up
ENSG00000131668	BARX1	8.63397	7.88003e-17	1.08773e-15	Up
ENSG00000184731	FAM110C	7.99349	1.57283e-14	1.89969e-13	Up
ENSG00000170074	FAM153A	7.97652	1.6115e-10	1.4269e-09	Up
ENSG00000179593	ALOX15B	7.91018	2.27712e-10	1.99134e-09	Up
ENSG00000100593	ISM2	7.83261	4.49028e-87	3.34893e-85	Up
ENSG00000175874	CREG2	7.63932	4.23112e-13	4.60819e-12	Up
ENSG00000204128	C2orf72	7.59966	2.75938e-70	1.56432e-68	Up
ENSG00000188778	ADRB3	7.40721	6.74974e-09	5.18218e-08	Up
ENSG00000204677	FAM153CP	7.35116	1.73527e-38	5.25268e-37	Up
ENSG00000044524	EPHA3	7.25985	1.56608e-08	1.14965e-07	Up
ENSG00000179344	HLA-DQB1	7.2276	1.64002e-52	6.85905e-51	Up
ENSG00000143847	PPFIA4	7.21783	0	0	Up
ENSG00000204950	LRRC10B	7.21436	2.13576e-08	1.54701e-07	Up
ENSG00000087250	MT3	7.16067	1.64306e-109	1.64431e-107	Up
ENSG00000204335	SP5	6.94575	1.31944e-07	8.78507e-07	Up
ENSG00000196415	PRTN3	6.93477	1.18988e-07	7.98206e-07	Up
ENSG00000170909	OSCAR	6.89399	4.7598e-60	2.29395e-58	Up
ENSG00000116014	KISS1R	6.86181	4.69341e-64	2.40998e-62	Up
ENSG00000253633	ENSG00000253633	6.77207	4.21079e-19	6.69867e-18	Up
ENSG00000129521	EGLN3	6.66599	8.77609e-44	3.07948e-42	Up
ENSG00000047597	XK	6.63769	7.75056e-07	4.71695e-06	Up
ENSG00000182230	FAM153B	6.5854	9.32894e-07	5.63037e-06	Up
ENSG00000113196	HAND1	6.5644	6.86104e-18	1.02264e-16	Up
ENSG00000142549	IGLON5	6.56224	1.82066e-06	1.06097e-05	Up
ENSG00000159337	PLA2G4D	6.55835	1.09885e-06	6.58339e-06	Up
ENSG00000114349	GNAT1	6.52779	1.38631e-06	8.21773e-06	Up
ENSG00000128268	MGAT3	6.52554	1.18301e-25	2.44777e-24	Up
ENSG00000196660	SLC30A10	6.49734	1.70612e-06	1.00076e-05	Up
ENSG00000100346	CACNA1I	6.38706	6.87956e-47	2.62025e-45	Up
ENSG00000115648	MLPH	6.38601	6.36511e-07	3.90772e-06	Up
ENSG00000157782	CABP1	6.33393	6.93118e-60	3.31598e-58	Up
ENSG00000183734	ASCL2	6.28801	2.87738e-52	1.1983e-50	Up
ENSG00000050030	NEXMIF	6.2779	9.28017e-06	4.90516e-05	Up
ENSG00000261594	TPBGL	6.26762	3.95487e-23	7.48791e-22	Up
ENSG00000165985	C1QL3	6.21088	6.46769e-37	1.88785e-35	Up
ENSG00000223534	HLA-DQB1-AS1	6.19592	8.42069e-06	4.47984e-05	Up
ENSG00000172782	FADS6	6.19428	8.50711e-06	4.51969e-05	Up
ENSG00000121207	LRAT	6.18209	7.02146e-12	6.97699e-11	Up
ENSG00000149506	ZP1	6.15457	1.07614e-39	3.36123e-38	Up
ENSG00000118972	FGF23	6.1098	2.61243e-08	1.87223e-07	Up
ENSG00000199038	MIR210	6.07082	2.50329e-08	1.79861e-07	Up
ENSG00000177181	RIMKLA	6.0696	5.23403e-18	7.85506e-17	Up
ENSG00000226510	UPK1A-AS1	5.95167	5.21775e-06	2.85644e-05	Up
ENSG00000125084	WNT1	5.94378	4.58364e-05	0.000218595	Up
ENSG00000105668	UPK1A	5.86504	1.22042e-13	1.37736e-12	Up
ENSG00000140279	DUOX2	5.86152	1.12444e-13	1.27344e-12	Up
ENSG00000157219	HTR5A	5.84908	6.55571e-05	0.00030573	Up
ENSG00000172995	ARPP21	5.84525	5.12901e-05	0.000242833	Up
ENSG00000160460	SPTBN4	5.82352	9.79806e-53	4.12422e-51	Up
ENSG00000103184	SEC14L5	5.82023	5.2152e-46	1.93376e-44	Up
ENSG00000177453	NIM1K	5.74264	4.69557e-45	1.69933e-43	Up
ENSG00000163815	CLEC3B	5.71187	2.8649e-07	1.83864e-06	Up
ENSG00000144857	BOC	5.70922	1.34447e-15	1.73156e-14	Up
ENSG00000175147	TMEM51-AS1	5.67429	0.000156401	0.000682494	Up
ENSG00000167971	CASKIN1	5.66863	4.871e-253	1.12405e-250	Up
ENSG00000218672	ENSG00000218672	5.65515	0.000184824	0.000796599	Up
ENSG00000162373	BEND5	5.64599	9.27774e-124	1.00543e-121	Up
ENSG00000174697	LEP	5.61493	0.00016456	0.000715494	Up
ENSG00000196364	PRSS29P	5.56118	0.00020795	0.000885378	Up
ENSG00000197540	GZMM	5.5461	4.54153e-20	7.53019e-19	Up
ENSG00000167619	TMEM145	5.53264	2.19782e-51	9.01889e-50	Up
ENSG00000268869	ESPNP	5.52768	5.19193e-09	4.0221e-08	Up
ENSG00000258818	RNASE4	5.51802	0.000458951	0.00182086	Up
ENSG00000235349	ENSG00000235349	5.50672	5.94869e-05	0.00027868	Up
ENSG00000250979	ENSG00000250979	5.49544	0.000303461	0.00124997	Up
ENSG00000205129	C4orf47	5.49351	1.07314e-71	6.20931e-70	Up
ENSG00000249109	ENSG00000249109	5.47626	1.52351e-06	8.97945e-06	Up
ENSG00000064205	CCN5	5.46861	3.27831e-24	6.46272e-23	Up
ENSG00000111674	ENO2	5.39729	0	0	Up
ENSG00000266677	ENSG00000266677	5.37466	3.90001e-11	3.64975e-10	Up
ENSG00000125895	TMEM74B	5.33521	5.52456e-133	6.30025e-131	Up
ENSG00000142449	FBN3	5.32796	0.000103272	0.0004628	Up
ENSG00000149131	SERPING1	5.29804	1.3012e-108	1.28257e-106	Up
ENSG00000164900	GBX1	5.29514	0.000134266	0.000591959	Up
ENSG00000095932	SMIM24	5.29438	0.000122764	0.0005448	Up
ENSG00000235601	BARX1-DT	5.27557	0.000146749	0.000642807	Up
ENSG00000048545	GUCA1A	5.23694	6.42443e-06	3.46386e-05	Up
ENSG00000077063	CTTNBP2	5.1969	0.00018928	0.000813123	Up
ENSG00000148053	NTRK2	5.18823	1.02835e-05	5.40491e-05	Up
ENSG00000187553	CYP26C1	5.18501	4.55423e-110	4.58109e-108	Up
ENSG00000247095	MIR210HG	5.13313	8.32858e-192	1.30692e-189	Up
ENSG00000147036	LANCL3	5.13248	5.07904e-85	3.59658e-83	Up
ENSG00000206172	HBA1	5.09503	0.000483788	0.00191089	Up
ENSG00000220008	LINGO3	5.02048	2.65757e-41	8.68804e-40	Up
ENSG00000267069	ENSG00000267069	4.92687	0.00082763	0.00312673	Up
ENSG00000141622	RNF165	4.86199	1.36505e-19	2.21286e-18	Up
ENSG00000185633	NDUFA4L2	4.84434	1.90506e-94	1.56351e-92	Up
ENSG00000179826	MRGPRX3	4.82756	1.33967e-20	2.28899e-19	Up
ENSG00000213642	ENSG00000213642	4.81705	2.35343e-08	1.6959e-07	Up
ENSG00000104290	FZD3	4.8085	9.79761e-09	7.39155e-08	Up
ENSG00000115461	IGFBP5	4.79173	1.5579e-211	2.9103e-209	Up
ENSG00000110324	IL10RA	4.78722	0.00110207	0.00404513	Up
ENSG00000177875	CCDC184	4.77909	3.31669e-38	9.99339e-37	Up
ENSG00000106327	TFR2	4.76182	3.54354e-105	3.3578e-103	Up
ENSG00000185736	ADARB2	4.74436	0.000126814	0.000561883	Up
ENSG00000233608	TWIST2	4.71107	2.283e-06	1.30938e-05	Up
ENSG00000102230	PCYT1B	4.65858	0.00186129	0.0064767	Up
ENSG00000162069	BICDL2	4.61588	3.79251e-15	4.72618e-14	Up
ENSG00000170629	DPY19L2P2	4.60961	2.13506e-42	7.18338e-41	Up
ENSG00000215595	C20orf202	4.58861	0.00211413	0.00728543	Up
ENSG00000196557	CACNA1H	4.58788	3.00489e-09	2.37332e-08	Up
ENSG00000140600	SH3GL3	4.57514	3.37449e-06	1.89235e-05	Up
ENSG00000148488	ST8SIA6	4.56898	1.16977e-10	1.05012e-09	Up
ENSG00000136235	GPNMB	4.56488	1.23399e-25	2.55054e-24	Up
ENSG00000170153	RNF150	4.56308	6.59113e-14	7.58714e-13	Up
ENSG00000173876	TUBB7P	4.53563	0.00236124	0.00803783	Up
ENSG00000105650	PDE4C	4.53107	3.22864e-198	5.55524e-196	Up
ENSG00000267472	ARHGAP27P2	4.5131	6.99981e-12	6.95901e-11	Up
ENSG00000069188	SDK2	4.49676	1.16718e-12	1.22889e-11	Up
ENSG00000108852	MPP2	4.45646	3.8003e-88	2.87811e-86	Up
ENSG00000173826	KCNH6	4.45602	2.20104e-05	0.000110164	Up
ENSG00000054356	PTPRN	4.44808	2.09711e-09	1.68197e-08	Up
ENSG00000079931	MOXD1	4.43855	0.000712012	0.00273096	Up
ENSG00000165061	ZMAT4	4.43558	0.00364506	0.0118925	Up
ENSG00000123384	LRP1	4.40146	8.34791e-165	1.13711e-162	Up
ENSG00000114268	PFKFB4	4.36634	0	0	Up
ENSG00000267640	ENSG00000267640	4.33787	3.04189e-05	0.0001491	Up
ENSG00000131398	KCNC3	4.32867	0	0	Up
ENSG00000100505	TRIM9	4.2952	0.00510642	0.0160568	Up
ENSG00000113389	NPR3	4.28624	9.8285e-10	8.11731e-09	Up
ENSG00000108684	ASIC2	4.24694	6.38943e-05	0.00029833	Up
ENSG00000134594	RAB33A	4.22812	9.12954e-37	2.64905e-35	Up
ENSG00000130540	SULT4A1	4.21902	3.41714e-25	6.982e-24	Up
ENSG00000267424	ENSG00000267424	4.20295	0.00114061	0.00416862	Up
ENSG00000182487	NCF1B	4.20108	3.17776e-16	4.23737e-15	Up
ENSG00000125337	KIF25	4.17485	5.03072e-05	0.000238351	Up
ENSG00000176383	B3GNT4	4.17336	4.72471e-45	1.70672e-43	Up
ENSG00000107159	CA9	4.14886	4.19381e-10	3.58126e-09	Up
ENSG00000241684	ADAMTS9-AS2	4.10932	1.30972e-30	3.19133e-29	Up
ENSG00000161031	PGLYRP2	4.09088	1.30116e-05	6.73057e-05	Up
ENSG00000231890	DARS1-AS1	4.09015	0.00173114	0.00608101	Up
ENSG00000163814	CDCP1	4.05338	8.62909e-18	1.27455e-16	Up
ENSG00000089116	LHX5	4.04711	1.43597e-06	8.49413e-06	Up
ENSG00000043355	ZIC2	4.02603	2.88452e-38	8.7046e-37	Up
ENSG00000260059	ENSG00000260059	4.0134	0.00262755	0.00887233	Up
ENSG00000104722	NEFM	3.99817	1.75209e-76	1.08757e-74	Up
ENSG00000074317	SNCB	3.96831	2.32248e-189	3.55901e-187	Up
ENSG00000106031	HOXA13	3.93629	3.35645e-24	6.61012e-23	Up
ENSG00000230155	CEP250-AS1	3.93267	0.0024184	0.00821704	Up
ENSG00000268650	ENSG00000268650	3.92844	0.000234647	0.000987743	Up
ENSG00000175445	LPL	3.88286	1.21174e-21	2.17062e-20	Up
ENSG00000161958	FGF11	3.85245	1.03342e-24	2.0663e-23	Up
ENSG00000143320	CRABP2	3.84201	3.42029e-26	7.23722e-25	Up
ENSG00000081479	LRP2	3.82368	0.00538642	0.0168053	Up
ENSG00000223573	TINCR	3.81865	4.85851e-11	4.51229e-10	Up
ENSG00000261418	HERC2P6	3.79589	0.000950655	0.00354171	Up
ENSG00000152969	JAKMIP1	3.74436	1.86361e-06	1.08439e-05	Up
ENSG00000088340	FER1L4	3.74411	0	0	Up
ENSG00000177291	GJD4	3.74131	1.99492e-06	1.15531e-05	Up
ENSG00000067992	PDK3	3.73738	4.55165e-63	2.27756e-61	Up
ENSG00000159167	STC1	3.72412	0	0	Up
ENSG00000257008	GPR142	3.71502	0.00736319	0.0222438	Up
ENSG00000160973	FOXH1	3.69925	0.00769149	0.0231074	Up
ENSG00000104892	KLC3	3.69204	1.87361e-13	2.0905e-12	Up
ENSG00000248564	ENSG00000248564	3.65918	0.00870909	0.0257505	Up
ENSG00000219607	PPP1R3G	3.65636	1.42256e-13	1.59905e-12	Up
ENSG00000119938	PPP1R3C	3.64838	1.01575e-112	1.04314e-110	Up
ENSG00000254154	CRYZL2P-SEC16B	3.60983	0.0116099	0.0331336	Up
ENSG00000139832	RAB20	3.58448	2.14937e-78	1.38684e-76	Up
ENSG00000128713	HOXD11	3.5701	8.82767e-17	1.21342e-15	Up
ENSG00000169627	BOLA2B	3.55663	0.0121253	0.0344094	Up
ENSG00000183114	FAM43B	3.55552	0.00222604	0.0076202	Up
ENSG00000119888	EPCAM	3.54803	1.12272e-09	9.22198e-09	Up
ENSG00000237732	CT75	3.52521	0.0131712	0.0368865	Up
ENSG00000204219	TCEA3	3.47465	4.83618e-62	2.38946e-60	Up
ENSG00000130751	NPAS1	3.47189	1.4759e-298	4.13568e-296	Up
ENSG00000117394	SLC2A1	3.46861	0	0	Up
ENSG00000106852	LHX6	3.46753	3.0024e-77	1.88154e-75	Up
ENSG00000144671	SLC22A14	3.46468	0.0041077	0.0132368	Up
ENSG00000101210	EEF1A2	3.46106	4.11238e-246	8.76787e-244	Up
ENSG00000125910	S1PR4	3.44886	2.80274e-05	0.00013813	Up
ENSG00000197358	BNIP3P1	3.4169	2.7123e-07	1.74489e-06	Up
ENSG00000119946	CNNM1	3.41617	6.60058e-05	0.000307677	Up
ENSG00000118160	SLC8A2	3.41188	4.39891e-25	8.94142e-24	Up
ENSG00000182472	CAPN12	3.39499	3.27561e-35	9.27143e-34	Up
ENSG00000135406	PRPH	3.38296	0.000663654	0.00255949	Up
ENSG00000231868	ENSG00000231868	3.3785	2.64623e-08	1.89437e-07	Up
ENSG00000147852	VLDLR	3.37841	0	0	Up
ENSG00000116990	MYCL	3.36937	2.69703e-15	3.40208e-14	Up
ENSG00000105877	DNAH11	3.35986	3.1046e-34	8.52896e-33	Up
ENSG00000172940	SLC22A13	3.35615	0.00104714	0.00386227	Up
ENSG00000145113	MUC4	3.34037	7.62773e-09	5.82397e-08	Up
ENSG00000061656	SPAG4	3.33288	2.08241e-291	5.51979e-289	Up
ENSG00000080854	IGSF9B	3.29618	8.63458e-05	0.000393603	Up
ENSG00000177694	NAALADL2	3.28452	2.91985e-12	2.98763e-11	Up
ENSG00000049283	EPN3	3.27569	9.55302e-18	1.40467e-16	Up
ENSG00000240549	THOC7-AS1	3.27564	0.00543432	0.0169385	Up
ENSG00000162433	AK4	3.27461	0	0	Up
ENSG00000214145	LINC00887	3.26353	0.0017594	0.00617253	Up
ENSG00000168350	DEGS2	3.25276	4.85768e-05	0.000230822	Up
ENSG00000236064	ENSG00000236064	3.25069	0.00022494	0.000949472	Up
ENSG00000263535	AK4P1	3.24381	4.00725e-25	8.16223e-24	Up
ENSG00000114646	CSPG5	3.22042	6.57857e-35	1.83034e-33	Up
ENSG00000176171	BNIP3	3.21684	0	0	Up
ENSG00000233421	LINC01783	3.21547	0.0056686	0.0175849	Up
ENSG00000205744	DENND1C	3.20062	5.87751e-05	0.000275609	Up
ENSG00000176884	GRIN1	3.19191	2.8965e-09	2.29e-08	Up
ENSG00000256006	ENSG00000256006	3.17787	0.00992637	0.028871	Up
ENSG00000152078	TLCD4	3.16174	0.000114185	0.000509149	Up
ENSG00000100156	SLC16A8	3.16113	1.24825e-163	1.67702e-161	Up
ENSG00000212864	RNF208	3.15274	5.09238e-57	2.33927e-55	Up
ENSG00000162409	PRKAA2	3.14551	2.90977e-77	1.82933e-75	Up
ENSG00000105376	ICAM5	3.14206	1.35083e-07	8.98185e-07	Up
ENSG00000271321	CTAGE6	3.14137	0.0102512	0.0297013	Up
ENSG00000160801	PTH1R	3.13009	1.03421e-40	3.32015e-39	Up
ENSG00000218233	NEPNP	3.12955	0.00916244	0.0269003	Up
ENSG00000139874	SSTR1	3.11928	3.15183e-07	2.01247e-06	Up
ENSG00000187068	C3orf70	3.11912	1.66979e-12	1.74125e-11	Up
ENSG00000101204	CHRNA4	3.1048	0.000286669	0.00118704	Up
ENSG00000109107	ALDOC	3.09069	0	0	Up
ENSG00000214193	SH3D21	3.08722	0	0	Up
ENSG00000067840	PDZD4	3.08512	5.21799e-91	4.12705e-89	Up
ENSG00000120937	NPPB	3.0799	1.20071e-07	8.04366e-07	Up
ENSG00000233205	WBP1P2	3.07772	0.00517794	0.0162498	Up
ENSG00000176428	VPS37D	3.07645	7.87646e-63	3.93122e-61	Up
ENSG00000240032	LNCSRLR	3.07378	4.90618e-09	3.81128e-08	Up
ENSG00000074966	TXK	3.06355	0.0119501	0.0339712	Up
ENSG00000261247	GOLGA8T	3.04201	0.0016566	0.00585164	Up
ENSG00000054690	PLEKHH1	3.02919	1.32327e-21	2.36394e-20	Up
ENSG00000124134	KCNS1	3.02762	1.12204e-16	1.53265e-15	Up
ENSG00000181652	ATG9B	3.02036	1.28411e-41	4.24752e-40	Up
ENSG00000224958	PGM5-AS1	3.01682	0.0146781	0.0404539	Up
ENSG00000174844	DNAH12	3.01382	1.6604e-07	1.09291e-06	Up
ENSG00000163013	FBXO41	3.01	1.25566e-52	5.26278e-51	Up
ENSG00000270006	C16orf95-DT	3.00503	0.0119782	0.0340411	Up
ENSG00000147168	IL2RG	2.96757	1.00595e-42	3.43759e-41	Up
ENSG00000173157	ADAMTS20	2.96189	0.0184293	0.049189	Up
ENSG00000259001	ENSG00000259001	2.95937	0.00754794	0.0227321	Up
ENSG00000151006	PRSS53	2.95638	6.28941e-34	1.70396e-32	Up
ENSG00000103528	SYT17	2.94261	2.1719e-54	9.48816e-53	Up
ENSG00000162068	NTN3	2.93506	0.0101305	0.029395	Up
ENSG00000188848	BEND4	2.92007	8.072e-05	0.00036959	Up
ENSG00000060656	PTPRU	2.91836	0	0	Up
ENSG00000159399	HK2	2.91677	2.26065e-234	4.61902e-232	Up
ENSG00000095596	CYP26A1	2.90661	1.03704e-15	1.34534e-14	Up
ENSG00000113083	LOX	2.89084	0	0	Up
ENSG00000074181	NOTCH3	2.87483	1.50049e-11	1.4592e-10	Up
ENSG00000151883	PARP8	2.86409	1.22989e-106	1.18256e-104	Up
ENSG00000233381	AK4P3	2.8576	6.6882e-15	8.24052e-14	Up
ENSG00000146555	SDK1	2.85479	1.88782e-59	8.98776e-58	Up
ENSG00000135362	PRR5L	2.84493	6.1878e-45	2.22704e-43	Up
ENSG00000154721	JAM2	2.83989	2.30588e-09	1.84086e-08	Up
ENSG00000151882	CCL28	2.82961	1.53318e-85	1.10159e-83	Up
ENSG00000170412	GPRC5C	2.82359	8.9613e-10	7.41671e-09	Up
ENSG00000169918	OTUD7A	2.81812	5.02161e-08	3.51154e-07	Up
ENSG00000138134	STAMBPL1	2.80328	3.31556e-18	5.02198e-17	Up
ENSG00000212237	RNA5SP18	2.80032	0.00105838	0.00389717	Up
ENSG00000020633	RUNX3	2.79827	2.65366e-05	0.000131377	Up
ENSG00000272870	SAP30-DT	2.79594	1.09426e-40	3.50717e-39	Up
ENSG00000166924	NYAP1	2.78491	2.81487e-63	1.41938e-61	Up
ENSG00000226944	RNF207-AS1	2.77946	0.000879988	0.00330101	Up
ENSG00000119950	MXI1	2.7783	3.89704e-187	5.88003e-185	Up
ENSG00000128298	BAIAP2L2	2.77495	2.49424e-103	2.29693e-101	Up
ENSG00000100302	RASD2	2.75613	0.00701546	0.0212818	Up
ENSG00000159208	CIART	2.75604	2.69227e-48	1.05407e-46	Up
ENSG00000106688	SLC1A1	2.75383	3.29466e-80	2.15416e-78	Up
ENSG00000177098	SCN4B	2.75304	0.00182399	0.00636839	Up
ENSG00000130829	DUSP9	2.74132	0.00151899	0.00540156	Up
ENSG00000101638	ST8SIA5	2.73814	0.00657479	0.0200942	Up
ENSG00000197766	CFD	2.73671	3.90669e-26	8.24862e-25	Up
ENSG00000180539	LINC02908	2.7333	0.00702942	0.0213209	Up
ENSG00000232615	ENSG00000232615	2.72912	0.0127373	0.0359021	Up
ENSG00000173376	NDNF	2.71657	2.52802e-144	3.00528e-142	Up
ENSG00000172818	OVOL1	2.71186	9.70651e-08	6.54947e-07	Up
ENSG00000230795	HLA-K	2.70556	0.000850954	0.00320189	Up
ENSG00000272720	ENSG00000272720	2.68929	6.2427e-55	2.77038e-53	Up
ENSG00000167105	TMEM92	2.67113	4.10139e-12	4.14257e-11	Up
ENSG00000164879	CA3	2.66527	0.000727161	0.00278362	Up
ENSG00000123999	INHA	2.66096	0.000557433	0.00217766	Up
ENSG00000206140	TMEM191C	2.65602	9.17315e-17	1.25826e-15	Up
ENSG00000267251	ENSG00000267251	2.64935	0.00977435	0.0284837	Up
ENSG00000248485	PCP4L1	2.64662	0.0104667	0.0302855	Up
ENSG00000196549	MME	2.64577	2.39858e-10	2.09289e-09	Up
ENSG00000273312	ENSG00000273312	2.64452	0.00218639	0.00750544	Up
ENSG00000231811	ENSG00000231811	2.64448	0.00279979	0.00939089	Up
ENSG00000213937	CLDN9	2.62948	0.0141657	0.0392847	Up
ENSG00000188906	LRRK2	2.6274	1.23835e-05	6.42768e-05	Up
ENSG00000265490	ENSG00000265490	2.61335	0.000408324	0.00163789	Up
ENSG00000138439	FAM117B	2.60013	2.15731e-106	2.06418e-104	Up
ENSG00000135519	KCNH3	2.59935	1.17428e-11	1.14995e-10	Up
ENSG00000121905	HPCA	2.59395	0.0032041	0.0106181	Up
ENSG00000152413	HOMER1	2.59237	1.93799e-85	1.38736e-83	Up
ENSG00000069696	DRD4	2.59204	0.000198307	0.000847817	Up
ENSG00000270257	ENSG00000270257	2.58319	0.000565878	0.00220889	Up
ENSG00000260400	ENSG00000260400	2.57948	0.00422083	0.0135568	Up
ENSG00000204152	TIMM23B	2.56862	0.0163904	0.0444671	Up
ENSG00000079739	PGM1	2.56734	0	0	Up
ENSG00000231069	ENSG00000231069	2.56517	1.79381e-06	1.0475e-05	Up
ENSG00000196218	RYR1	2.55665	0.00385505	0.0124924	Up
ENSG00000142583	SLC2A5	2.55379	0.000336509	0.0013737	Up
ENSG00000168389	MFSD2A	2.55214	2.33304e-08	1.68245e-07	Up
ENSG00000148926	ADM	2.54727	3.50068e-294	9.67125e-292	Up
ENSG00000173890	GPR160	2.54698	7.73585e-30	1.84373e-28	Up
ENSG00000266189	MIR3186	2.5435	0.00364405	0.0118912	Up
ENSG00000135245	HILPDA	2.54238	3.4987e-99	3.0913e-97	Up
ENSG00000175707	KDF1	2.54041	0.00487076	0.0154097	Up
ENSG00000155897	ADCY8	2.53923	1.96976e-10	1.73182e-09	Up
ENSG00000100644	HIF1A	2.53872	0	0	Up
ENSG00000153707	PTPRD	2.53072	1.75381e-23	3.37596e-22	Up
ENSG00000174788	PCP2	2.52541	0.00126254	0.00457084	Up
ENSG00000230092	ENSG00000230092	2.52066	0.0173472	0.0467655	Up
ENSG00000255966	GAPDH-DT	2.51908	0.00231283	0.00788428	Up
ENSG00000109255	NMU	2.51606	2.2298e-05	0.000111518	Up
ENSG00000114023	FAM162A	2.51058	5.49271e-301	1.60805e-298	Up
ENSG00000198910	L1CAM	2.50811	4.12399e-23	7.79308e-22	Up
ENSG00000258422	ENSG00000258422	2.50211	0.0120604	0.0342401	Up
ENSG00000256742	KDM2B-DT	2.50171	0.00519068	0.0162754	Up
ENSG00000248019	FAM13A-AS1	2.50164	4.46333e-26	9.40367e-25	Up
ENSG00000127252	PLAAT1	2.49519	0.00780903	0.0233996	Up
ENSG00000180834	MAP6D1	2.49082	1.26078e-54	5.54488e-53	Up
ENSG00000187595	ZNF385C	2.48951	3.38827e-05	0.000165161	Up
ENSG00000258130	ENSG00000258130	2.48629	3.44549e-20	5.77141e-19	Up
ENSG00000088002	SULT2B1	2.48195	0.000124931	0.000553914	Up
ENSG00000181458	TMEM45A	2.48001	6.48831e-276	1.63164e-273	Up
ENSG00000151640	DPYSL4	2.47435	0	0	Up
ENSG00000181418	DDN	2.46901	9.05913e-05	0.00041133	Up
ENSG00000181744	DIPK2A	2.46758	8.83222e-152	1.09648e-149	Up
ENSG00000178226	PRSS36	2.44395	2.18055e-06	1.25503e-05	Up
ENSG00000186868	MAPT	2.43991	1.31234e-08	9.73012e-08	Up
ENSG00000232788	ITGA6-AS1	2.43608	0.000203668	0.000869032	Up
ENSG00000123892	RAB38	2.43447	2.73311e-08	1.953e-07	Up
ENSG00000167771	RCOR2	2.43414	1.27812e-20	2.19338e-19	Up
ENSG00000133488	SEC14L4	2.43317	1.53462e-10	1.36083e-09	Up
ENSG00000112715	VEGFA	2.42259	0	0	Up
ENSG00000188820	CALHM6	2.41767	2.29972e-11	2.19615e-10	Up
ENSG00000241313	WWTR1-AS1	2.40478	1.82821e-05	9.24713e-05	Up
ENSG00000144550	CPNE9	2.40377	0.00237956	0.00809629	Up
ENSG00000253508	ENSG00000253508	2.3993	0.0174548	0.0470039	Up
ENSG00000172650	AGAP5	2.39805	0.0133241	0.037251	Up
ENSG00000196476	C20orf96	2.3949	6.8636e-75	4.15523e-73	Up
ENSG00000134333	LDHA	2.39175	0	0	Up
ENSG00000180432	CYP8B1	2.39103	0.00329539	0.010893	Up
ENSG00000162981	LRATD1	2.3819	4.28652e-52	1.77384e-50	Up
ENSG00000154917	RAB6B	2.37504	5.37213e-105	5.06608e-103	Up
ENSG00000224072	VEZTP1	2.36395	0.0017095	0.00601254	Up
ENSG00000251259	ENSG00000251259	2.35747	0.0121879	0.034542	Up
ENSG00000146205	ANO7	2.35128	2.70517e-44	9.63013e-43	Up
ENSG00000166763	STRCP1	2.34753	0.0103947	0.0300902	Up
ENSG00000131620	ANO1	2.33458	2.0226e-05	0.000101805	Up
ENSG00000112379	ARFGEF3	2.32616	7.15729e-292	1.92315e-289	Up
ENSG00000213433	RPLP1P6	2.32263	0.00842772	0.0250008	Up
ENSG00000182389	CACNB4	2.31864	1.44839e-06	8.55988e-06	Up
ENSG00000077943	ITGA8	2.3185	3.91884e-05	0.000189144	Up
ENSG00000186918	ZNF395	2.31578	2.30893e-194	3.77415e-192	Up
ENSG00000223485	LINC01615	2.30555	0.00204464	0.00707082	Up
ENSG00000164972	C9orf24	2.28944	0.0100885	0.029286	Up
ENSG00000099954	CECR2	2.28729	0.0015759	0.00559377	Up
ENSG00000205106	LINC02716	2.28411	0.00730822	0.022105	Up
ENSG00000258667	HIF1A-AS3	2.26498	5.07927e-101	4.59124e-99	Up
ENSG00000225205	ENSG00000225205	2.26455	7.96438e-31	1.96012e-29	Up
ENSG00000115657	ABCB6	2.26104	9.50553e-15	1.16097e-13	Up
ENSG00000140534	TICRR	2.26017	8.13864e-59	3.82828e-57	Up
ENSG00000128254	YWHAH-AS1	2.23943	0.015355	0.0420186	Up
ENSG00000186352	ANKRD37	2.23764	5.2397e-47	2.00736e-45	Up
ENSG00000108387	SEPTIN4	2.23617	7.41742e-09	5.67223e-08	Up
ENSG00000187017	ESPN	2.22679	7.15875e-154	9.00121e-152	Up
ENSG00000169499	PLEKHA2	2.22548	5.72286e-78	3.66843e-76	Up
ENSG00000164638	SLC29A4	2.2167	2.12242e-66	1.14371e-64	Up
ENSG00000148541	FAM13C	2.21478	3.58492e-18	5.41326e-17	Up
ENSG00000256633	PDE2A-AS2	2.21129	0.00040504	0.00162605	Up
ENSG00000164142	FHIP1A	2.21086	1.27417e-06	7.58279e-06	Up
ENSG00000269980	ENSG00000269980	2.21054	0.00475373	0.0150881	Up
ENSG00000228288	PCAT6	2.20311	5.36509e-10	4.52629e-09	Up
ENSG00000124785	NRN1	2.1996	0	0	Up
ENSG00000228692	ENSG00000228692	2.19644	0.000716681	0.00274672	Up
ENSG00000235098	ANKRD65	2.1924	1.34004e-05	6.91889e-05	Up
ENSG00000258777	HIF1A-AS1	2.18893	0.012434	0.0351633	Up
ENSG00000239911	PRKAG2-AS1	2.1884	0.000524472	0.00205833	Up
ENSG00000249898	MCPH1-AS1	2.18045	4.13928e-16	5.50081e-15	Up
ENSG00000167103	PIP5KL1	2.17975	5.97582e-27	1.3024e-25	Up
ENSG00000226415	TPI1P1	2.17968	6.30094e-60	3.02183e-58	Up
ENSG00000138650	PCDH10	2.17597	6.12141e-06	3.3114e-05	Up
ENSG00000165215	CLDN3	2.17505	1.81026e-45	6.66195e-44	Up
ENSG00000074410	CA12	2.16615	1.35021e-38	4.1061e-37	Up
ENSG00000197930	ERO1A	2.15238	0	0	Up
ENSG00000149527	PLCH2	2.14812	8.14112e-09	6.19436e-08	Up
ENSG00000203392	ENSG00000203392	2.14746	5.23091e-06	2.86205e-05	Up
ENSG00000235194	PPP1R3E	2.14742	4.37578e-53	1.85781e-51	Up
ENSG00000188385	JAKMIP3	2.13707	7.50423e-06	4.00968e-05	Up
ENSG00000181885	CLDN7	2.13662	6.43809e-37	1.88201e-35	Up
ENSG00000101400	SNTA1	2.13156	6.91422e-195	1.13968e-192	Up
ENSG00000180720	CHRM4	2.12877	5.3322e-05	0.000251784	Up
ENSG00000143590	EFNA3	2.12872	9.06613e-17	1.24532e-15	Up
ENSG00000232653	GOLGA8N	2.12598	8.70734e-13	9.25213e-12	Up
ENSG00000171843	MLLT3	2.12303	6.66384e-40	2.09809e-38	Up
ENSG00000105649	RAB3A	2.12286	1.51346e-07	1.00123e-06	Up
ENSG00000111669	TPI1	2.11357	0	0	Up
ENSG00000117266	CDK18	2.11258	2.18087e-13	2.4141e-12	Up
ENSG00000205771	CATSPER2P1	2.11054	2.43687e-07	1.57649e-06	Up
ENSG00000174871	CNIH2	2.11	0.000806678	0.00305781	Up
ENSG00000101104	PABPC1L	2.10588	7.55332e-65	3.91953e-63	Up
ENSG00000143786	CNIH3	2.09679	2.02428e-27	4.5172e-26	Up
ENSG00000152503	TRIM36	2.09344	1.19572e-13	1.35182e-12	Up
ENSG00000238365	RNU7-57P	2.08475	0.0158612	0.0432348	Up
ENSG00000005448	WDR54	2.08464	3.72857e-70	2.09559e-68	Up
ENSG00000205116	TMEM88B	2.08296	0.000141292	0.00062098	Up
ENSG00000184185	KCNJ12	2.08295	3.01958e-06	1.70394e-05	Up
ENSG00000179477	ALOX12B	2.07743	0.00019578	0.000838475	Up
ENSG00000186648	CARMIL3	2.07731	0.00352566	0.0115491	Up
ENSG00000186684	CYP27C1	2.07495	0.0074433	0.0224581	Up
ENSG00000172508	CARNS1	2.06507	1.50552e-41	4.96316e-40	Up
ENSG00000105290	APLP1	2.06043	1.39251e-76	8.67117e-75	Up
ENSG00000188064	WNT7B	2.05944	1.28409e-07	8.57008e-07	Up
ENSG00000102144	PGK1	2.05897	0	0	Up
ENSG00000183258	DDX41	2.05858	0	0	Up
ENSG00000140450	ARRDC4	2.0509	4.39154e-53	1.86048e-51	Up
ENSG00000225978	HAR1A	2.05064	0.00113752	0.00415813	Up
ENSG00000251143	ENSG00000251143	2.04501	3.33757e-05	0.000162811	Up
ENSG00000130600	H19	2.04164	4.76413e-14	5.56572e-13	Up
ENSG00000169884	WNT10B	2.03912	3.19427e-07	2.03692e-06	Up
ENSG00000167772	ANGPTL4	2.03822	0	0	Up
ENSG00000198003	ODAD3	2.03796	0.000480117	0.00189792	Up
ENSG00000270497	ENSG00000270497	2.02868	0.00262691	0.00887169	Up
ENSG00000163516	ANKZF1	2.02836	0	0	Up
ENSG00000143816	WNT9A	2.02704	1.82978e-23	3.51873e-22	Up
ENSG00000271806	ENSG00000271806	2.02662	0.00739716	0.0223258	Up
ENSG00000223723	TFDP1P2	2.02572	0.000162138	0.000706272	Up
ENSG00000113205	PCDHB3	2.02524	3.11754e-05	0.000152609	Up
ENSG00000130270	ATP8B3	2.02329	1.19927e-40	3.825e-39	Up
ENSG00000197046	SIGLEC15	2.02206	2.64309e-21	4.67065e-20	Up
ENSG00000187193	MT1X	2.01811	0.000730907	0.00279632	Up
ENSG00000125878	TCF15	2.01494	2.61712e-09	2.07874e-08	Up
ENSG00000151229	SLC2A13	2.00983	2.13182e-72	1.25196e-70	Up
ENSG00000158023	CFAP251	2.00971	8.22585e-91	6.47992e-89	Up
ENSG00000163328	GPR155	2.00942	1.52975e-73	9.06525e-72	Up
ENSG00000246334	PRR7-AS1	2.00714	3.70175e-08	2.6128e-07	Up
ENSG00000254369	HOXA-AS3	2.00625	5.49891e-13	5.93622e-12	Up
ENSG00000239653	PSMD6-AS2	1.99219	1.36998e-29	3.24152e-28	Up
ENSG00000213700	RPL17P50	1.9877	0.00881713	0.0260464	Up
ENSG00000166819	PLIN1	1.98667	0.000363692	0.00147606	Up
ENSG00000185168	LINC00482	1.97368	4.81563e-27	1.0554e-25	Up
ENSG00000171345	KRT19	1.97325	1.34122e-27	3.00663e-26	Up
ENSG00000229498	ENSG00000229498	1.9727	0.0105357	0.0304445	Up
ENSG00000100678	SLC8A3	1.96416	4.41533e-33	1.17353e-31	Up
ENSG00000104765	BNIP3L	1.96414	0	0	Up
ENSG00000138640	FAM13A	1.96095	2.4676e-07	1.59479e-06	Up
ENSG00000111640	GAPDH	1.95901	0	0	Up
ENSG00000124493	GRM4	1.95739	0.00356721	0.0116735	Up
ENSG00000082014	SMARCD3	1.95587	2.08744e-77	1.31656e-75	Up
ENSG00000188626	GOLGA8M	1.95513	9.64855e-21	1.66746e-19	Up
ENSG00000171388	APLN	1.95439	0	0	Up
ENSG00000144152	FBLN7	1.95421	5.06373e-109	5.04188e-107	Up
ENSG00000159860	TCAF2P1	1.95301	0.00212735	0.00732325	Up
ENSG00000253831	ETV3L	1.95121	0.0117551	0.0334798	Up
ENSG00000185499	MUC1	1.95021	1.52951e-11	1.48448e-10	Up
ENSG00000013588	GPRC5A	1.94567	1.18243e-70	6.72269e-69	Up
ENSG00000100027	YPEL1	1.94015	2.32547e-41	7.62777e-40	Up
ENSG00000065923	SLC9A7	1.93933	8.01291e-17	1.10452e-15	Up
ENSG00000103145	HCFC1R1	1.93842	5.5987e-156	7.17768e-154	Up
ENSG00000171873	ADRA1D	1.92951	3.10118e-53	1.31952e-51	Up
ENSG00000236090	LDHAP3	1.92726	0.00621787	0.0191166	Up
ENSG00000239332	LINC01119	1.92475	0.00348481	0.0114286	Up
ENSG00000091513	TF	1.91235	0.00519595	0.0162861	Up
ENSG00000162510	MATN1	1.91223	0.00477724	0.0151505	Up
ENSG00000236404	VLDLR-AS1	1.90674	0.000798342	0.0030295	Up
ENSG00000260750	ENSG00000260750	1.90552	1.65328e-09	1.33508e-08	Up
ENSG00000132470	ITGB4	1.90461	0	0	Up
ENSG00000160999	SH2B2	1.90451	1.46826e-40	4.6753e-39	Up
ENSG00000214110	LDHAP4	1.90039	3.55484e-08	2.51635e-07	Up
ENSG00000236529	ENSG00000236529	1.89502	0.013433	0.0375125	Up
ENSG00000025039	RRAGD	1.88527	4.1372e-35	1.16764e-33	Up
ENSG00000099617	EFNA2	1.88	0.000912492	0.00341314	Up
ENSG00000183092	BEGAIN	1.87283	1.35742e-06	8.06109e-06	Up
ENSG00000144320	LNPK	1.86933	2.12607e-110	2.14963e-108	Up
ENSG00000115085	ZAP70	1.8653	0.0016229	0.00574294	Up
ENSG00000173727	ENSG00000173727	1.86048	1.94033e-06	1.12602e-05	Up
ENSG00000170801	HTRA3	1.85851	2.69289e-37	7.943e-36	Up
ENSG00000249992	TMEM158	1.85757	2.24275e-07	1.45668e-06	Up
ENSG00000175265	GOLGA8A	1.85682	7.05231e-199	1.2351e-196	Up
ENSG00000152952	PLOD2	1.85438	0	0	Up
ENSG00000250999	ENSG00000250999	1.85373	0.000204202	0.000870934	Up
ENSG00000224431	ENSG00000224431	1.85369	5.32201e-11	4.91947e-10	Up
ENSG00000106333	PCOLCE	1.85093	1.04539e-08	7.84743e-08	Up
ENSG00000235587	GAPDHP65	1.85011	0.00175567	0.00616055	Up
ENSG00000184363	PKP3	1.84995	1.06807e-06	6.40483e-06	Up
ENSG00000166123	GPT2	1.83461	2.14947e-130	2.40925e-128	Up
ENSG00000138336	TET1	1.81863	1.86875e-06	1.08706e-05	Up
ENSG00000145911	N4BP3	1.81772	1.28884e-232	2.5536e-230	Up
ENSG00000152154	TMEM178A	1.81557	0.000397441	0.00159783	Up
ENSG00000154429	CCSAP	1.80729	9.65524e-49	3.83375e-47	Up
ENSG00000149054	ZNF215	1.80585	2.92906e-20	4.94437e-19	Up
ENSG00000226287	TMEM191A	1.80362	2.22652e-06	1.27886e-05	Up
ENSG00000155760	FZD7	1.80206	9.38488e-27	2.02736e-25	Up
ENSG00000139364	TMEM132B	1.80145	0.000913237	0.00341528	Up
ENSG00000140459	CYP11A1	1.80122	0.00353374	0.0115736	Up
ENSG00000241360	PDXP	1.79596	4.73194e-14	5.5347e-13	Up
ENSG00000102524	TNFSF13B	1.79328	5.54194e-07	3.42702e-06	Up
ENSG00000179859	RNF227	1.79065	4.42317e-14	5.17972e-13	Up
ENSG00000167536	DHRS13	1.78311	9.24377e-21	1.59891e-19	Up
ENSG00000271843	ENSG00000271843	1.77782	0.000110241	0.000492232	Up
ENSG00000008441	NFIX	1.77604	7.66172e-197	1.29556e-194	Up
ENSG00000088543	C3orf18	1.7716	3.6072e-15	4.50384e-14	Up
ENSG00000091536	MYO15A	1.76949	1.11901e-08	8.36802e-08	Up
ENSG00000059804	SLC2A3	1.76745	1.45359e-170	2.05123e-168	Up
ENSG00000000938	FGR	1.76167	0.00244046	0.00828811	Up
ENSG00000204060	FOXO6	1.75523	3.97762e-11	3.7206e-10	Up
ENSG00000168453	HR	1.75328	1.39499e-101	1.27268e-99	Up
ENSG00000169515	CCDC8	1.75217	0.00899747	0.0264993	Up
ENSG00000070371	CLTCL1	1.74984	1.80586e-48	7.11283e-47	Up
ENSG00000253767	PCDHGA8	1.74797	0.0164298	0.0445679	Up
ENSG00000064309	CDON	1.74491	3.71119e-10	3.18438e-09	Up
ENSG00000213672	NCKIPSD	1.74149	6.9543e-97	5.93081e-95	Up
ENSG00000160111	CPAMD8	1.73848	2.20761e-26	4.70677e-25	Up
ENSG00000106006	HOXA6	1.73777	1.88928e-09	1.52002e-08	Up
ENSG00000185010	F8	1.73333	1.98809e-27	4.4415e-26	Up
ENSG00000123171	CCDC70	1.7333	0.0110961	0.0318154	Up
ENSG00000123427	EEF1AKMT3	1.73169	1.04747e-42	3.57323e-41	Up
ENSG00000250626	ENSG00000250626	1.72835	1.68905e-05	8.58126e-05	Up
ENSG00000042832	TG	1.72782	6.64231e-11	6.07407e-10	Up
ENSG00000085831	TTC39A	1.72518	1.17665e-15	1.52042e-14	Up
ENSG00000131941	RHPN2	1.72291	3.04423e-12	3.11141e-11	Up
ENSG00000072682	P4HA2	1.72247	0	0	Up
ENSG00000100968	NFATC4	1.72156	1.40648e-84	9.78303e-83	Up
ENSG00000233493	TMEM238	1.71965	2.3465e-05	0.000116908	Up
ENSG00000203721	LINC00862	1.71907	0.0158309	0.0431701	Up
ENSG00000184785	SMIM10	1.71586	2.31259e-12	2.37868e-11	Up
ENSG00000272264	ENSG00000272264	1.71521	0.00149282	0.00531815	Up
ENSG00000266473	HELZ-AS1	1.71486	0.00926437	0.0271711	Up
ENSG00000214274	ANG	1.71365	6.32038e-14	7.28832e-13	Up
ENSG00000197016	ZNF470	1.71343	1.01809e-71	5.90824e-70	Up
ENSG00000158373	H2BC5	1.71336	2.93884e-30	7.09917e-29	Up
ENSG00000232320	MXRA7P1	1.71266	0.000472615	0.00187053	Up
ENSG00000198046	ZNF667	1.70787	4.54389e-25	9.17909e-24	Up
ENSG00000186765	FSCN2	1.70742	6.57942e-06	3.53967e-05	Up
ENSG00000184313	MROH7	1.70707	0.0116884	0.0333286	Up
ENSG00000261064	LINC02256	1.70696	1.75614e-06	1.02734e-05	Up
ENSG00000107331	ABCA2	1.7056	7.02021e-192	1.1105e-189	Up
ENSG00000255933	ENSG00000255933	1.70123	0.0174167	0.046914	Up
ENSG00000185100	ADSS1	1.70066	5.87625e-18	8.79196e-17	Up
ENSG00000080200	CRYBG3	1.69994	3.03234e-54	1.31883e-52	Up
ENSG00000066248	NGEF	1.69914	0.00654554	0.0200173	Up
ENSG00000181754	AMIGO1	1.69548	6.44492e-11	5.90182e-10	Up
ENSG00000130821	SLC6A8	1.6915	5.83593e-194	9.30665e-192	Up
ENSG00000099840	IZUMO4	1.69113	1.43494e-16	1.94246e-15	Up
ENSG00000132182	NUP210	1.68351	2.63741e-27	5.82577e-26	Up
ENSG00000186862	PDZD7	1.68322	6.40888e-11	5.87431e-10	Up
ENSG00000186715	MST1L	1.68307	1.62674e-05	8.28577e-05	Up
ENSG00000253882	ENSG00000253882	1.68287	2.82676e-10	2.45449e-09	Up
ENSG00000008300	CELSR3	1.68161	8.57749e-26	1.78228e-24	Up
ENSG00000154485	MMP21	1.68145	0.00337855	0.011136	Up
ENSG00000013293	SLC7A14	1.67933	9.14909e-20	1.49425e-18	Up
ENSG00000118898	PPL	1.67159	8.60726e-68	4.71596e-66	Up
ENSG00000188916	INSYN2A	1.67018	9.46131e-05	0.000428006	Up
ENSG00000176700	SCAND2P	1.66958	2.63899e-69	1.47475e-67	Up
ENSG00000122884	P4HA1	1.6671	7.93495e-199	1.37738e-196	Up
ENSG00000124743	KLHL31	1.66662	0.000208484	0.000887073	Up
ENSG00000148848	ADAM12	1.66485	1.10521e-35	3.15557e-34	Up
ENSG00000167695	TLCD3A	1.66337	5.38627e-173	7.7118e-171	Up
ENSG00000157833	GAREM2	1.66108	5.10703e-17	7.13493e-16	Up
ENSG00000138435	CHRNA1	1.6596	8.55331e-11	7.76009e-10	Up
ENSG00000182580	EPHB3	1.65729	0.0013053	0.00470737	Up
ENSG00000085741	WNT11	1.65413	0.00182816	0.00638066	Up
ENSG00000141526	SLC16A3	1.64541	0	0	Up
ENSG00000149243	KLHL35	1.64433	1.43662e-15	1.8454e-14	Up
ENSG00000184719	RNLS	1.64245	0.00212486	0.00731726	Up
ENSG00000110881	ASIC1	1.63721	0.00268407	0.00904451	Up
ENSG00000156711	MAPK13	1.63637	2.11868e-47	8.16464e-46	Up
ENSG00000112414	ADGRG6	1.63598	2.33069e-42	7.8148e-41	Up
ENSG00000073150	PANX2	1.63561	2.24175e-55	9.9936e-54	Up
ENSG00000130812	ANGPTL6	1.63399	2.2824e-05	0.000113946	Up
ENSG00000171533	MAP6	1.63346	2.20514e-09	1.7633e-08	Up
ENSG00000117400	MPL	1.63173	0.00522312	0.0163634	Up
ENSG00000095303	PTGS1	1.63147	2.94066e-66	1.57599e-64	Up
ENSG00000250802	ZBED3-AS1	1.63046	0.0125237	0.0353763	Up
ENSG00000215244	LINC02649	1.62881	0.00274605	0.00923431	Up
ENSG00000099219	ERMP1	1.62631	6.54951e-152	8.18272e-150	Up
ENSG00000121769	FABP3	1.625	7.90421e-11	7.18781e-10	Up
ENSG00000183929	DUSP5P1	1.62186	1.40938e-05	7.25171e-05	Up
ENSG00000114120	SLC25A36	1.62	1.13123e-203	2.03569e-201	Up
ENSG00000170425	ADORA2B	1.61725	2.22739e-35	6.35034e-34	Up
ENSG00000131697	NPHP4	1.61132	1.28043e-62	6.35839e-61	Up
ENSG00000128266	GNAZ	1.6093	0.00375129	0.0121864	Up
ENSG00000130635	COL5A1	1.60632	8.28729e-202	1.46446e-199	Up
ENSG00000186399	GOLGA8R	1.60519	4.99773e-07	3.11901e-06	Up
ENSG00000126001	CEP250	1.60505	1.12033e-212	2.113e-210	Up
ENSG00000152192	POU4F1	1.60319	1.41212e-06	8.36063e-06	Up
ENSG00000259605	ENSG00000259605	1.60291	0.00501221	0.015791	Up
ENSG00000178878	APOLD1	1.5957	7.96102e-75	4.80478e-73	Up
ENSG00000185155	MIXL1	1.59467	1.54579e-07	1.02159e-06	Up
ENSG00000196739	COL27A1	1.59416	1.86618e-103	1.73484e-101	Up
ENSG00000113108	APBB3	1.59272	2.26481e-75	1.37963e-73	Up
ENSG00000176222	ZNF404	1.59165	3.42223e-12	3.47448e-11	Up
ENSG00000104812	GYS1	1.59033	1.15718e-240	2.41468e-238	Up
ENSG00000171291	ZNF439	1.58954	4.67242e-06	2.57081e-05	Up
ENSG00000164989	CCDC171	1.58945	0.00977401	0.0284837	Up
ENSG00000229931	ATXN1-AS1	1.58681	0.00565243	0.0175376	Up
ENSG00000164849	GPR146	1.58638	2.69918e-19	4.31847e-18	Up
ENSG00000172543	CTSW	1.58626	0.0105068	0.0303878	Up
ENSG00000140939	NOL3	1.58594	1.95739e-98	1.72171e-96	Up
ENSG00000154511	DIPK1A	1.58361	3.96782e-05	0.000191225	Up
ENSG00000228232	GAPDHP1	1.583	2.09992e-67	1.14735e-65	Up
ENSG00000272088	ENSG00000272088	1.58258	0.00561551	0.0174285	Up
ENSG00000260439	LMF1-AS1	1.58242	0.00182741	0.0063792	Up
ENSG00000069998	HDHD5	1.58083	1.11125e-97	9.73091e-96	Up
ENSG00000228451	SDAD1P1	1.5798	1.12714e-06	6.74257e-06	Up
ENSG00000188388	GOLGA6L3	1.57423	0.0173609	0.0467959	Up
ENSG00000088367	EPB41L1	1.57296	2.55464e-165	3.52882e-163	Up
ENSG00000196502	SULT1A1	1.57266	7.71851e-16	1.00731e-14	Up
ENSG00000266498	ENSG00000266498	1.57266	0.0133237	0.037251	Up
ENSG00000179314	WSCD1	1.57217	4.6109e-10	3.92206e-09	Up
ENSG00000167178	ISLR2	1.57043	4.55083e-13	4.94814e-12	Up
ENSG00000004660	CAMKK1	1.56657	3.07746e-30	7.4249e-29	Up
ENSG00000121753	ADGRB2	1.56329	2.27323e-11	2.17192e-10	Up
ENSG00000131188	PRR7	1.56135	2.92427e-63	1.47076e-61	Up
ENSG00000178342	KCNG2	1.55879	0.017161	0.0463335	Up
ENSG00000138028	CGREF1	1.55833	2.648e-26	5.63345e-25	Up
ENSG00000206341	HLA-H	1.55224	2.09704e-11	2.01027e-10	Up
ENSG00000116032	GRIN3B	1.54868	2.69117e-29	6.34462e-28	Up
ENSG00000255462	ENSG00000255462	1.54605	0.000713255	0.00273519	Up
ENSG00000131187	F12	1.54603	1.114e-07	7.47815e-07	Up
ENSG00000166897	ELFN2	1.54448	2.31155e-25	4.74776e-24	Up
ENSG00000203780	FANK1	1.54337	2.73765e-06	1.55469e-05	Up
ENSG00000230565	ZNF32-AS2	1.53918	0.00105318	0.00388163	Up
ENSG00000176194	CIDEA	1.53791	2.81939e-13	3.0947e-12	Up
ENSG00000196834	POTEI	1.53467	0.000181374	0.00078331	Up
ENSG00000107742	SPOCK2	1.52553	1.18433e-39	3.68742e-38	Up
ENSG00000196368	NUDT11	1.52549	0.00935091	0.0273757	Up
ENSG00000232186	TERF1P7	1.52409	0.000461881	0.001831	Up
ENSG00000110328	GALNT18	1.51512	5.94137e-260	1.38738e-257	Up
ENSG00000107954	NEURL1	1.51104	0.00205094	0.00708884	Up
ENSG00000101236	RNF24	1.50417	5.79098e-205	1.06159e-202	Up
ENSG00000129355	CDKN2D	1.50189	2.35568e-15	2.98107e-14	Up
ENSG00000123989	CHPF	1.50014	5.08332e-05	0.000240728	Up
ENSG00000196968	FUT11	1.49858	1.36908e-197	2.33518e-195	Up
ENSG00000104953	TLE6	1.49662	1.20221e-06	7.16979e-06	Up
ENSG00000166343	MSS51	1.49413	5.25246e-11	4.85748e-10	Up
ENSG00000160951	PTGER1	1.49175	0.0062726	0.0192667	Up
ENSG00000229848	ENSG00000229848	1.48829	0.0155799	0.0425745	Up
ENSG00000237491	LINC01409	1.48659	1.72727e-10	1.52477e-09	Up
ENSG00000163520	FBLN2	1.47812	2.25575e-50	9.14186e-49	Up
ENSG00000163689	CFAP20DC	1.47462	3.62291e-12	3.67443e-11	Up
ENSG00000102878	HSF4	1.47352	2.39342e-21	4.23708e-20	Up
ENSG00000196208	GREB1	1.46941	0.000669941	0.00258171	Up
ENSG00000249476	ENSG00000249476	1.46805	4.47326e-05	0.000213694	Up
ENSG00000088756	ARHGAP28	1.46515	0.00340667	0.0112136	Up
ENSG00000231441	DST-AS1	1.46458	0.0173087	0.0466746	Up
ENSG00000181800	CELF2-AS1	1.46252	7.10733e-07	4.33894e-06	Up
ENSG00000250410	ENSG00000250410	1.4625	0.00582852	0.0180326	Up
ENSG00000142405	NLRP12	1.46171	0.000135864	0.000598199	Up
ENSG00000171219	CDC42BPG	1.45957	6.49007e-07	3.98194e-06	Up
ENSG00000223802	CERS1	1.45921	7.36651e-07	4.49018e-06	Up
ENSG00000228623	ZNF883	1.4591	0.00583043	0.0180356	Up
ENSG00000069667	RORA	1.45546	4.13043e-74	2.47008e-72	Up
ENSG00000260409	ENSG00000260409	1.45034	0.0181963	0.0487252	Up
ENSG00000141854	MISP3	1.44936	7.94211e-11	7.21893e-10	Up
ENSG00000138641	HERC3	1.44697	2.55126e-97	2.20454e-95	Up
ENSG00000175463	TBC1D10C	1.44543	0.000181137	0.000782944	Up
ENSG00000186665	C17orf58	1.44168	5.3481e-30	1.27931e-28	Up
ENSG00000199161	MIR126	1.44039	3.78807e-15	4.72365e-14	Up
ENSG00000173546	CSPG4	1.44033	7.5295e-05	0.000346774	Up
ENSG00000074370	ATP2A3	1.43961	6.17872e-06	3.34012e-05	Up
ENSG00000078114	NEBL	1.43811	7.16034e-13	7.65395e-12	Up
ENSG00000095637	SORBS1	1.43493	7.39544e-36	2.12389e-34	Up
ENSG00000237517	DGCR5	1.42823	0.00746812	0.0225261	Up
ENSG00000262728	ENSG00000262728	1.42374	4.46539e-05	0.000213371	Up
ENSG00000076864	RAP1GAP	1.42284	0.00105824	0.00389717	Up
ENSG00000130720	FIBCD1	1.42129	0.000248696	0.00104257	Up
ENSG00000175894	TSPEAR	1.41724	7.71373e-05	0.000354676	Up
ENSG00000003137	CYP26B1	1.41667	0.000546827	0.00214135	Up
ENSG00000154358	OBSCN	1.41516	6.22422e-25	1.25347e-23	Up
ENSG00000157985	AGAP1	1.41097	4.24272e-89	3.27642e-87	Up
ENSG00000254577	ENSG00000254577	1.40752	0.0179341	0.0481294	Up
ENSG00000137875	BCL2L10	1.40692	0.000588082	0.00228783	Up
ENSG00000163806	SPDYA	1.40554	0.00498598	0.0157159	Up
ENSG00000133805	AMPD3	1.4047	3.81591e-20	6.35932e-19	Up
ENSG00000123095	BHLHE41	1.40461	9.65516e-85	6.78803e-83	Up
ENSG00000182632	CCNYL2	1.40452	0.0163071	0.0442829	Up
ENSG00000151778	SERP2	1.40347	0.000814571	0.00308333	Up
ENSG00000214081	CYP4F30P	1.40149	0.0032034	0.0106176	Up
ENSG00000132199	ENOSF1	1.40145	2.86136e-86	2.08645e-84	Up
ENSG00000266865	ENSG00000266865	1.3974	0.00136204	0.00488953	Up
ENSG00000174428	GTF2IRD2B	1.39704	0.000258589	0.00107988	Up
ENSG00000232037	ENSG00000232037	1.3937	0.0078122	0.0234056	Up
ENSG00000074855	ANO8	1.39216	8.83184e-35	2.45031e-33	Up
ENSG00000152256	PDK1	1.39094	2.23143e-45	8.19652e-44	Up
ENSG00000173530	TNFRSF10D	1.38926	3.48757e-135	4.00051e-133	Up
ENSG00000104783	KCNN4	1.38844	0.00342299	0.0112635	Up
ENSG00000105131	EPHX3	1.38549	0.0104502	0.030242	Up
ENSG00000149743	TRPT1	1.38371	9.39286e-31	2.30014e-29	Up
ENSG00000177990	DPY19L2	1.38041	5.87697e-07	3.62734e-06	Up
ENSG00000226891	LINC01359	1.38024	0.00177025	0.00620089	Up
ENSG00000197576	HOXA4	1.37858	9.77638e-05	0.000440836	Up
ENSG00000214940	NPIPA8	1.37682	0.00514292	0.016156	Up
ENSG00000134323	MYCN	1.37682	2.5076e-06	1.43109e-05	Up
ENSG00000183307	TMEM121B	1.3766	0.000217321	0.000920682	Up
ENSG00000197226	TBC1D9B	1.37595	0	0	Up
ENSG00000228594	FNDC10	1.37557	2.40256e-21	4.24943e-20	Up
ENSG00000143554	SLC27A3	1.37523	1.18304e-100	1.06447e-98	Up
ENSG00000128203	ASPHD2	1.37306	1.31933e-10	1.17898e-09	Up
ENSG00000183255	PTTG1IP	1.37249	0	0	Up
ENSG00000245498	ENSG00000245498	1.37222	0.00398227	0.0128728	Up
ENSG00000171217	CLDN20	1.37054	0.00945731	0.0276543	Up
ENSG00000228486	C2orf92	1.3681	1.40323e-22	2.61389e-21	Up
ENSG00000182749	PAQR7	1.36263	1.1598e-38	3.53254e-37	Up
ENSG00000161653	NAGS	1.36226	1.45315e-17	2.10203e-16	Up
ENSG00000146858	ZC3HAV1L	1.3621	6.06662e-39	1.86223e-37	Up
ENSG00000171385	KCND3	1.36097	1.66953e-08	1.22285e-07	Up
ENSG00000104419	NDRG1	1.36032	0	0	Up
ENSG00000043591	ADRB1	1.3594	1.35849e-86	9.98009e-85	Up
ENSG00000264462	MIR3648-2	1.35788	1.9154e-06	1.11254e-05	Up
ENSG00000148798	INA	1.35681	6.67563e-05	0.000310732	Up
ENSG00000206530	CFAP44	1.35678	9.808e-12	9.64814e-11	Up
ENSG00000175352	NRIP3	1.35674	9.46566e-07	5.70762e-06	Up
ENSG00000175229	GAL3ST3	1.34978	0.00784683	0.023495	Up
ENSG00000167397	VKORC1	1.34914	7.09391e-12	7.04186e-11	Up
ENSG00000104863	LIN7B	1.34803	1.18515e-16	1.61661e-15	Up
ENSG00000170379	TCAF2	1.3467	2.30046e-51	9.42036e-50	Up
ENSG00000099984	GSTT2	1.34544	6.56535e-10	5.50104e-09	Up
ENSG00000232648	ENSG00000232648	1.34055	0.0149673	0.0411469	Up
ENSG00000178802	MPI	1.33726	7.67176e-76	4.73213e-74	Up
ENSG00000160097	FNDC5	1.33455	1.31256e-08	9.73012e-08	Up
ENSG00000214140	PRCD	1.32943	6.70118e-08	4.62341e-07	Up
ENSG00000118946	PCDH17	1.32938	0.002643	0.00891684	Up
ENSG00000271032	ENSG00000271032	1.32933	0.000985615	0.00365806	Up
ENSG00000172638	EFEMP2	1.32832	8.37427e-209	1.54964e-206	Up
ENSG00000149573	MPZL2	1.32684	5.89732e-35	1.6478e-33	Up
ENSG00000198879	SFMBT2	1.32457	0.000257293	0.0010747	Up
ENSG00000232545	ENSG00000232545	1.32233	8.51849e-05	0.000388853	Up
ENSG00000125629	INSIG2	1.32097	3.26348e-72	1.90515e-70	Up
ENSG00000226318	RPS3AP38	1.31909	0.0081324	0.0242354	Up
ENSG00000109771	LRP2BP	1.31725	5.31226e-16	6.98391e-15	Up
ENSG00000169184	MN1	1.31261	1.96185e-37	5.79542e-36	Up
ENSG00000086300	SNX10	1.30723	2.22307e-05	0.00011121	Up
ENSG00000124440	HIF3A	1.30578	1.77421e-93	1.44403e-91	Up
ENSG00000074800	ENO1	1.30521	0	0	Up
ENSG00000078043	PIAS2	1.30262	3.68763e-66	1.97092e-64	Up
ENSG00000104332	SFRP1	1.29974	2.7663e-15	3.48273e-14	Up
ENSG00000152495	CAMK4	1.2975	0.00171437	0.0060264	Up
ENSG00000107902	LHPP	1.2965	1.20334e-16	1.63914e-15	Up
ENSG00000165507	DEPP1	1.29527	2.09583e-61	1.02774e-59	Up
ENSG00000128683	GAD1	1.29387	0.00895031	0.0263802	Up
ENSG00000161544	CYGB	1.29198	5.75193e-93	4.64296e-91	Up
ENSG00000164096	C4orf3	1.29179	4.92234e-174	7.09939e-172	Up
ENSG00000137285	TUBB2B	1.29099	2.5711e-08	1.84463e-07	Up
ENSG00000259318	HMGN1P1	1.29087	2.78825e-05	0.00013752	Up
ENSG00000182224	CYB5D1	1.29001	8.2018e-25	1.64497e-23	Up
ENSG00000128536	CDHR3	1.28985	2.08352e-05	0.000104602	Up
ENSG00000261786	ENSG00000261786	1.28465	0.0100558	0.0291998	Up
ENSG00000163293	NIPAL1	1.28459	2.71808e-05	0.000134261	Up
ENSG00000172663	TMEM134	1.28442	1.01947e-72	6.00505e-71	Up
ENSG00000253476	ENSG00000253476	1.28359	7.34422e-05	0.000339197	Up
ENSG00000186654	PRR5	1.28238	5.40559e-19	8.53023e-18	Up
ENSG00000105613	MAST1	1.28034	2.84217e-06	1.61032e-05	Up
ENSG00000165929	TC2N	1.27956	0.00200864	0.00695368	Up
ENSG00000152939	MARVELD2	1.27695	3.29577e-06	1.85021e-05	Up
ENSG00000102109	PCSK1N	1.27419	3.95578e-05	0.000190786	Up
ENSG00000253764	KBTBD11-AS1	1.27406	0.00404845	0.0130609	Up
ENSG00000160972	PPP1R16A	1.27238	9.71603e-47	3.68627e-45	Up
ENSG00000118495	PLAGL1	1.27077	7.7126e-108	7.45235e-106	Up
ENSG00000135766	EGLN1	1.26973	5.61689e-191	8.74407e-189	Up
ENSG00000174370	C11orf45	1.26949	0.0107968	0.031071	Up
ENSG00000103942	HOMER2	1.26784	0.0032597	0.0107841	Up
ENSG00000169239	CA5B	1.26675	6.49587e-13	6.96645e-12	Up
ENSG00000225889	ENSG00000225889	1.26446	2.89824e-05	0.000142514	Up
ENSG00000249258	ENSG00000249258	1.26428	0.0125153	0.0353575	Up
ENSG00000204791	SMPD5	1.26113	0.0129828	0.0364526	Up
ENSG00000146021	KLHL3	1.26067	2.29568e-31	5.78789e-30	Up
ENSG00000056998	GYG2	1.25892	0.017247	0.0465349	Up
ENSG00000184160	ADRA2C	1.25836	0.0117325	0.0334302	Up
ENSG00000187730	GABRD	1.25695	0.000821454	0.00310579	Up
ENSG00000130810	PPAN	1.25556	8.91138e-06	4.72041e-05	Up
ENSG00000237380	HOXD-AS2	1.25322	0.00023283	0.000981292	Up
ENSG00000202198	7SK	1.24938	9.02428e-21	1.5637e-19	Up
ENSG00000231177	LINC00852	1.24499	0.00632472	0.0194085	Up
ENSG00000159239	ENSG00000159239	1.24206	0.0151776	0.0416201	Up
ENSG00000165716	DIPK1B	1.24122	1.4629e-96	1.23685e-94	Up
ENSG00000269486	ERVK9-11	1.23705	0.0129361	0.0363423	Up
ENSG00000130518	IQCN	1.23495	0.0162072	0.0440617	Up
ENSG00000140368	PSTPIP1	1.2335	0.00659536	0.0201476	Up
ENSG00000103067	ESRP2	1.23064	2.69267e-13	2.95892e-12	Up
ENSG00000273264	ENSG00000273264	1.22885	0.0179385	0.0481346	Up
ENSG00000272645	GTF2IP20	1.22821	1.06654e-13	1.20926e-12	Up
ENSG00000131459	GFPT2	1.22792	0.00155856	0.00553626	Up
ENSG00000110427	KIAA1549L	1.22535	9.98058e-18	1.46534e-16	Up
ENSG00000214960	CRPPA	1.22264	6.44713e-06	3.47419e-05	Up
ENSG00000175967	LINC02880	1.22241	0.00318445	0.0105619	Up
ENSG00000100058	CRYBB2P1	1.21964	1.32194e-44	4.73174e-43	Up
ENSG00000213859	KCTD11	1.21935	4.03012e-46	1.50287e-44	Up
ENSG00000075886	TUBA3D	1.21926	2.14972e-05	0.000107761	Up
ENSG00000113739	STC2	1.21813	1.4584e-233	2.91904e-231	Up
ENSG00000253552	HOXA-AS2	1.21716	8.73113e-10	7.23231e-09	Up
ENSG00000231160	KLF3-AS1	1.21691	5.49727e-08	3.83051e-07	Up
ENSG00000099864	PALM	1.21603	6.6104e-163	8.76102e-161	Up
ENSG00000222421	Y_RNA	1.21575	0.0121642	0.0344949	Up
ENSG00000140323	DISP2	1.21382	3.40641e-05	0.000166004	Up
ENSG00000204311	PJVK	1.21365	0.00556693	0.0173024	Up
ENSG00000227959	ENSG00000227959	1.21296	0.000973125	0.00361649	Up
ENSG00000267270	PARD6G-AS1	1.21289	3.79297e-05	0.000183702	Up
ENSG00000238086	PPP1R26P1	1.21143	0.0152026	0.041661	Up
ENSG00000249087	ZNF436-AS1	1.21106	5.91793e-06	3.21285e-05	Up
ENSG00000215302	ENSG00000215302	1.20999	8.68336e-21	1.50596e-19	Up
ENSG00000134627	PIWIL4	1.20962	0.000189245	0.000813123	Up
ENSG00000171823	FBXL14	1.20881	4.42366e-35	1.2467e-33	Up
ENSG00000115414	FN1	1.20834	7.5643e-264	1.83178e-261	Up
ENSG00000203688	LINC02487	1.20757	0.00493671	0.0155881	Up
ENSG00000177706	FAM20C	1.20253	1.2261e-39	3.81141e-38	Up
ENSG00000249868	ENSG00000249868	1.20065	0.000211492	0.000898899	Up
ENSG00000272341	ENSG00000272341	1.1979	0.00557454	0.0173205	Up
ENSG00000105997	HOXA3	1.19574	4.05763e-15	5.04695e-14	Up
ENSG00000269652	ENSG00000269652	1.1946	0.0100064	0.0290752	Up
ENSG00000166171	DPCD	1.19335	7.88521e-23	1.48434e-21	Up
ENSG00000116985	BMP8B	1.19203	0.000139515	0.000613858	Up
ENSG00000261513	ENSG00000261513	1.19117	0.0144328	0.0399013	Up
ENSG00000247950	SEC24B-AS1	1.18871	0.0148878	0.0409483	Up
ENSG00000091542	ALKBH5	1.18867	5.41093e-83	3.64727e-81	Up
ENSG00000164105	SAP30	1.18783	1.2458e-34	3.45146e-33	Up
ENSG00000119514	GALNT12	1.18739	0.0163059	0.0442829	Up
ENSG00000255468	ENSG00000255468	1.18694	0.00459821	0.0146395	Up
ENSG00000089094	KDM2B	1.18644	1.9429e-83	1.32326e-81	Up
ENSG00000251602	ENSG00000251602	1.18631	0.000657905	0.00253882	Up
ENSG00000179403	VWA1	1.18471	5.11079e-248	1.10163e-245	Up
ENSG00000105220	GPI	1.18083	2.82988e-250	6.23687e-248	Up
ENSG00000223839	FAM95B1	1.18062	0.00531222	0.0166028	Up
ENSG00000131873	CHSY1	1.18062	1.81341e-128	1.99831e-126	Up
ENSG00000099999	RNF215	1.18027	6.39811e-34	1.73102e-32	Up
ENSG00000182873	PRKCZ-AS1	1.17964	1.26492e-08	9.39115e-08	Up
ENSG00000182272	B4GALNT4	1.17759	6.59581e-06	3.54749e-05	Up
ENSG00000238260	ENSG00000238260	1.17603	0.0177904	0.0477896	Up
ENSG00000168140	VASN	1.1758	2.46716e-13	2.72025e-12	Up
ENSG00000127526	SLC35E1	1.17362	1.75517e-125	1.91265e-123	Up
ENSG00000141431	ASXL3	1.16818	0.0154535	0.0422526	Up
ENSG00000145198	VWA5B2	1.16788	0.00888888	0.0262189	Up
ENSG00000124374	PAIP2B	1.16731	0.00027116	0.00112902	Up
ENSG00000101265	RASSF2	1.1673	9.8311e-74	5.84355e-72	Up
ENSG00000168763	CNNM3	1.1665	4.17094e-30	1.00138e-28	Up
ENSG00000100908	EMC9	1.16564	2.85904e-14	3.3988e-13	Up
ENSG00000143882	ATP6V1C2	1.16563	0.000101768	0.000456686	Up
ENSG00000118804	STBD1	1.16535	0.00379683	0.0123242	Up
ENSG00000159753	CARMIL2	1.16142	1.1833e-08	8.80514e-08	Up
ENSG00000106086	PLEKHA8	1.16116	4.98991e-56	2.24489e-54	Up
ENSG00000255471	ENSG00000255471	1.15893	1.39787e-08	1.03274e-07	Up
ENSG00000107551	RASSF4	1.15783	4.04288e-33	1.07746e-31	Up
ENSG00000142694	EVA1B	1.15754	4.49834e-54	1.94779e-52	Up
ENSG00000141959	PFKL	1.15477	1.00112e-278	2.58381e-276	Up
ENSG00000115339	GALNT3	1.15322	2.23058e-06	1.28082e-05	Up
ENSG00000232882	PHKA1P1	1.15141	0.00923996	0.0271198	Up
ENSG00000109323	MANBA	1.15125	3.24887e-56	1.47175e-54	Up
ENSG00000133619	KRBA1	1.15052	4.83972e-34	1.32032e-32	Up
ENSG00000147121	KRBOX4	1.1501	1.05003e-37	3.12538e-36	Up
ENSG00000089692	LAG3	1.14957	0.000455438	0.00180802	Up
ENSG00000125458	NT5C	1.14842	1.41108e-42	4.78865e-41	Up
ENSG00000152582	SPEF2	1.14641	0.0152048	0.041661	Up
ENSG00000066735	KIF26A	1.14329	9.299e-13	9.86479e-12	Up
ENSG00000227467	LINC01537	1.14174	5.24622e-12	5.27176e-11	Up
ENSG00000229212	ENSG00000229212	1.14022	3.9642e-05	0.000191145	Up
ENSG00000268743	ENSG00000268743	1.13764	0.00742444	0.0224047	Up
ENSG00000273001	PFKP-DT	1.13353	0.0165225	0.0447947	Up
ENSG00000198648	STK39	1.13201	1.49742e-13	1.67936e-12	Up
ENSG00000174640	SLCO2A1	1.12971	7.69769e-72	4.48042e-70	Up
ENSG00000137880	GCHFR	1.12809	1.37066e-12	1.43695e-11	Up
ENSG00000141505	ASGR1	1.12756	8.13451e-15	9.99113e-14	Up
ENSG00000225362	CT62	1.12652	0.00246755	0.00837676	Up
ENSG00000165185	KIAA1958	1.12593	9.45811e-08	6.38626e-07	Up
ENSG00000092758	COL9A3	1.12564	1.99225e-07	1.30043e-06	Up
ENSG00000151322	NPAS3	1.12233	0.000752352	0.00287276	Up
ENSG00000197859	ADAMTSL2	1.12031	9.92716e-07	5.97488e-06	Up
ENSG00000188511	MIR3667HG	1.11981	1.8188e-20	3.09686e-19	Up
ENSG00000147027	TMEM47	1.11665	6.59186e-40	2.07877e-38	Up
ENSG00000082512	TRAF5	1.11651	6.95578e-52	2.86634e-50	Up
ENSG00000134962	KLB	1.11329	1.8233e-05	9.22465e-05	Up
ENSG00000149925	ALDOA	1.11143	0	0	Up
ENSG00000268189	ENSG00000268189	1.10976	0.0121452	0.034456	Up
ENSG00000223509	ENSG00000223509	1.10967	5.86287e-26	1.22995e-24	Up
ENSG00000130988	RGN	1.1094	0.00179949	0.00629181	Up
ENSG00000214846	ENSG00000214846	1.10687	9.4601e-05	0.000428006	Up
ENSG00000129158	SERGEF	1.10593	4.56013e-09	3.56539e-08	Up
ENSG00000115266	APC2	1.10481	2.09993e-11	2.01124e-10	Up
ENSG00000081277	PKP1	1.10355	1.35117e-19	2.19216e-18	Up
ENSG00000256746	MADD-AS1	1.10136	0.000197644	0.00084551	Up
ENSG00000175414	ARL10	1.09823	5.92238e-68	3.25399e-66	Up
ENSG00000175866	BAIAP2	1.09815	7.76391e-76	4.77395e-74	Up
ENSG00000177465	ACOT4	1.09732	0.000479638	0.00189641	Up
ENSG00000250271	ENSG00000250271	1.09672	0.000124276	0.000551136	Up
ENSG00000166257	SCN3B	1.09553	1.97405e-51	8.1176e-50	Up
ENSG00000158220	ESYT3	1.09362	0.00103545	0.00382277	Up
ENSG00000055163	CYFIP2	1.08998	2.48458e-39	7.6748e-38	Up
ENSG00000185839	ENSG00000185839	1.08803	0.00365156	0.0119118	Up
ENSG00000172426	RSPH9	1.08559	0.000683782	0.0026304	Up
ENSG00000109103	UNC119	1.08302	1.57056e-64	8.10698e-63	Up
ENSG00000173482	PTPRM	1.0818	2.33044e-101	2.11628e-99	Up
ENSG00000238035	ENSG00000238035	1.07983	0.000255035	0.0010664	Up
ENSG00000144026	ZNF514	1.07909	2.09914e-15	2.66675e-14	Up
ENSG00000116127	ALMS1	1.07894	9.78926e-36	2.80316e-34	Up
ENSG00000115457	IGFBP2	1.07887	8.56847e-58	3.96393e-56	Up
ENSG00000134769	DTNA	1.07719	3.74095e-34	1.02484e-32	Up
ENSG00000204851	PNMA8B	1.07659	0.00906327	0.0266571	Up
ENSG00000165959	CLMN	1.07548	1.20129e-20	2.06514e-19	Up
ENSG00000107077	KDM4C	1.07474	5.41817e-38	1.62752e-36	Up
ENSG00000161277	THAP8	1.07455	6.49876e-12	6.48389e-11	Up
ENSG00000187266	EPOR	1.07199	8.26408e-39	2.52492e-37	Up
ENSG00000264278	ZNF236-DT	1.07188	0.000232879	0.000981292	Up
ENSG00000027847	B4GALT7	1.07088	3.05557e-71	1.75248e-69	Up
ENSG00000129038	LOXL1	1.07038	0.00910943	0.0267607	Up
ENSG00000105146	AURKC	1.06986	0.00687366	0.0209196	Up
ENSG00000105639	JAK3	1.06957	5.46773e-19	8.62135e-18	Up
ENSG00000034053	APBA2	1.06907	8.91125e-109	8.82799e-107	Up
ENSG00000269696	ZNF470-DT	1.06862	0.00345832	0.0113588	Up
ENSG00000128050	PAICS	1.0684	3.03014e-130	3.37706e-128	Up
ENSG00000151136	BTBD11	1.06641	1.68093e-12	1.75063e-11	Up
ENSG00000203867	RBM20	1.0644	0.00292557	0.009776	Up
ENSG00000100336	APOL4	1.06348	0.000429134	0.00171331	Up
ENSG00000259515	ENSG00000259515	1.06297	0.00560318	0.017393	Up
ENSG00000261455	LINC01003	1.06212	3.24669e-09	2.55246e-08	Up
ENSG00000257913	DDN-AS1	1.06106	0.0171814	0.0463822	Up
ENSG00000254428	ENSG00000254428	1.06061	8.01784e-05	0.000367281	Up
ENSG00000197496	SLC2A10	1.06052	7.89096e-19	1.23627e-17	Up
ENSG00000247809	NR2F2-AS1	1.05731	8.04608e-07	4.8877e-06	Up
ENSG00000184903	IMMP2L	1.0566	1.87671e-09	1.51053e-08	Up
ENSG00000177943	MAMDC4	1.05379	6.67052e-37	1.94416e-35	Up
ENSG00000186642	PDE2A	1.05377	2.32951e-223	4.56934e-221	Up
ENSG00000072195	SPEG	1.05284	0.0049539	0.0156349	Up
ENSG00000261207	ENSG00000261207	1.05209	0.00130351	0.0047018	Up
ENSG00000137642	SORL1	1.05208	9.91571e-06	5.22139e-05	Up
ENSG00000119862	LGALSL	1.04908	5.85565e-11	5.39242e-10	Up
ENSG00000159733	ZFYVE28	1.04807	5.77548e-28	1.30815e-26	Up
ENSG00000011478	QPCTL	1.04576	2.75797e-26	5.86106e-25	Up
ENSG00000215440	NPEPL1	1.04524	2.0723e-16	2.78412e-15	Up
ENSG00000118564	FBXL5	1.04497	7.99849e-137	9.28346e-135	Up
ENSG00000141040	ZNF287	1.04492	1.61474e-07	1.065e-06	Up
ENSG00000143126	CELSR2	1.04466	2.95588e-14	3.50119e-13	Up
ENSG00000182685	BRICD5	1.04398	2.07548e-11	1.99171e-10	Up
ENSG00000166145	SPINT1	1.04337	6.40199e-06	3.45271e-05	Up
ENSG00000125520	SLC2A4RG	1.03829	5.22204e-87	3.87993e-85	Up
ENSG00000231628	ENSG00000231628	1.03697	0.00801745	0.0239291	Up
ENSG00000232593	KANTR	1.03586	0.0145984	0.040291	Up
ENSG00000159214	CCDC24	1.03569	5.38154e-07	3.33519e-06	Up
ENSG00000164970	FAM219A	1.03542	8.08566e-104	7.55239e-102	Up
ENSG00000108352	RAPGEFL1	1.03385	5.75204e-14	6.66428e-13	Up
ENSG00000214517	PPME1	1.03218	3.84484e-61	1.88071e-59	Up
ENSG00000178162	FAR2P2	1.0319	5.24039e-11	4.84859e-10	Up
ENSG00000153253	SCN3A	1.03189	0.00127889	0.00462233	Up
ENSG00000160408	ST6GALNAC6	1.03122	1.09745e-75	6.70607e-74	Up
ENSG00000183775	KCTD16	1.02902	0.000448358	0.00178171	Up
ENSG00000161996	WDR90	1.02844	3.18778e-47	1.22365e-45	Up
ENSG00000170498	KISS1	1.02655	1.66659e-07	1.09588e-06	Up
ENSG00000179148	ALOXE3	1.02535	0.00346053	0.0113623	Up
ENSG00000198863	RUNDC1	1.02449	4.47832e-41	1.45917e-39	Up
ENSG00000204186	ZDBF2	1.02302	7.32193e-32	1.86036e-30	Up
ENSG00000125966	MMP24	1.02218	6.21813e-06	3.36002e-05	Up
ENSG00000160255	ITGB2	1.02015	0.00558456	0.0173441	Up
ENSG00000261578	ENSG00000261578	1.01728	1.61599e-06	9.50171e-06	Up
ENSG00000241852	C8orf58	1.0157	3.90911e-42	1.30403e-40	Up
ENSG00000124006	OBSL1	1.01425	1.00774e-35	2.88146e-34	Up
ENSG00000151729	SLC25A4	1.01398	7.36111e-48	2.84789e-46	Up
ENSG00000111860	CEP85L	1.01302	1.98164e-25	4.08727e-24	Up
ENSG00000162576	MXRA8	1.01264	0.00324462	0.010736	Up
ENSG00000198835	GJC2	1.01172	1.97097e-07	1.28782e-06	Up
ENSG00000127585	FBXL16	1.01052	0.00496595	0.0156628	Up
ENSG00000152409	JMY	1.00879	9.98994e-26	2.07138e-24	Up
ENSG00000247157	LINC01252	1.00867	0.00553427	0.0172118	Up
ENSG00000257556	LINC02298	1.00717	0.0173656	0.0468	Up
ENSG00000235890	TSPEAR-AS1	1.00582	0.00136124	0.00488755	Up
ENSG00000179698	WDR97	1.00569	1.30105e-05	6.73057e-05	Up
ENSG00000099330	OCEL1	1.00484	7.92496e-14	9.07991e-13	Up
ENSG00000130433	CACNG6	1.00303	4.86045e-09	3.78024e-08	Up
ENSG00000168067	MAP4K2	1.00299	1.77786e-63	9.01102e-62	Up
ENSG00000170615	SLC26A5	1.00126	0.0022299	0.00763076	Up
ENSG00000154258	ABCA9	0.999615	0.00687592	0.02092	Up
ENSG00000124104	SNX21	0.999535	6.51781e-16	8.52313e-15	Up
ENSG00000240990	HOXA11-AS	0.999457	1.70529e-05	8.64767e-05	Up
ENSG00000141570	CBX8	0.999042	2.93703e-08	2.09338e-07	Up
ENSG00000140350	ANP32A	0.996873	2.54442e-119	2.66892e-117	Up
ENSG00000111328	CDK2AP1	0.996528	2.20224e-97	1.91137e-95	Up
ENSG00000071575	TRIB2	0.996393	1.30574e-39	4.05255e-38	Up
ENSG00000168993	CPLX1	0.995791	8.06531e-12	7.98189e-11	Up
ENSG00000036530	CYP46A1	0.995364	0.00673272	0.0205133	Up
ENSG00000100031	GGT1	0.995123	1.44457e-13	1.62287e-12	Up
ENSG00000142949	PTPRF	0.994402	8.71774e-167	1.21276e-164	Up
ENSG00000114771	AADAC	0.994021	1.46673e-10	1.30239e-09	Up
ENSG00000167136	ENDOG	0.993985	2.67481e-16	3.57401e-15	Up
ENSG00000225151	GOLGA2P7	0.992769	8.96448e-08	6.07806e-07	Up
ENSG00000106976	DNM1	0.991351	3.37774e-07	2.14763e-06	Up
ENSG00000166333	ILK	0.989474	4.95749e-05	0.00023528	Up
ENSG00000095203	EPB41L4B	0.988726	0.00344431	0.0113242	Up
ENSG00000120868	APAF1	0.987968	3.2814e-43	1.1392e-41	Up
ENSG00000126861	OMG	0.987475	8.6764e-10	7.19609e-09	Up
ENSG00000156345	CDK20	0.986465	2.43263e-05	0.000121045	Up
ENSG00000246859	STARD4-AS1	0.985155	3.33354e-05	0.000162655	Up
ENSG00000268894	PLCE1-AS1	0.984744	1.2949e-05	6.70526e-05	Up
ENSG00000100285	NEFH	0.98444	0.00130787	0.00471579	Up
ENSG00000182983	ZNF662	0.982673	5.38423e-08	3.75575e-07	Up
ENSG00000005513	SOX8	0.98054	4.91161e-10	4.16161e-09	Up
ENSG00000175183	CSRP2	0.980461	2.1802e-24	4.3328e-23	Up
ENSG00000146469	VIP	0.980162	2.86005e-12	2.93103e-11	Up
ENSG00000068971	PPP2R5B	0.979998	8.05792e-71	4.59466e-69	Up
ENSG00000114735	HEMK1	0.97764	2.62971e-15	3.31929e-14	Up
ENSG00000168970	JMJD7-PLA2G4B	0.977511	0.000827795	0.00312675	Up
ENSG00000064042	LIMCH1	0.977507	3.25267e-108	3.17419e-106	Up
ENSG00000173548	SNX33	0.976728	1.73886e-66	9.39605e-65	Up
ENSG00000155876	RRAGA	0.976351	7.95588e-105	7.46673e-103	Up
ENSG00000106004	HOXA5	0.974428	3.5063e-15	4.38343e-14	Up
ENSG00000184058	TBX1	0.972732	1.79676e-183	2.64989e-181	Up
ENSG00000149294	NCAM1	0.97224	5.38208e-15	6.66474e-14	Up
ENSG00000186314	PRELID2	0.969221	3.06156e-10	2.64782e-09	Up
ENSG00000112559	MDFI	0.968315	7.79145e-69	4.32944e-67	Up
ENSG00000004455	AK2	0.967178	1.191e-125	1.30511e-123	Up
ENSG00000127663	KDM4B	0.966654	1.26448e-77	8.05286e-76	Up
ENSG00000068078	FGFR3	0.965908	4.15565e-48	1.61732e-46	Up
ENSG00000114631	PODXL2	0.965835	0.000133613	0.000589347	Up
ENSG00000134461	ANKRD16	0.962744	5.59306e-08	3.89173e-07	Up
ENSG00000059915	PSD	0.962058	0.0090886	0.0267076	Up
ENSG00000272783	ENSG00000272783	0.96153	0.0113092	0.0323604	Up
ENSG00000070087	PFN2	0.959123	2.16725e-07	1.40903e-06	Up
ENSG00000163888	CAMK2N2	0.958751	0.00206269	0.00712316	Up
ENSG00000159899	NPR2	0.958662	7.58342e-18	1.12433e-16	Up
ENSG00000181007	ZFP82	0.958112	9.86685e-11	8.9024e-10	Up
ENSG00000179909	ZNF154	0.957913	0.0030605	0.0101869	Up
ENSG00000112186	CAP2	0.956562	0.000171278	0.000742376	Up
ENSG00000152217	SETBP1	0.954875	0.0101694	0.0294949	Up
ENSG00000247982	LINC00926	0.953843	1.09785e-05	5.74556e-05	Up
ENSG00000162591	MEGF6	0.952319	1.91453e-159	2.47063e-157	Up
ENSG00000156650	KAT6B	0.950803	4.66709e-29	1.08337e-27	Up
ENSG00000070182	SPTB	0.950556	0.00422302	0.0135617	Up
ENSG00000188706	ZDHHC9	0.950403	2.44732e-86	1.7912e-84	Up
ENSG00000167733	HSD11B1L	0.950314	2.49594e-05	0.000124038	Up
ENSG00000227051	C14orf132	0.950017	2.55896e-41	8.37963e-40	Up
ENSG00000183691	NOG	0.947628	4.82533e-165	6.6188e-163	Up
ENSG00000197308	GATA3-AS1	0.947064	0.00285477	0.00956057	Up
ENSG00000213923	CSNK1E	0.945637	5.96044e-179	8.72492e-177	Up
ENSG00000168209	DDIT4	0.945589	1.04661e-44	3.75992e-43	Up
ENSG00000182196	ARL6IP4	0.94331	0.00593419	0.0183104	Up
ENSG00000067606	PRKCZ	0.942216	1.30816e-20	2.23905e-19	Up
ENSG00000099139	PCSK5	0.941628	0.00477635	0.0151501	Up
ENSG00000261324	ENSG00000261324	0.941344	0.00073833	0.00282087	Up
ENSG00000169635	HIC2	0.940338	5.30934e-13	5.73789e-12	Up
ENSG00000230869	AGAP10P	0.939748	0.00492292	0.0155546	Up
ENSG00000168569	TMEM223	0.939213	2.88971e-17	4.11035e-16	Up
ENSG00000134986	NREP	0.935695	2.05804e-14	2.46149e-13	Up
ENSG00000142733	MAP3K6	0.935306	5.6722e-29	1.31513e-27	Up
ENSG00000185585	OLFML2A	0.934791	5.52084e-45	1.99065e-43	Up
ENSG00000162636	FAM102B	0.93435	2.17799e-08	1.57585e-07	Up
ENSG00000115548	KDM3A	0.93244	9.82709e-86	7.0867e-84	Up
ENSG00000207554	MIR647	0.932433	0.00776497	0.0232871	Up
ENSG00000136895	GARNL3	0.932416	5.81376e-05	0.000273012	Up
ENSG00000135049	AGTPBP1	0.928826	1.44017e-27	3.22477e-26	Up
ENSG00000250073	ESAM-AS1	0.927495	0.00183398	0.00639871	Up
ENSG00000137817	PARP6	0.926869	3.6324e-25	7.40639e-24	Up
ENSG00000099875	MKNK2	0.925376	3.8439e-88	2.89993e-86	Up
ENSG00000167363	FN3K	0.92478	1.91747e-15	2.44865e-14	Up
ENSG00000075826	SEC31B	0.923492	8.09449e-23	1.52228e-21	Up
ENSG00000128645	HOXD1	0.923366	4.61388e-26	9.71043e-25	Up
ENSG00000223749	MIR503HG	0.922633	1.12303e-14	1.36567e-13	Up
ENSG00000175315	CST6	0.92029	0.000268645	0.00111926	Up
ENSG00000084444	FAM234B	0.920193	3.16144e-15	3.96494e-14	Up
ENSG00000128709	HOXD9	0.918812	1.83895e-26	3.93359e-25	Up
ENSG00000067225	PKM	0.918802	0	0	Up
ENSG00000113763	UNC5A	0.918527	5.29527e-07	3.28588e-06	Up
ENSG00000147437	GNRH1	0.917857	5.36256e-06	2.9308e-05	Up
ENSG00000260708	TBC1D22A-DT	0.916596	0.0031978	0.0106026	Up
ENSG00000138131	LOXL4	0.914071	3.31848e-11	3.12642e-10	Up
ENSG00000128011	LRFN1	0.914058	0.000441393	0.00175617	Up
ENSG00000105048	TNNT1	0.912995	0.00882497	0.0260653	Up
ENSG00000166689	PLEKHA7	0.910781	2.27972e-09	1.82071e-08	Up
ENSG00000153933	DGKE	0.910432	1.40238e-26	3.00958e-25	Up
ENSG00000262877	ENSG00000262877	0.910352	4.89113e-06	2.68512e-05	Up
ENSG00000168060	NAALADL1	0.910348	9.76585e-09	7.37042e-08	Up
ENSG00000166484	MAPK7	0.909416	4.2959e-30	1.03012e-28	Up
ENSG00000165983	PTER	0.90901	2.81631e-12	2.88772e-11	Up
ENSG00000100242	SUN2	0.908802	2.27785e-95	1.90128e-93	Up
ENSG00000171720	HDAC3	0.908542	2.22826e-34	6.13006e-33	Up
ENSG00000063854	HAGH	0.908197	3.15653e-45	1.15084e-43	Up
ENSG00000197557	TTC30A	0.907198	1.68626e-05	8.57335e-05	Up
ENSG00000165195	PIGA	0.906923	1.29423e-13	1.45899e-12	Up
ENSG00000163517	HDAC11	0.906753	1.12335e-16	1.53337e-15	Up
ENSG00000113966	ARL6	0.904993	1.68999e-05	8.58126e-05	Up
ENSG00000100504	PYGL	0.903312	1.98721e-91	1.58452e-89	Up
ENSG00000145491	ROPN1L	0.902734	0.00320086	0.0106109	Up
ENSG00000116017	ARID3A	0.902441	7.68654e-33	2.01836e-31	Up
ENSG00000167525	PROCA1	0.901886	0.00210034	0.00724172	Up
ENSG00000105137	SYDE1	0.901167	4.9806e-61	2.43021e-59	Up
ENSG00000229782	ENSG00000229782	0.898298	0.00663142	0.0202497	Up
ENSG00000126217	MCF2L	0.89816	1.26809e-11	1.24057e-10	Up
ENSG00000173511	VEGFB	0.897083	5.02268e-46	1.86591e-44	Up
ENSG00000272977	ENSG00000272977	0.896228	0.00213564	0.00734921	Up
ENSG00000197355	UAP1L1	0.895065	1.62718e-89	1.26655e-87	Up
ENSG00000124772	CPNE5	0.894547	1.19402e-46	4.51266e-45	Up
ENSG00000164070	HSPA4L	0.89447	7.71871e-26	1.61066e-24	Up
ENSG00000137941	TTLL7	0.890001	0.0027493	0.00924365	Up
ENSG00000187840	EIF4EBP1	0.889869	5.96051e-62	2.93757e-60	Up
ENSG00000085788	DDHD2	0.889181	3.60988e-75	2.19219e-73	Up
ENSG00000188994	ZNF292	0.889083	1.80978e-28	4.14223e-27	Up
ENSG00000198925	ATG9A	0.88907	2.04269e-99	1.82124e-97	Up
ENSG00000187720	THSD4	0.887821	3.11771e-95	2.59126e-93	Up
ENSG00000205041	ENSG00000205041	0.886806	0.0121553	0.0344796	Up
ENSG00000007516	BAIAP3	0.885734	0.000504142	0.00198529	Up
ENSG00000146147	MLIP	0.885458	0.0148665	0.0409008	Up
ENSG00000102967	DHODH	0.885373	1.10704e-10	9.96082e-10	Up
ENSG00000153048	CARHSP1	0.884471	3.20719e-29	7.53401e-28	Up
ENSG00000006459	KDM7A	0.884015	7.77383e-46	2.86623e-44	Up
ENSG00000012171	SEMA3B	0.883841	3.68625e-12	3.73673e-11	Up
ENSG00000037757	MRI1	0.881878	1.93563e-26	4.13587e-25	Up
ENSG00000225614	ZNF469	0.881654	1.51715e-09	1.22971e-08	Up
ENSG00000113555	PCDH12	0.881556	6.5204e-35	1.81673e-33	Up
ENSG00000163900	TMEM41A	0.881047	1.32789e-22	2.47592e-21	Up
ENSG00000266714	MYO15B	0.88071	6.05941e-43	2.08885e-41	Up
ENSG00000109576	AADAT	0.880167	1.31474e-07	8.75673e-07	Up
ENSG00000265800	ENSG00000265800	0.880162	0.0180147	0.0483127	Up
ENSG00000196421	C20orf204	0.88	1.59491e-07	1.05263e-06	Up
ENSG00000119608	PROX2	0.879939	0.0109938	0.0315876	Up
ENSG00000166046	TCP11L2	0.879567	4.62471e-16	6.12103e-15	Up
ENSG00000072778	ACADVL	0.87822	2.9885e-194	4.84457e-192	Up
ENSG00000076554	TPD52	0.877386	1.68132e-48	6.63563e-47	Up
ENSG00000197696	NMB	0.875701	1.6655e-13	1.86466e-12	Up
ENSG00000177685	CRACR2B	0.875078	1.7862e-57	8.24382e-56	Up
ENSG00000241769	LINC00893	0.874962	0.00241673	0.00821276	Up
ENSG00000059573	ALDH18A1	0.874629	6.12989e-82	4.06209e-80	Up
ENSG00000172164	SNTB1	0.874562	0.000164584	0.000715494	Up
ENSG00000173531	MST1	0.873914	5.00868e-10	4.23836e-09	Up
ENSG00000157514	TSC22D3	0.873102	3.95958e-20	6.59313e-19	Up
ENSG00000114473	IQCG	0.871269	3.05487e-08	2.175e-07	Up
ENSG00000185818	NAT8L	0.871059	0.00105576	0.00388896	Up
ENSG00000162494	LRRC38	0.870293	5.02413e-34	1.36873e-32	Up
ENSG00000183049	CAMK1D	0.869027	1.53713e-08	1.12924e-07	Up
ENSG00000187837	H1-2	0.868203	3.86363e-06	2.15054e-05	Up
ENSG00000185033	SEMA4B	0.866915	1.91588e-15	2.44821e-14	Up
ENSG00000128641	MYO1B	0.866691	6.38258e-97	5.467e-95	Up
ENSG00000105655	ISYNA1	0.865388	6.34028e-44	2.23677e-42	Up
ENSG00000120254	MTHFD1L	0.865272	1.55414e-88	1.18157e-86	Up
ENSG00000115525	ST3GAL5	0.864498	1.0666e-09	8.77574e-09	Up
ENSG00000186792	HYAL3	0.863922	1.37355e-16	1.86065e-15	Up
ENSG00000244165	P2RY11	0.863238	0.00018979	0.0008146	Up
ENSG00000260231	KDM7A-DT	0.862167	0.000118636	0.000528115	Up
ENSG00000203709	MIR29B2CHG	0.859019	2.29912e-10	2.00879e-09	Up
ENSG00000129757	CDKN1C	0.857966	1.20049e-27	2.70352e-26	Up
ENSG00000171105	INSR	0.856828	2.9024e-18	4.41322e-17	Up
ENSG00000146094	DOK3	0.856055	2.88638e-07	1.85077e-06	Up
ENSG00000179304	FAM156B	0.854809	8.6684e-05	0.000394869	Up
ENSG00000248334	WHAMMP2	0.854339	1.02213e-15	1.32776e-14	Up
ENSG00000154330	PGM5	0.853776	5.25655e-46	1.94542e-44	Up
ENSG00000005243	COPZ2	0.851077	1.77969e-11	1.71541e-10	Up
ENSG00000102755	FLT1	0.85104	2.06991e-55	9.24857e-54	Up
ENSG00000205363	INSYN1	0.8505	0.0021399	0.00736129	Up
ENSG00000128510	CPA4	0.850082	0.00148447	0.00529033	Up
ENSG00000185269	NOTUM	0.84932	0.000612001	0.00237429	Up
ENSG00000130024	PHF10	0.848593	4.66124e-65	2.43165e-63	Up
ENSG00000109046	WSB1	0.84776	4.55953e-172	6.4808e-170	Up
ENSG00000037280	FLT4	0.847569	1.95463e-141	2.30964e-139	Up
ENSG00000164649	CDCA7L	0.846623	2.18757e-14	2.61164e-13	Up
ENSG00000152076	CCDC74B	0.84583	0.000463765	0.0018381	Up
ENSG00000226332	ENSG00000226332	0.845115	0.000652124	0.00251899	Up
ENSG00000221995	TIAF1	0.84453	0.00369259	0.0120136	Up
ENSG00000138764	CCNG2	0.842543	2.87546e-47	1.10593e-45	Up
ENSG00000166965	RCCD1	0.841741	2.59045e-17	3.69003e-16	Up
ENSG00000160226	CFAP410	0.840711	0.000325161	0.00133125	Up
ENSG00000177732	SOX12	0.840365	3.83815e-45	1.39417e-43	Up
ENSG00000186301	MST1P2	0.840096	0.000391118	0.00157629	Up
ENSG00000168159	RNF187	0.839671	6.14398e-64	3.13024e-62	Up
ENSG00000235217	TSPY26P	0.837826	0.00479041	0.0151849	Up
ENSG00000184207	PGP	0.837796	6.88755e-34	1.86087e-32	Up
ENSG00000215218	UBE2QL1	0.837107	4.00606e-22	7.30966e-21	Up
ENSG00000118689	FOXO3	0.836782	1.02071e-27	2.30128e-26	Up
ENSG00000089820	ARHGAP4	0.836521	3.4999e-17	4.94601e-16	Up
ENSG00000158856	DMTN	0.836347	1.98803e-87	1.49407e-85	Up
ENSG00000001617	SEMA3F	0.835983	7.073e-66	3.74965e-64	Up
ENSG00000141858	SAMD1	0.835888	2.26859e-56	1.03245e-54	Up
ENSG00000128602	SMO	0.835417	0.00015101	0.000659995	Up
ENSG00000141580	WDR45B	0.834839	2.00115e-84	1.38213e-82	Up
ENSG00000227855	DPY19L2P3	0.834261	0.00383772	0.0124425	Up
ENSG00000119684	MLH3	0.834163	8.22019e-20	1.3459e-18	Up
ENSG00000179029	TMEM107	0.831531	1.37367e-08	1.01563e-07	Up
ENSG00000142552	RCN3	0.831175	2.28013e-27	5.05936e-26	Up
ENSG00000261744	ZFPM1-AS1	0.830956	0.0091614	0.0269003	Up
ENSG00000197837	H4-16	0.830897	0.0178884	0.0480198	Up
ENSG00000141391	PRELID3A	0.83053	0.000609794	0.00236619	Up
ENSG00000185621	LMLN	0.828606	2.95579e-11	2.79546e-10	Up
ENSG00000115866	DARS1	0.828602	3.82752e-45	1.39289e-43	Up
ENSG00000177150	FAM210A	0.828335	4.32642e-26	9.12502e-25	Up
ENSG00000182534	MXRA7	0.827023	1.84175e-95	1.54384e-93	Up
ENSG00000162415	ZSWIM5	0.826417	2.9436e-56	1.33654e-54	Up
ENSG00000184378	ACTRT3	0.826158	0.0143608	0.0397358	Up
ENSG00000080819	CPOX	0.825499	2.7424e-28	6.24039e-27	Up
ENSG00000136824	SMC2	0.824596	2.35801e-21	4.18195e-20	Up
ENSG00000024422	EHD2	0.824518	1.22035e-146	1.45958e-144	Up
ENSG00000140398	NEIL1	0.823964	4.81917e-32	1.22923e-30	Up
ENSG00000130876	SLC7A10	0.822545	0.0183396	0.0489898	Up
ENSG00000164603	BMT2	0.822506	5.18102e-12	5.2089e-11	Up
ENSG00000144648	ACKR2	0.821888	0.000227306	0.00095884	Up
ENSG00000048740	CELF2	0.821073	8.48505e-53	3.57923e-51	Up
ENSG00000081181	ARG2	0.82055	8.63e-06	4.5825e-05	Up
ENSG00000113971	NPHP3	0.820405	1.38678e-33	3.71609e-32	Up
ENSG00000234869	ENSG00000234869	0.819657	0.00419755	0.0134865	Up
ENSG00000205978	NYNRIN	0.818377	7.85597e-25	1.57884e-23	Up
ENSG00000163611	SPICE1	0.816867	1.28366e-09	1.04738e-08	Up
ENSG00000205517	RGL3	0.816427	5.29941e-19	8.3694e-18	Up
ENSG00000114739	ACVR2B	0.815435	2.18075e-09	1.74522e-08	Up
ENSG00000160113	NR2F6	0.814321	6.38605e-46	2.35899e-44	Up
ENSG00000164976	MYORG	0.813627	1.39981e-21	2.49385e-20	Up
ENSG00000174292	TNK1	0.813403	1.81405e-06	1.05743e-05	Up
ENSG00000006016	CRLF1	0.812024	0.00291766	0.00975121	Up
ENSG00000147394	ZNF185	0.811924	4.52456e-79	2.92902e-77	Up
ENSG00000168286	THAP11	0.811296	4.10771e-14	4.82472e-13	Up
ENSG00000067704	IARS2	0.811164	5.97916e-82	3.97564e-80	Up
ENSG00000026297	RNASET2	0.810712	9.926e-15	1.21081e-13	Up
ENSG00000187556	NANOS3	0.810442	0.00536301	0.0167402	Up
ENSG00000137103	TMEM8B	0.810351	3.64181e-06	2.034e-05	Up
ENSG00000170092	SPDYE5	0.810236	0.00212601	0.00731993	Up
ENSG00000054277	OPN3	0.810106	6.44547e-14	7.42384e-13	Up
ENSG00000161642	ZNF385A	0.810102	7.85647e-09	5.99163e-08	Up
ENSG00000103742	IGDCC4	0.809421	0.00147966	0.00527702	Up
ENSG00000104331	BPNT2	0.807862	3.49903e-95	2.89593e-93	Up
ENSG00000162572	SCNN1D	0.807698	3.67632e-07	2.32391e-06	Up
ENSG00000235954	TTC28-AS1	0.807331	1.9184e-06	1.11396e-05	Up
ENSG00000158286	RNF207	0.807301	1.63381e-18	2.50564e-17	Up
ENSG00000161647	MPP3	0.806586	4.19589e-06	2.32296e-05	Up
ENSG00000213047	DENND1B	0.805073	0.000335977	0.00137181	Up
ENSG00000135913	USP37	0.805042	4.3644e-11	4.06688e-10	Up
ENSG00000170667	RASA4B	0.804922	0.00112399	0.00411328	Up
ENSG00000126870	DYNC2I1	0.803846	4.81936e-16	6.36577e-15	Up
ENSG00000268516	ZNF8-DT	0.803501	0.000872564	0.00327378	Up
ENSG00000134013	LOXL2	0.803286	2.636e-163	3.51735e-161	Up
ENSG00000205269	TMEM170B	0.803155	1.222e-05	6.34788e-05	Up
ENSG00000177106	EPS8L2	0.802291	1.02892e-40	3.30856e-39	Up
ENSG00000183337	BCOR	0.802212	2.60874e-64	1.34306e-62	Up
ENSG00000236609	ZNF853	0.802211	9.63945e-05	0.000435663	Up
ENSG00000175938	ORAI3	0.801838	1.55566e-11	1.50837e-10	Up
ENSG00000198265	HELZ	0.801726	5.53347e-40	1.74781e-38	Up
ENSG00000132394	EEFSEC	0.801663	1.12097e-12	1.18277e-11	Up
ENSG00000232434	AJM1	0.800963	0.000294998	0.00121793	Up
ENSG00000079308	TNS1	0.8003	8.24404e-17	1.13558e-15	Up
ENSG00000163638	ADAMTS9	0.799546	1.3941e-21	2.48593e-20	Up
ENSG00000180448	ARHGAP45	0.799533	2.38048e-65	1.24515e-63	Up
ENSG00000099953	MMP11	0.799428	2.72974e-05	0.00013477	Up
ENSG00000006282	SPATA20	0.798453	1.0744e-50	4.38137e-49	Up
ENSG00000155189	AGPAT5	0.798371	1.64793e-53	7.05767e-52	Up
ENSG00000125875	TBC1D20	0.798101	1.45713e-65	7.66261e-64	Up
ENSG00000181031	RPH3AL	0.797196	9.56098e-09	7.22693e-08	Up
ENSG00000099194	SCD	0.796811	1.0574e-88	8.07037e-87	Up
ENSG00000173918	C1QTNF1	0.796494	1.14417e-55	5.13566e-54	Up
ENSG00000146197	SCUBE3	0.79554	2.32055e-10	2.0266e-09	Up
ENSG00000179476	C14orf28	0.79542	3.38199e-06	1.89449e-05	Up
ENSG00000204177	BMS1P1	0.794815	0.0115428	0.0329711	Up
ENSG00000163704	PRRT3	0.794249	5.8526e-06	3.1809e-05	Up
ENSG00000237989	LINC01679	0.793556	2.76524e-06	1.569e-05	Up
ENSG00000178026	LRRC75B	0.793349	1.68134e-08	1.23012e-07	Up
ENSG00000240970	RPL23AP64	0.792004	0.012276	0.0347491	Up
ENSG00000103507	BCKDK	0.79163	2.30955e-48	9.06036e-47	Up
ENSG00000136720	HS6ST1	0.791598	1.19408e-29	2.82873e-28	Up
ENSG00000236296	GUSBP5	0.791106	1.20625e-06	7.19164e-06	Up
ENSG00000125378	BMP4	0.790249	3.46423e-25	7.07085e-24	Up
ENSG00000173200	PARP15	0.789455	0.00428382	0.0137344	Up
ENSG00000178922	HYI	0.788944	1.03686e-59	4.94841e-58	Up
ENSG00000189152	GRAPL	0.782939	0.00633647	0.0194385	Up
ENSG00000240602	AADACP1	0.782702	1.01696e-08	7.65161e-08	Up
ENSG00000164466	SFXN1	0.782356	3.0271e-26	6.41216e-25	Up
ENSG00000228522	ENSG00000228522	0.781622	0.00235693	0.00802487	Up
ENSG00000140474	ULK3	0.78059	8.28405e-35	2.30158e-33	Up
ENSG00000173320	STOX2	0.778663	3.76798e-07	2.37955e-06	Up
ENSG00000121764	HCRTR1	0.776251	5.43258e-05	0.000256339	Up
ENSG00000173269	MMRN2	0.776071	8.82918e-100	7.90796e-98	Up
ENSG00000183506	PI4KAP2	0.775942	9.7383e-23	1.82442e-21	Up
ENSG00000226239	ENSG00000226239	0.773554	0.000572944	0.00223381	Up
ENSG00000130827	PLXNA3	0.773345	1.17705e-42	4.00831e-41	Up
ENSG00000178397	FAM220A	0.773315	4.14582e-14	4.86656e-13	Up
ENSG00000174326	SLC16A11	0.773009	1.00311e-07	6.75918e-07	Up
ENSG00000176720	BOK	0.772741	6.10013e-108	5.92346e-106	Up
ENSG00000083444	PLOD1	0.772732	9.93146e-137	1.14592e-134	Up
ENSG00000273295	ENSG00000273295	0.772283	0.00143507	0.00512918	Up
ENSG00000138821	SLC39A8	0.77208	0.00227271	0.00775694	Up
ENSG00000119508	NR4A3	0.77108	0.0148017	0.0407545	Up
ENSG00000130731	METTL26	0.770506	7.08117e-43	2.43252e-41	Up
ENSG00000145730	PAM	0.769146	3.25679e-186	4.87648e-184	Up
ENSG00000168214	RBPJ	0.768671	5.02195e-74	2.99409e-72	Up
ENSG00000237624	OXCT2P1	0.767113	0.00638862	0.0195832	Up
ENSG00000166821	PEX11A	0.766455	7.92708e-05	0.000363719	Up
ENSG00000128833	MYO5C	0.765645	8.4472e-18	1.25051e-16	Up
ENSG00000101846	STS	0.764522	2.60029e-28	5.92389e-27	Up
ENSG00000165138	ANKS6	0.763838	3.18755e-15	3.99258e-14	Up
ENSG00000142227	EMP3	0.763824	0.000726974	0.00278345	Up
ENSG00000160838	LRRC71	0.762646	0.0128838	0.0362421	Up
ENSG00000067057	PFKP	0.762396	3.37422e-169	4.72752e-167	Up
ENSG00000116984	MTR	0.761445	5.7275e-57	2.62488e-55	Up
ENSG00000131196	NFATC1	0.76126	3.34762e-79	2.17429e-77	Up
ENSG00000196912	ANKRD36B	0.76094	1.15046e-11	1.12719e-10	Up
ENSG00000180592	SKIDA1	0.760371	6.31317e-09	4.85238e-08	Up
ENSG00000144230	GPR17	0.759769	8.15776e-07	4.95094e-06	Up
ENSG00000157077	ZFYVE9	0.758674	2.6462e-21	4.67194e-20	Up
ENSG00000171045	TSNARE1	0.7584	1.31759e-10	1.17796e-09	Up
ENSG00000089775	ZBTB25	0.758295	1.62902e-09	1.31657e-08	Up
ENSG00000129993	CBFA2T3	0.758251	0.00707091	0.0214368	Up
ENSG00000160271	RALGDS	0.757736	3.52206e-86	2.55871e-84	Up
ENSG00000188613	NANOS1	0.755567	3.19551e-05	0.000156192	Up
ENSG00000121743	GJA3	0.755018	0.00662685	0.0202407	Up
ENSG00000114270	COL7A1	0.753627	0.000212047	0.000900869	Up
ENSG00000217801	ENSG00000217801	0.753499	1.90501e-06	1.10684e-05	Up
ENSG00000143869	GDF7	0.753284	4.44159e-05	0.00021244	Up
ENSG00000139266	MARCHF9	0.753012	4.04669e-12	4.08943e-11	Up
ENSG00000142252	GEMIN7	0.752097	5.38836e-08	3.75729e-07	Up
ENSG00000164241	C5orf63	0.751902	0.0176237	0.0473871	Up
ENSG00000249673	NOP14-AS1	0.751817	4.20324e-06	2.32637e-05	Up
ENSG00000177971	IMP3	0.751553	2.73606e-20	4.62256e-19	Up
ENSG00000146243	IRAK1BP1	0.751161	0.0057341	0.0177713	Up
ENSG00000256546	ENSG00000256546	0.751104	8.52587e-05	0.000389099	Up
ENSG00000162390	ACOT11	0.750161	1.12316e-12	1.18446e-11	Up
ENSG00000101189	MRGBP	0.749765	3.06521e-20	5.15202e-19	Up
ENSG00000117139	KDM5B	0.749683	7.18308e-54	3.10344e-52	Up
ENSG00000072818	ACAP1	0.747789	0.00133157	0.00479067	Up
ENSG00000099849	RASSF7	0.746614	9.43392e-18	1.3882e-16	Up
ENSG00000188112	C6orf132	0.746355	0.000849559	0.00319811	Up
ENSG00000179532	DNHD1	0.746015	5.57473e-14	6.46649e-13	Up
ENSG00000102096	PIM2	0.745431	4.27627e-05	0.000205033	Up
ENSG00000090863	GLG1	0.745173	4.07397e-87	3.05004e-85	Up
ENSG00000267583	ENSG00000267583	0.743592	2.0443e-05	0.000102791	Up
ENSG00000224888	ENSG00000224888	0.743441	0.00091131	0.00340937	Up
ENSG00000067141	NEO1	0.74313	2.86554e-06	1.62215e-05	Up
ENSG00000156049	GNA14	0.743077	3.14589e-13	3.4473e-12	Up
ENSG00000204176	SYT15	0.741967	1.12651e-19	1.83373e-18	Up
ENSG00000084070	SMAP2	0.741737	1.682e-14	2.02656e-13	Up
ENSG00000196365	LONP1	0.741156	8.04457e-61	3.9058e-59	Up
ENSG00000259820	ENSG00000259820	0.740955	1.51893e-05	7.76891e-05	Up
ENSG00000143409	MINDY1	0.740054	9.18123e-11	8.3029e-10	Up
ENSG00000182912	TSPEAR-AS2	0.739852	0.0178809	0.0480129	Up
ENSG00000126970	ZC4H2	0.739008	9.85917e-05	0.000444059	Up
ENSG00000069424	KCNAB2	0.737822	1.64863e-07	1.08589e-06	Up
ENSG00000070423	RNF126	0.737483	5.92716e-41	1.92167e-39	Up
ENSG00000215105	TTC3P1	0.736256	0.00148441	0.00529033	Up
ENSG00000157240	FZD1	0.735669	5.80121e-48	2.25328e-46	Up
ENSG00000268575	ENSG00000268575	0.734886	0.015011	0.0412325	Up
ENSG00000172081	MOB3A	0.734584	1.40409e-33	3.75733e-32	Up
ENSG00000005961	ITGA2B	0.73402	0.00834187	0.0247799	Up
ENSG00000182809	CRIP2	0.733642	7.96882e-92	6.37993e-90	Up
ENSG00000131386	GALNT15	0.732395	6.68768e-48	2.59247e-46	Up
ENSG00000163382	NAXE	0.731429	5.39254e-20	8.92613e-19	Up
ENSG00000177082	WDR73	0.73056	2.06631e-22	3.81645e-21	Up
ENSG00000125656	CLPP	0.730091	4.9734e-31	1.23329e-29	Up
ENSG00000181350	LRRC75A	0.729128	2.30559e-07	1.496e-06	Up
ENSG00000160445	ZER1	0.728647	1.71514e-42	5.81045e-41	Up
ENSG00000149761	NUDT22	0.728543	1.30766e-14	1.58528e-13	Up
ENSG00000088881	EBF4	0.727279	3.50027e-07	2.21834e-06	Up
ENSG00000170919	TPT1-AS1	0.726472	4.78005e-11	4.44574e-10	Up
ENSG00000170485	NPAS2	0.726316	8.29279e-12	8.18225e-11	Up
ENSG00000205476	CCDC85C	0.725506	5.85548e-09	4.5112e-08	Up
ENSG00000100399	CHADL	0.724651	0.0087243	0.0257877	Up
ENSG00000144031	ANKRD53	0.724012	0.00113672	0.00415598	Up
ENSG00000144579	CTDSP1	0.723289	1.12928e-68	6.25728e-67	Up
ENSG00000139370	SLC15A4	0.722782	6.31855e-26	1.32413e-24	Up
ENSG00000021762	OSBPL5	0.720106	8.23873e-44	2.9013e-42	Up
ENSG00000181873	IBA57	0.719739	8.62788e-15	1.05772e-13	Up
ENSG00000102554	KLF5	0.718599	5.19385e-14	6.04613e-13	Up
ENSG00000106330	MOSPD3	0.718529	2.57394e-15	3.25308e-14	Up
ENSG00000196275	GTF2IRD2	0.717612	0.000292568	0.00120942	Up
ENSG00000119403	PHF19	0.716591	3.52188e-31	8.77786e-30	Up
ENSG00000113657	DPYSL3	0.715946	5.24519e-34	1.42697e-32	Up
ENSG00000180758	GPR157	0.715717	5.8295e-09	4.49649e-08	Up
ENSG00000135924	DNAJB2	0.71541	4.33045e-32	1.1089e-30	Up
ENSG00000136449	MYCBPAP	0.715153	0.00280423	0.00940417	Up
ENSG00000103495	MAZ	0.713863	4.02902e-12	4.07367e-11	Up
ENSG00000183111	ARHGEF37	0.713105	7.28757e-22	1.31626e-20	Up
ENSG00000154328	NEIL2	0.713009	1.01548e-08	7.64632e-08	Up
ENSG00000143797	MBOAT2	0.712724	5.69964e-12	5.70983e-11	Up
ENSG00000156675	RAB11FIP1	0.712707	1.22598e-22	2.28807e-21	Up
ENSG00000049239	H6PD	0.712576	3.19682e-42	1.06824e-40	Up
ENSG00000114993	RTKN	0.711899	2.20593e-24	4.37507e-23	Up
ENSG00000168556	ING2	0.710411	1.49899e-05	7.68298e-05	Up
ENSG00000258985	ENSG00000258985	0.71032	0.00369156	0.0120123	Up
ENSG00000167701	GPT	0.709499	0.0157146	0.042883	Up
ENSG00000248487	ABHD14A	0.709382	0.000290481	0.00120181	Up
ENSG00000132840	BHMT2	0.709105	0.000204096	0.000870671	Up
ENSG00000079102	RUNX1T1	0.709087	1.78964e-12	1.8603e-11	Up
ENSG00000184986	TMEM121	0.708815	8.03106e-08	5.48118e-07	Up
ENSG00000268218	ENSG00000268218	0.707803	0.00829287	0.0246536	Up
ENSG00000091622	PITPNM3	0.707747	0.00544671	0.0169718	Up
ENSG00000115526	CHST10	0.70763	2.47267e-08	1.77791e-07	Up
ENSG00000244932	ENSG00000244932	0.706931	0.000431633	0.00172188	Up
ENSG00000233885	YEATS2-AS1	0.706241	0.0110916	0.0318073	Up
ENSG00000075275	CELSR1	0.705576	1.14426e-40	3.66146e-39	Up
ENSG00000099991	CABIN1	0.705532	3.77439e-48	1.47479e-46	Up
ENSG00000112706	IMPG1	0.704802	0.0088353	0.0260844	Up
ENSG00000228492	RAB11FIP1P1	0.704669	0.00310917	0.0103349	Up
ENSG00000168268	NT5DC2	0.7041	5.54337e-76	3.43007e-74	Up
ENSG00000243477	NAA80	0.703375	2.2182e-06	1.27483e-05	Up
ENSG00000197565	COL4A6	0.703215	0.00564566	0.0175193	Up
ENSG00000172572	PDE3A	0.701713	4.71447e-05	0.000224398	Up
ENSG00000084710	EFR3B	0.701295	0.000278722	0.00115853	Up
ENSG00000188060	RAB42	0.70044	5.15749e-06	2.82424e-05	Up
ENSG00000162836	ACP6	0.699953	0.00146946	0.00524443	Up
ENSG00000120896	SORBS3	0.699039	5.64604e-39	1.73585e-37	Up
ENSG00000272106	ENSG00000272106	0.698442	0.00161717	0.00572786	Up
ENSG00000142303	ADAMTS10	0.696342	9.08132e-21	1.5722e-19	Up
ENSG00000053254	FOXN3	0.696264	3.42155e-59	1.6211e-57	Up
ENSG00000205090	TMEM240	0.69487	0.0129265	0.0363413	Up
ENSG00000176148	TCP11L1	0.693415	1.45886e-16	1.97349e-15	Up
ENSG00000103365	GGA2	0.692944	3.30204e-52	1.36934e-50	Up
ENSG00000197558	SSPOP	0.692747	1.20302e-05	6.25754e-05	Up
ENSG00000105643	ARRDC2	0.692375	2.02122e-42	6.81205e-41	Up
ENSG00000015532	XYLT2	0.691349	2.78896e-21	4.91513e-20	Up
ENSG00000134138	MEIS2	0.691122	1.98547e-07	1.29687e-06	Up
ENSG00000273253	ENSG00000273253	0.691075	0.00735957	0.0222363	Up
ENSG00000269821	KCNQ1OT1	0.690772	6.6115e-06	3.55495e-05	Up
ENSG00000185986	SDHAP3	0.689657	6.10674e-07	3.76087e-06	Up
ENSG00000160191	PDE9A	0.687933	0.0026814	0.00903705	Up
ENSG00000262319	ENSG00000262319	0.68662	6.62243e-05	0.000308622	Up
ENSG00000143674	MAP3K21	0.686262	9.28095e-08	6.27312e-07	Up
ENSG00000070476	ZXDC	0.685311	5.92927e-19	9.31165e-18	Up
ENSG00000187942	LDLRAD2	0.684387	6.76059e-07	4.14144e-06	Up
ENSG00000107625	DDX50	0.684357	9.6888e-23	1.81688e-21	Up
ENSG00000142856	ITGB3BP	0.684017	6.83536e-05	0.000317578	Up
ENSG00000144485	HES6	0.682625	0.000692951	0.00266149	Up
ENSG00000172939	OXSR1	0.680661	8.69552e-31	2.1347e-29	Up
ENSG00000240731	ENSG00000240731	0.680444	0.0068816	0.0209243	Up
ENSG00000215458	AATBC	0.680102	0.00548796	0.017084	Up
ENSG00000051009	FHIP1B	0.680056	1.4312e-19	2.31816e-18	Up
ENSG00000177380	PPFIA3	0.679926	0.000559255	0.00218435	Up
ENSG00000156515	HK1	0.679798	5.86986e-78	3.7504e-76	Up
ENSG00000004777	ARHGAP33	0.679783	5.17888e-09	4.01517e-08	Up
ENSG00000132793	LPIN3	0.679257	0.00117896	0.00429266	Up
ENSG00000237004	ZNRF2P1	0.678986	0.000278149	0.0011564	Up
ENSG00000196372	ASB13	0.678124	1.27825e-09	1.0434e-08	Up
ENSG00000132846	ZBED3	0.678066	8.41769e-09	6.3898e-08	Up
ENSG00000175931	UBE2O	0.677992	5.55408e-35	1.55411e-33	Up
ENSG00000269609	C10orf95-AS1	0.677968	0.00302151	0.0100709	Up
ENSG00000170915	PAQR8	0.677623	7.92253e-09	6.03966e-08	Up
ENSG00000107140	TESK1	0.676598	3.12401e-18	4.74284e-17	Up
ENSG00000172260	NEGR1	0.676365	0.00779671	0.0233699	Up
ENSG00000116525	TRIM62	0.675784	2.48996e-07	1.60818e-06	Up
ENSG00000137825	ITPKA	0.67518	0.00438863	0.0140292	Up
ENSG00000104881	PPP1R13L	0.674868	1.48609e-84	1.03002e-82	Up
ENSG00000125249	RAP2A	0.674506	3.35954e-29	7.88246e-28	Up
ENSG00000111671	SPSB2	0.674213	0.0001861	0.000801219	Up
ENSG00000162639	HENMT1	0.674028	0.018334	0.0489826	Up
ENSG00000132170	PPARG	0.672787	1.43295e-18	2.20277e-17	Up
ENSG00000185418	TARS3	0.672161	5.93884e-07	3.66091e-06	Up
ENSG00000121691	CAT	0.672111	9.57339e-15	1.16853e-13	Up
ENSG00000184489	PTP4A3	0.671908	1.04891e-20	1.80953e-19	Up
ENSG00000107819	SFXN3	0.670963	3.63373e-68	2.00212e-66	Up
ENSG00000107897	ACBD5	0.669525	4.1621e-27	9.15243e-26	Up
ENSG00000261326	LINC01355	0.668476	0.000117677	0.00052424	Up
ENSG00000132432	SEC61G	0.667451	6.98769e-34	1.88533e-32	Up
ENSG00000175970	UNC119B	0.667349	7.06391e-18	1.05128e-16	Up
ENSG00000105245	NUMBL	0.667267	4.24901e-31	1.05767e-29	Up
ENSG00000164112	SMIM43	0.666245	0.0127929	0.036033	Up
ENSG00000218227	ENSG00000218227	0.665416	0.00146266	0.00522206	Up
ENSG00000179163	FUCA1	0.66429	1.67674e-12	1.74757e-11	Up
ENSG00000080947	CROCCP3	0.66428	6.53157e-06	3.51776e-05	Up
ENSG00000161551	ZNF577	0.664179	0.000118654	0.000528115	Up
ENSG00000053438	NNAT	0.663044	0.000844017	0.00318128	Up
ENSG00000135637	CCDC142	0.663015	2.05126e-06	1.18444e-05	Up
ENSG00000130511	SSBP4	0.662129	5.44638e-43	1.88082e-41	Up
ENSG00000109906	ZBTB16	0.661851	3.67058e-07	2.32178e-06	Up
ENSG00000114480	GBE1	0.661414	8.63426e-95	7.11601e-93	Up
ENSG00000197747	S100A10	0.66127	3.54616e-85	2.52021e-83	Up
ENSG00000133519	ZDHHC8P1	0.660839	0.000341388	0.00139159	Up
ENSG00000144647	POMGNT2	0.66061	3.98901e-06	2.21593e-05	Up
ENSG00000125618	PAX8	0.659889	0.00894564	0.0263727	Up
ENSG00000156535	CD109	0.658767	7.37823e-65	3.83883e-63	Up
ENSG00000186166	CENATAC	0.657251	8.15169e-13	8.68997e-12	Up
ENSG00000104872	PIH1D1	0.656123	2.65715e-18	4.05603e-17	Up
ENSG00000259498	TPM1-AS	0.655345	8.05455e-13	8.59575e-12	Up
ENSG00000155111	CDK19	0.654784	1.85181e-12	1.92187e-11	Up
ENSG00000171314	PGAM1	0.654116	8.02691e-11	7.29263e-10	Up
ENSG00000112144	CILK1	0.653882	1.72936e-13	1.93395e-12	Up
ENSG00000120068	HOXB8	0.653826	0.000629245	0.00243685	Up
ENSG00000169032	MAP2K1	0.653007	2.70193e-37	7.95772e-36	Up
ENSG00000178401	DNAJC22	0.652982	0.00529633	0.0165663	Up
ENSG00000085377	PREP	0.652962	2.11342e-23	4.05624e-22	Up
ENSG00000188763	FZD9	0.652641	4.32799e-06	2.39272e-05	Up
ENSG00000125775	SDCBP2	0.651192	0.00230643	0.00786384	Up
ENSG00000140443	IGF1R	0.650821	1.84774e-36	5.34564e-35	Up
ENSG00000173020	GRK2	0.650327	1.11713e-50	4.54618e-49	Up
ENSG00000126522	ASL	0.650059	1.09402e-17	1.60263e-16	Up
ENSG00000214021	TTLL3	0.649873	1.50806e-19	2.44064e-18	Up
ENSG00000112320	SOBP	0.649048	7.76591e-11	7.0686e-10	Up
ENSG00000121966	CXCR4	0.648775	0.000245054	0.00102796	Up
ENSG00000123908	AGO2	0.648529	2.93908e-20	4.95276e-19	Up
ENSG00000168243	GNG4	0.648035	0.0173963	0.0468656	Up
ENSG00000226363	HAGLROS	0.647803	0.00122266	0.00443792	Up
ENSG00000163635	ATXN7	0.647109	3.41004e-21	5.99354e-20	Up
ENSG00000213901	SLC23A3	0.646722	6.29746e-05	0.000294316	Up
ENSG00000265982	ENSG00000265982	0.64669	1.46303e-08	1.07885e-07	Up
ENSG00000142082	SIRT3	0.646434	1.17143e-09	9.60602e-09	Up
ENSG00000160703	NLRX1	0.646255	1.49551e-16	2.02167e-15	Up
ENSG00000165449	SLC16A9	0.646172	0.00907468	0.0266826	Up
ENSG00000168010	ATG16L2	0.645422	8.76816e-32	2.22206e-30	Up
ENSG00000244560	ENSG00000244560	0.645035	0.0158334	0.0431709	Up
ENSG00000246922	UBAP1L	0.64452	2.04989e-06	1.18407e-05	Up
ENSG00000176845	METRNL	0.64436	2.20099e-59	1.04534e-57	Up
ENSG00000205485	ENSG00000205485	0.641119	0.00266835	0.00899615	Up
ENSG00000083097	DOP1A	0.640683	1.3338e-10	1.19137e-09	Up
ENSG00000198208	RPS6KL1	0.640295	7.17176e-08	4.92909e-07	Up
ENSG00000182118	FAM89A	0.640013	2.2111e-08	1.59804e-07	Up
ENSG00000213420	GPC2	0.638953	0.000363913	0.00147635	Up
ENSG00000183628	DGCR6	0.638624	0.00149691	0.00532921	Up
ENSG00000184916	JAG2	0.637595	2.34256e-82	1.5736e-80	Up
ENSG00000167535	CACNB3	0.636955	3.56529e-17	5.02393e-16	Up
ENSG00000040608	RTN4R	0.635745	0.0017689	0.00619811	Up
ENSG00000225032	ENSG00000225032	0.635489	5.09986e-19	8.06723e-18	Up
ENSG00000180694	TMEM64	0.635159	1.20577e-17	1.75977e-16	Up
ENSG00000100065	CARD10	0.635081	1.25528e-34	3.47282e-33	Up
ENSG00000051620	HEBP2	0.635056	9.59896e-27	2.07133e-25	Up
ENSG00000168447	SCNN1B	0.634981	5.72498e-12	5.73228e-11	Up
ENSG00000182636	NDN	0.634972	5.11517e-08	3.57315e-07	Up
ENSG00000174684	B4GAT1	0.633892	7.57308e-20	1.24202e-18	Up
ENSG00000065717	TLE2	0.633772	3.20374e-17	4.54056e-16	Up
ENSG00000143774	GUK1	0.633629	4.1641e-73	2.4602e-71	Up
ENSG00000122778	KIAA1549	0.633378	3.57627e-11	3.3596e-10	Up
ENSG00000127418	FGFRL1	0.633209	3.43901e-29	8.05928e-28	Up
ENSG00000116774	OLFML3	0.632582	2.16898e-10	1.89846e-09	Up
ENSG00000132622	HSPA12B	0.631672	3.62545e-22	6.63369e-21	Up
ENSG00000182132	KCNIP1	0.631155	5.97274e-10	5.01735e-09	Up
ENSG00000229180	ENSG00000229180	0.63034	5.66855e-06	3.08686e-05	Up
ENSG00000198728	LDB1	0.629963	4.73711e-36	1.36444e-34	Up
ENSG00000076344	RGS11	0.629885	1.9348e-06	1.12314e-05	Up
ENSG00000089486	CDIP1	0.629422	4.19991e-17	5.89279e-16	Up
ENSG00000185551	NR2F2	0.629115	2.77363e-80	1.81956e-78	Up
ENSG00000266017	MIR4477B	0.629	0.00601699	0.0185513	Up
ENSG00000253159	PCDHGA12	0.628944	1.06019e-05	5.55441e-05	Up
ENSG00000111276	CDKN1B	0.628262	3.43866e-15	4.30436e-14	Up
ENSG00000163633	C4orf36	0.627608	0.00173364	0.00608828	Up
ENSG00000164056	SPRY1	0.627403	2.04368e-27	4.55532e-26	Up
ENSG00000153885	KCTD15	0.626904	7.54629e-34	2.03046e-32	Up
ENSG00000125648	SLC25A23	0.626759	1.59916e-17	2.30984e-16	Up
ENSG00000131778	CHD1L	0.625525	2.19234e-20	3.72317e-19	Up
ENSG00000130590	SAMD10	0.624628	2.90794e-05	0.000142956	Up
ENSG00000188985	DHFRP1	0.62401	0.00190043	0.0066047	Up
ENSG00000105202	FBL	0.623677	2.84144e-31	7.12721e-30	Up
ENSG00000125352	RNF113A	0.622373	1.63198e-05	8.3103e-05	Up
ENSG00000170190	SLC16A5	0.622291	4.36025e-12	4.39724e-11	Up
ENSG00000176595	KBTBD11	0.62212	1.90062e-28	4.34001e-27	Up
ENSG00000171992	SYNPO	0.622016	4.76548e-64	2.4406e-62	Up
ENSG00000130684	ZNF337	0.621838	0.000225019	0.000949602	Up
ENSG00000105464	GRIN2D	0.621726	0.000509391	0.00200516	Up
ENSG00000187792	ZNF70	0.62171	5.14692e-05	0.000243563	Up
ENSG00000204856	FAM216A	0.621463	8.16484e-06	4.34609e-05	Up
ENSG00000171962	DRC3	0.621357	0.000671193	0.00258602	Up
ENSG00000132463	GRSF1	0.621134	1.05962e-43	3.70978e-42	Up
ENSG00000188483	IER5L	0.620976	4.80514e-16	6.35127e-15	Up
ENSG00000136274	NACAD	0.62004	2.61745e-07	1.68608e-06	Up
ENSG00000088305	DNMT3B	0.619347	0.00437065	0.0139831	Up
ENSG00000102886	GDPD3	0.618562	0.000307012	0.00126328	Up
ENSG00000134590	RTL8C	0.61802	1.23897e-52	5.20394e-51	Up
ENSG00000172824	CES4A	0.616951	0.00261238	0.00882416	Up
ENSG00000133985	TTC9	0.616684	0.000135733	0.000597756	Up
ENSG00000144791	LIMD1	0.616165	1.18383e-23	2.29455e-22	Up
ENSG00000124942	AHNAK	0.615722	2.90781e-16	3.88005e-15	Up
ENSG00000101190	TCFL5	0.615584	4.68682e-08	3.2927e-07	Up
ENSG00000140386	SCAPER	0.61526	3.30179e-08	2.34315e-07	Up
ENSG00000165879	FRAT1	0.615254	0.0114353	0.0326925	Up
ENSG00000149582	TMEM25	0.614396	4.39333e-13	4.78219e-12	Up
ENSG00000070444	MNT	0.613632	1.22835e-10	1.10069e-09	Up
ENSG00000164975	SNAPC3	0.613416	7.15338e-26	1.49429e-24	Up
ENSG00000109881	CCDC34	0.613294	6.64993e-05	0.000309756	Up
ENSG00000187800	PEAR1	0.613009	1.06907e-54	4.71233e-53	Up
ENSG00000173221	GLRX	0.612985	2.74409e-14	3.2661e-13	Up
ENSG00000180921	FAM83H	0.612811	0.00289313	0.00967747	Up
ENSG00000180902	D2HGDH	0.612768	2.31615e-09	1.8483e-08	Up
ENSG00000135312	HTR1B	0.612604	0.00236415	0.00804526	Up
ENSG00000154639	CXADR	0.611607	2.24264e-08	1.61964e-07	Up
ENSG00000183807	FAM162B	0.610821	6.02661e-06	3.26462e-05	Up
ENSG00000107984	DKK1	0.610814	8.04626e-27	1.74781e-25	Up
ENSG00000146904	EPHA1	0.610756	0.0182367	0.0488141	Up
ENSG00000273270	ENSG00000273270	0.610571	9.6286e-07	5.80052e-06	Up
ENSG00000090857	PDPR	0.610468	3.49527e-20	5.84483e-19	Up
ENSG00000168528	SERINC2	0.61012	7.79501e-37	2.26853e-35	Up
ENSG00000230606	ENSG00000230606	0.609146	1.07495e-25	2.22651e-24	Up
ENSG00000185522	LMNTD2	0.608233	0.00112771	0.00412534	Up
ENSG00000130699	TAF4	0.607645	6.87735e-19	1.07833e-17	Up
ENSG00000075340	ADD2	0.607428	0.000843546	0.00318012	Up
ENSG00000154928	EPHB1	0.607415	5.77232e-07	3.56611e-06	Up
ENSG00000161912	ADCY10P1	0.607407	0.0115018	0.0328635	Up
ENSG00000188747	NOXA1	0.607039	8.63749e-08	5.87056e-07	Up
ENSG00000187010	RHD	0.605163	0.00731412	0.0221194	Up
ENSG00000198780	FAM169A	0.604668	5.98398e-06	3.24422e-05	Up
ENSG00000198720	ANKRD13B	0.602576	2.38374e-14	2.84411e-13	Up
ENSG00000159445	THEM4	0.602292	5.78584e-08	4.02016e-07	Up
ENSG00000121964	GTDC1	0.601683	7.31616e-05	0.00033814	Up
ENSG00000139631	CSAD	0.601537	1.32652e-08	9.82616e-08	Up
ENSG00000005073	HOXA11	0.600593	0.00184426	0.00642885	Up
ENSG00000089876	DHX32	0.600461	9.61986e-19	1.49876e-17	Up
ENSG00000235703	LINC00894	0.600253	0.000108779	0.000486148	Up
ENSG00000089902	RCOR1	0.599527	5.93579e-22	1.07706e-20	Up
ENSG00000101096	NFATC2	0.598515	6.24873e-35	1.74351e-33	Up
ENSG00000187764	SEMA4D	0.598193	5.81488e-06	3.16215e-05	Up
ENSG00000196562	SULF2	0.598152	3.0026e-74	1.8011e-72	Up
ENSG00000116991	SIPA1L2	0.598146	0.00119847	0.00435657	Up
ENSG00000117602	RCAN3	0.597783	1.11292e-05	5.81823e-05	Up
ENSG00000271978	ENSG00000271978	0.597678	0.00899728	0.0264993	Up
ENSG00000172922	RNASEH2C	0.597084	1.23705e-17	1.80139e-16	Up
ENSG00000167992	VWCE	0.59659	3.73807e-14	4.40639e-13	Up
ENSG00000112941	TENT4A	0.596338	1.52734e-32	3.96279e-31	Up
ENSG00000004799	PDK4	0.596153	0.000360924	0.00146635	Up
ENSG00000261971	MMP25-AS1	0.595422	0.00303126	0.0101016	Up
ENSG00000124593	ENSG00000124593	0.59535	3.91942e-14	4.61184e-13	Up
ENSG00000091127	PUS7	0.594877	2.67122e-16	3.57164e-15	Up
ENSG00000182704	TSKU	0.594418	6.22869e-43	2.14343e-41	Up
ENSG00000102890	ELMO3	0.593787	8.41526e-07	5.09775e-06	Up
ENSG00000189060	H1-0	0.593592	1.56948e-53	6.75116e-52	Up
ENSG00000261308	FIGNL2	0.593452	0.0136332	0.0380176	Up
ENSG00000116857	TMEM9	0.593147	1.31748e-20	2.25304e-19	Up
ENSG00000133138	TBC1D8B	0.592871	2.36043e-06	1.35182e-05	Up
ENSG00000173894	CBX2	0.592673	1.09449e-05	5.72949e-05	Up
ENSG00000131584	ACAP3	0.592459	5.34423e-41	1.73843e-39	Up
ENSG00000204682	MIR1915HG	0.592411	7.19315e-17	9.96984e-16	Up
ENSG00000134909	ARHGAP32	0.591638	1.21434e-05	6.30973e-05	Up
ENSG00000094755	GABRP	0.591363	0.00670693	0.0204439	Up
ENSG00000163945	UVSSA	0.591247	1.42935e-09	1.16238e-08	Up
ENSG00000228903	RASA4CP	0.59108	0.00882977	0.0260719	Up
ENSG00000137274	BPHL	0.591051	3.43628e-07	2.18273e-06	Up
ENSG00000070495	JMJD6	0.589439	2.59513e-15	3.27775e-14	Up
ENSG00000059769	DNAJC25	0.589414	3.63681e-05	0.000176618	Up
ENSG00000073905	VDAC1P1	0.587994	0.0076186	0.0229095	Up
ENSG00000198794	SCAMP5	0.587841	1.57417e-06	9.2669e-06	Up
ENSG00000253982	CLN8-AS1	0.587483	9.76217e-05	0.000440398	Up
ENSG00000124733	MEA1	0.587296	4.97925e-14	5.79977e-13	Up
ENSG00000166432	ZMAT1	0.587094	1.34799e-05	6.95628e-05	Up
ENSG00000133612	AGAP3	0.586949	5.49393e-47	2.10065e-45	Up
ENSG00000109736	MFSD10	0.586705	5.16517e-44	1.82549e-42	Up
ENSG00000162522	KIAA1522	0.58608	1.26901e-20	2.17965e-19	Up
ENSG00000115073	ACTR1B	0.584451	3.47663e-30	8.36738e-29	Up
ENSG00000212747	RTL8B	0.584414	1.46134e-11	1.42254e-10	Up
ENSG00000196371	FUT4	0.584402	1.3966e-06	8.27374e-06	Up
ENSG00000123080	CDKN2C	0.584039	4.07805e-07	2.56546e-06	Up
ENSG00000170525	PFKFB3	0.583723	4.79569e-59	2.26376e-57	Up
ENSG00000101782	RIOK3	0.582121	1.78276e-36	5.16525e-35	Up
ENSG00000158555	GDPD5	0.581438	2.32253e-20	3.93747e-19	Up
ENSG00000054983	GALC	0.580812	2.80002e-15	3.52292e-14	Up
ENSG00000174080	CTSF	0.5808	9.11266e-20	1.48954e-18	Up
ENSG00000154529	CNTNAP3B	0.580708	6.77062e-18	1.00993e-16	Up
ENSG00000141569	TRIM65	0.58028	2.11891e-23	4.0628e-22	Up
ENSG00000117868	ESYT2	0.580136	1.35262e-33	3.6295e-32	Up
ENSG00000171855	IFNB1	-6.00352	2.85473e-11	2.70772e-10	Down
ENSG00000169245	CXCL10	-5.92895	3.32467e-96	2.79886e-94	Down
ENSG00000168062	BATF2	-5.42625	1.65109e-108	1.6193e-106	Down
ENSG00000124256	ZBP1	-5.01238	0.000445598	0.00177183	Down
ENSG00000244675	ENSG00000244675	-4.86658	0.000837458	0.00315899	Down
ENSG00000138755	CXCL9	-4.75104	8.67886e-05	0.000395254	Down
ENSG00000183831	ANKRD45	-4.67606	0.00170012	0.00598493	Down
ENSG00000134321	RSAD2	-4.63318	0	0	Down
ENSG00000127325	BEST3	-4.58484	0.00271094	0.00913034	Down
ENSG00000131203	IDO1	-4.54459	0.000244207	0.00102463	Down
ENSG00000206190	ATP10A	-4.51722	2.34501e-10	2.04706e-09	Down
ENSG00000269720	CCDC194	-4.49141	0.000259265	0.00108248	Down
ENSG00000162543	UBXN10	-4.47658	0.00345756	0.0113588	Down
ENSG00000172399	MYOZ2	-4.45487	0.00400798	0.0129431	Down
ENSG00000135114	OASL	-4.43848	0	0	Down
ENSG00000161133	USP41	-4.41984	0.00365776	0.011926	Down
ENSG00000115919	KYNU	-4.37244	0.00495637	0.0156402	Down
ENSG00000169248	CXCL11	-4.357	3.86849e-194	6.2197e-192	Down
ENSG00000205927	OLIG2	-4.25466	0.000789675	0.00300067	Down
ENSG00000196684	HSH2D	-4.11841	3.79775e-07	2.39527e-06	Down
ENSG00000228318	ENSG00000228318	-4.01978	1.92103e-07	1.25729e-06	Down
ENSG00000225492	GBP1P1	-3.96875	2.30938e-05	0.000115204	Down
ENSG00000172243	CLEC7A	-3.88077	0.000364373	0.00147791	Down
ENSG00000185885	IFITM1	-3.80557	2.21159e-15	2.80597e-14	Down
ENSG00000232133	IMPDH1P10	-3.68718	0.00698629	0.0212032	Down
ENSG00000173762	CD7	-3.68284	0.00664563	0.0202823	Down
ENSG00000138646	HERC5	-3.63434	6.5568e-235	1.35381e-232	Down
ENSG00000124882	EREG	-3.56662	5.93674e-06	3.22103e-05	Down
ENSG00000270761	CD2AP-DT	-3.49356	0.0143428	0.0396971	Down
ENSG00000119917	IFIT3	-3.44999	0	0	Down
ENSG00000119922	IFIT2	-3.43305	0	0	Down
ENSG00000010030	ETV7	-3.4244	1.54993e-56	7.07022e-55	Down
ENSG00000134326	CMPK2	-3.40495	0	0	Down
ENSG00000183486	MX2	-3.40462	0	0	Down
ENSG00000185745	IFIT1	-3.39296	0	0	Down
ENSG00000163121	NEURL3	-3.37506	5.90676e-122	6.29679e-120	Down
ENSG00000134716	CYP2J2	-3.31255	5.47803e-05	0.000258235	Down
ENSG00000139985	ADAM21	-3.2923	0.00518055	0.0162534	Down
ENSG00000136514	RTP4	-3.23628	1.06698e-31	2.70048e-30	Down
ENSG00000141668	CBLN2	-3.11577	4.27271e-06	2.36348e-05	Down
ENSG00000164342	TLR3	-3.00541	5.49305e-71	3.14129e-69	Down
ENSG00000122877	EGR2	-3.00153	0.00800981	0.02391	Down
ENSG00000162654	GBP4	-2.90001	4.41121e-90	3.44725e-88	Down
ENSG00000250770	ENSG00000250770	-2.8067	2.02628e-05	0.000101938	Down
ENSG00000214814	FER1L6	-2.75387	3.53252e-17	4.98134e-16	Down
ENSG00000132530	XAF1	-2.75306	2.62176e-58	1.22443e-56	Down
ENSG00000140961	OSGIN1	-2.73755	1.82515e-148	2.25159e-146	Down
ENSG00000184979	USP18	-2.70074	0	0	Down
ENSG00000126368	NR1D1	-2.67367	1.74583e-113	1.80234e-111	Down
ENSG00000068079	IFI35	-2.66099	0	0	Down
ENSG00000079215	SLC1A3	-2.63515	0.00257229	0.00870072	Down
ENSG00000198074	AKR1B10	-2.63501	0.000644895	0.00249155	Down
ENSG00000229953	ENSG00000229953	-2.60517	0.000128637	0.00056906	Down
ENSG00000233427	ENSG00000233427	-2.58713	0.0160895	0.0437719	Down
ENSG00000128965	CHAC1	-2.54412	1.3894e-63	7.06036e-62	Down
ENSG00000105967	TFEC	-2.53913	5.00283e-21	8.73825e-20	Down
ENSG00000170775	GPR37	-2.53183	0.00030976	0.00127352	Down
ENSG00000141574	SECTM1	-2.52586	1.64492e-90	1.29061e-88	Down
ENSG00000171860	C3AR1	-2.50448	8.36517e-08	5.68942e-07	Down
ENSG00000265646	TUFMP1	-2.48205	0.00458401	0.014599	Down
ENSG00000151012	SLC7A11	-2.47797	0	0	Down
ENSG00000171658	NMRAL2P	-2.45216	9.82491e-65	5.08485e-63	Down
ENSG00000180316	PNPLA1	-2.43993	0.0181984	0.0487252	Down
ENSG00000116183	PAPPA2	-2.40965	7.63453e-06	4.07597e-05	Down
ENSG00000115008	IL1A	-2.40804	1.97526e-26	4.21597e-25	Down
ENSG00000235448	LURAP1L-AS1	-2.39536	0.000105845	0.000473684	Down
ENSG00000234840	LINC01239	-2.38022	0.00537532	0.016776	Down
ENSG00000214872	SMTNL1	-2.37253	1.02427e-05	5.38489e-05	Down
ENSG00000115267	IFIH1	-2.36535	0	0	Down
ENSG00000225963	ENSG00000225963	-2.35522	4.41106e-06	2.43726e-05	Down
ENSG00000155961	RAB39B	-2.34887	0.000927158	0.00346338	Down
ENSG00000196517	SLC6A9	-2.34627	2.02448e-08	1.46912e-07	Down
ENSG00000157601	MX1	-2.3317	0	0	Down
ENSG00000234155	LINC02535	-2.33127	0.00051626	0.00202975	Down
ENSG00000267577	DNAAF3-AS1	-2.30254	0.0180733	0.04843	Down
ENSG00000258590	NBEAP1	-2.29293	0.0071864	0.0217633	Down
ENSG00000092621	PHGDH	-2.29176	9.73481e-27	2.09833e-25	Down
ENSG00000272379	ENSG00000272379	-2.25711	8.15745e-08	5.55971e-07	Down
ENSG00000234709	UPF3AP3	-2.25102	0.000411921	0.00165164	Down
ENSG00000154451	GBP5	-2.24853	4.45093e-21	7.79508e-20	Down
ENSG00000138675	FGF5	-2.24157	5.52842e-60	2.65784e-58	Down
ENSG00000137959	IFI44L	-2.24054	0	0	Down
ENSG00000107201	DDX58	-2.24017	0	0	Down
ENSG00000168621	GDNF	-2.238	0.000298552	0.00123105	Down
ENSG00000123700	KCNJ2	-2.23762	0.00135613	0.00487187	Down
ENSG00000115602	IL1RL1	-2.21883	2.14171e-36	6.18699e-35	Down
ENSG00000185338	SOCS1	-2.20801	2.58955e-06	1.474e-05	Down
ENSG00000166750	SLFN5	-2.16856	0	0	Down
ENSG00000128342	LIF	-2.16359	5.26513e-35	1.47536e-33	Down
ENSG00000110446	SLC15A3	-2.16176	7.3837e-234	1.49311e-231	Down
ENSG00000250748	ENSG00000250748	-2.14886	0.00127607	0.00461641	Down
ENSG00000257732	ENSG00000257732	-2.14684	9.19669e-39	2.80549e-37	Down
ENSG00000137965	IFI44	-2.14588	0	0	Down
ENSG00000100292	HMOX1	-2.13699	0	0	Down
ENSG00000134548	SPX	-2.1365	0.0182492	0.0488264	Down
ENSG00000111335	OAS2	-2.12749	0	0	Down
ENSG00000151917	BEND6	-2.12561	0.0142366	0.0394645	Down
ENSG00000196358	NTNG2	-2.11667	0.000472333	0.00186979	Down
ENSG00000166289	PLEKHF1	-2.11562	3.30882e-11	3.11882e-10	Down
ENSG00000150551	LYPD1	-2.11173	1.94219e-07	1.26987e-06	Down
ENSG00000104951	IL4I1	-2.10495	9.90415e-85	6.93821e-83	Down
ENSG00000156920	ADGRG4	-2.08387	2.48461e-10	2.1641e-09	Down
ENSG00000133640	LRRIQ1	-2.07959	0.00548727	0.017084	Down
ENSG00000109758	HGFAC	-2.0591	0.00455086	0.0145029	Down
ENSG00000112773	TENT5A	-2.04983	1.24047e-62	6.1756e-61	Down
ENSG00000249119	MTND6P4	-2.03844	0.00663266	0.0202497	Down
ENSG00000262979	ENSG00000262979	-2.03678	0.00411119	0.0132415	Down
ENSG00000162643	DNAI3	-2.03138	0.000668819	0.00257789	Down
ENSG00000158050	DUSP2	-2.03066	0.00057017	0.00222432	Down
ENSG00000133106	EPSTI1	-2.03034	7.1357e-253	1.62752e-250	Down
ENSG00000189410	SH2D5	-2.02994	4.63352e-34	1.26583e-32	Down
ENSG00000267681	ENSG00000267681	-2.00295	0.0184583	0.0492532	Down
ENSG00000243811	APOBEC3D	-1.99904	0.000171297	0.000742376	Down
ENSG00000163644	PPM1K	-1.99761	2.77073e-53	1.18405e-51	Down
ENSG00000159403	C1R	-1.984	2.21092e-27	4.91135e-26	Down
ENSG00000067798	NAV3	-1.97661	2.79472e-82	1.87094e-80	Down
ENSG00000038427	VCAN	-1.97023	0.00888031	0.0262014	Down
ENSG00000164949	GEM	-1.95954	1.94651e-13	2.16322e-12	Down
ENSG00000172403	SYNPO2	-1.93016	0.0169034	0.0456882	Down
ENSG00000085563	ABCB1	-1.92374	5.76325e-06	3.13581e-05	Down
ENSG00000120337	TNFSF18	-1.92089	5.46379e-106	5.20254e-104	Down
ENSG00000183508	TENT5C	-1.90129	4.19068e-07	2.63293e-06	Down
ENSG00000225886	ENSG00000225886	-1.89542	4.05407e-13	4.42272e-12	Down
ENSG00000136244	IL6	-1.89405	0.00730309	0.0220963	Down
ENSG00000101347	SAMHD1	-1.89013	0	0	Down
ENSG00000135899	SP110	-1.88829	5.51028e-175	8.00624e-173	Down
ENSG00000188322	SBK1	-1.87866	0.000976447	0.00362815	Down
ENSG00000137198	GMPR	-1.87864	2.38323e-85	1.69989e-83	Down
ENSG00000120738	EGR1	-1.87657	5.47416e-81	3.61534e-79	Down
ENSG00000238103	RPL9P7	-1.8724	0.0182538	0.0488264	Down
ENSG00000185829	ARL17A	-1.8655	0.00246804	0.008377	Down
ENSG00000157168	NRG1	-1.86007	0.00705016	0.0213805	Down
ENSG00000152778	IFIT5	-1.85111	1.42843e-159	1.85554e-157	Down
ENSG00000181541	MAB21L2	-1.848	1.71028e-05	8.67076e-05	Down
ENSG00000205413	SAMD9	-1.84401	5.01964e-262	1.18627e-259	Down
ENSG00000182985	CADM1	-1.8413	7.54764e-12	7.4809e-11	Down
ENSG00000117228	GBP1	-1.83657	0	0	Down
ENSG00000089127	OAS1	-1.83046	1.47585e-276	3.75958e-274	Down
ENSG00000181019	NQO1	-1.81831	1.08859e-275	2.70288e-273	Down
ENSG00000138642	HERC6	-1.79453	5.9837e-214	1.15069e-211	Down
ENSG00000134668	SPOCD1	-1.79428	1.91926e-61	9.43518e-60	Down
ENSG00000114315	HES1	-1.7835	1.59608e-97	1.39143e-95	Down
ENSG00000254827	SLC22A18AS	-1.76736	2.26069e-06	1.29736e-05	Down
ENSG00000181381	DDX60L	-1.7671	0	0	Down
ENSG00000156510	HKDC1	-1.74876	0.00345949	0.0113608	Down
ENSG00000187608	ISG15	-1.74132	0	0	Down
ENSG00000256083	ENSG00000256083	-1.74123	0.0185685	0.0494865	Down
ENSG00000221963	APOL6	-1.74104	3.98441e-186	5.92077e-184	Down
ENSG00000133321	PLAAT4	-1.73596	6.95075e-15	8.55863e-14	Down
ENSG00000253616	ENSG00000253616	-1.7333	0.00117104	0.00426714	Down
ENSG00000132692	BCAN	-1.73222	0.000997423	0.00369629	Down
ENSG00000260196	ENSG00000260196	-1.73027	3.95671e-06	2.19985e-05	Down
ENSG00000012124	CD22	-1.71014	3.43303e-08	2.43364e-07	Down
ENSG00000233559	LINC00513	-1.70801	0.000316337	0.00129865	Down
ENSG00000091129	NRCAM	-1.69852	1.21173e-96	1.02892e-94	Down
ENSG00000128165	ADM2	-1.69293	1.07428e-53	4.63119e-52	Down
ENSG00000108771	DHX58	-1.6883	1.02456e-66	5.55161e-65	Down
ENSG00000070669	ASNS	-1.68151	6.38979e-51	2.61116e-49	Down
ENSG00000182326	C1S	-1.67828	9.0722e-13	9.63461e-12	Down
ENSG00000112299	VNN1	-1.67175	0.000132404	0.000584236	Down
ENSG00000267504	ENSG00000267504	-1.6616	0.0113959	0.0325919	Down
ENSG00000176510	OR10AC1	-1.66137	0.00116641	0.00425183	Down
ENSG00000185880	TRIM69	-1.65769	5.248e-93	4.2537e-91	Down
ENSG00000106571	GLI3	-1.65706	5.46989e-11	5.0514e-10	Down
ENSG00000130589	HELZ2	-1.64141	1.9924e-300	5.74721e-298	Down
ENSG00000236098	ENSG00000236098	-1.63573	0.000389827	0.00157173	Down
ENSG00000138135	CH25H	-1.63368	4.72542e-11	4.3991e-10	Down
ENSG00000188313	PLSCR1	-1.63358	7.99637e-293	2.17845e-290	Down
ENSG00000115271	GCA	-1.63326	1.72278e-20	2.9359e-19	Down
ENSG00000123609	NMI	-1.62783	5.15893e-89	3.95283e-87	Down
ENSG00000130303	BST2	-1.61946	1.88787e-262	4.51592e-260	Down
ENSG00000223653	ENSG00000223653	-1.61918	0.00688114	0.0209243	Down
ENSG00000237276	ANO7L1	-1.61312	1.09601e-08	8.20856e-08	Down
ENSG00000170581	STAT2	-1.61093	4.83215e-308	1.4361e-305	Down
ENSG00000050730	TNIP3	-1.60231	0.00275021	0.00924513	Down
ENSG00000002587	HS3ST1	-1.59931	1.59337e-07	1.05197e-06	Down
ENSG00000138035	PNPT1	-1.59584	3.02402e-187	4.59815e-185	Down
ENSG00000164509	IL31RA	-1.594	0.0157533	0.0429765	Down
ENSG00000120658	ENOX1	-1.59143	2.02589e-07	1.32107e-06	Down
ENSG00000177409	SAMD9L	-1.58933	1.92264e-241	4.05511e-239	Down
ENSG00000229474	PATL2	-1.58845	0.000120792	0.000536657	Down
ENSG00000116711	PLA2G4A	-1.58365	1.4269e-20	2.43379e-19	Down
ENSG00000177989	ODF3B	-1.57934	2.18124e-60	1.05642e-58	Down
ENSG00000203797	DDO	-1.57794	4.8944e-27	1.06908e-25	Down
ENSG00000167653	PSCA	-1.5753	0.00048258	0.00190689	Down
ENSG00000173193	PARP14	-1.56909	0	0	Down
ENSG00000101255	TRIB3	-1.56728	7.40721e-137	8.64836e-135	Down
ENSG00000138496	PARP9	-1.55912	1.03056e-280	2.69526e-278	Down
ENSG00000108448	TRIM16L	-1.55436	1.15592e-50	4.69429e-49	Down
ENSG00000116701	NCF2	-1.54954	0.00448426	0.0143069	Down
ENSG00000239713	APOBEC3G	-1.5488	6.90089e-28	1.55946e-26	Down
ENSG00000168961	LGALS9	-1.54844	2.05465e-250	4.57976e-248	Down
ENSG00000264175	MIR3189	-1.54695	0.00695552	0.0211261	Down
ENSG00000115415	STAT1	-1.54522	0	0	Down
ENSG00000198133	TMEM229B	-1.53918	0.000144259	0.00063299	Down
ENSG00000213689	TREX1	-1.53482	9.97571e-76	6.1148e-74	Down
ENSG00000156587	UBE2L6	-1.53099	9.68336e-274	2.37424e-271	Down
ENSG00000132109	TRIM21	-1.52295	3.2509e-148	3.9854e-146	Down
ENSG00000272405	ENSG00000272405	-1.52232	1.0626e-09	8.7465e-09	Down
ENSG00000149633	KIAA1755	-1.51912	0.00982849	0.0286245	Down
ENSG00000215022	ENSG00000215022	-1.51262	0.00664333	0.0202784	Down
ENSG00000166963	MAP1A	-1.50925	4.76676e-08	3.34406e-07	Down
ENSG00000108342	CSF3	-1.50678	0.0102099	0.0295858	Down
ENSG00000168003	SLC3A2	-1.50114	0	0	Down
ENSG00000163565	IFI16	-1.49505	2.79405e-249	6.08947e-247	Down
ENSG00000228495	LINC01013	-1.47494	6.82165e-11	6.23517e-10	Down
ENSG00000250033	SLC7A11-AS1	-1.4616	5.82223e-10	4.89721e-09	Down
ENSG00000137491	SLCO2B1	-1.45888	0.000810726	0.00307055	Down
ENSG00000106785	TRIM14	-1.45609	2.35881e-121	2.50097e-119	Down
ENSG00000109861	CTSC	-1.45412	1.27366e-32	3.31339e-31	Down
ENSG00000167600	CYP2S1	-1.44774	6.53946e-07	4.01099e-06	Down
ENSG00000163347	CLDN1	-1.44693	4.49754e-49	1.79307e-47	Down
ENSG00000226835	ARHGAP29-AS1	-1.44501	0.00654119	0.0200071	Down
ENSG00000101342	TLDC2	-1.44351	0.000527546	0.00206998	Down
ENSG00000271646	IRF2-DT	-1.44198	0.000217818	0.00092239	Down
ENSG00000172183	ISG20	-1.43745	3.85977e-114	4.02709e-112	Down
ENSG00000205426	KRT81	-1.43246	2.45265e-06	1.40136e-05	Down
ENSG00000135069	PSAT1	-1.42744	2.52106e-50	1.0196e-48	Down
ENSG00000225964	NRIR	-1.42736	0.00364221	0.0118872	Down
ENSG00000135828	RNASEL	-1.42722	4.99904e-05	0.000236965	Down
ENSG00000260526	AP1AR-DT	-1.42696	0.0133195	0.0372486	Down
ENSG00000197409	H3C4	-1.42435	0.000901623	0.00337442	Down
ENSG00000173821	RNF213	-1.41971	3.85142e-63	1.93211e-61	Down
ENSG00000174130	TLR6	-1.41578	0.0001982	0.000847544	Down
ENSG00000140853	NLRC5	-1.41432	5.3434e-161	6.98739e-159	Down
ENSG00000257702	LBX2-AS1	-1.41421	0.000224178	0.000947274	Down
ENSG00000108679	LGALS3BP	-1.40569	1.43447e-48	5.67282e-47	Down
ENSG00000025708	TYMP	-1.40234	6.26089e-86	4.53164e-84	Down
ENSG00000172139	SLC9C1	-1.40035	0.015777	0.0430292	Down
ENSG00000204267	TAP2	-1.4003	1.87635e-10	1.65191e-09	Down
ENSG00000224034	LINC02561	-1.39976	1.58263e-05	8.07159e-05	Down
ENSG00000228253	MT-ATP8	-1.39762	8.98331e-37	2.61048e-35	Down
ENSG00000232860	SMG7-AS1	-1.39681	0.00549861	0.0171145	Down
ENSG00000164093	PITX2	-1.38218	7.29071e-07	4.44812e-06	Down
ENSG00000074047	GLI2	-1.37704	0.000431464	0.00172156	Down
ENSG00000124875	CXCL6	-1.37521	0.000898948	0.00336698	Down
ENSG00000198610	AKR1C4	-1.37385	0.00347207	0.0113945	Down
ENSG00000172927	MYEOV	-1.37226	8.40488e-09	6.38257e-08	Down
ENSG00000198483	ANKRD35	-1.3702	0.00539598	0.0168297	Down
ENSG00000023909	GCLM	-1.36928	1.21458e-92	9.76389e-91	Down
ENSG00000224321	RPL12P14	-1.36774	2.25508e-08	1.62803e-07	Down
ENSG00000137628	DDX60	-1.36713	1.4362e-195	2.40778e-193	Down
ENSG00000156140	ADAMTS3	-1.36272	0.00902858	0.026571	Down
ENSG00000125657	TNFSF9	-1.35546	0.000209805	0.000892309	Down
ENSG00000100342	APOL1	-1.34342	6.50318e-31	1.60857e-29	Down
ENSG00000116761	CTH	-1.33856	0.000895389	0.00335557	Down
ENSG00000110944	IL23A	-1.33617	0.000396665	0.00159536	Down
ENSG00000169508	GPR183	-1.33081	0.00359049	0.0117399	Down
ENSG00000163840	DTX3L	-1.32878	1.56849e-218	3.04614e-216	Down
ENSG00000106560	GIMAP2	-1.31738	1.58421e-23	3.05248e-22	Down
ENSG00000181649	PHLDA2	-1.31195	1.45058e-55	6.49616e-54	Down
ENSG00000184557	SOCS3	-1.3101	7.14847e-49	2.84416e-47	Down
ENSG00000135842	NIBAN1	-1.30973	4.44339e-25	9.02248e-24	Down
ENSG00000168824	NSG1	-1.30898	4.04809e-05	0.000194711	Down
ENSG00000215267	AKR1C7P	-1.30654	8.47673e-06	4.50599e-05	Down
ENSG00000188211	NCR3LG1	-1.30362	5.77429e-16	7.57609e-15	Down
ENSG00000135547	HEY2	-1.30324	0.00284781	0.00953888	Down
ENSG00000183760	ACP7	-1.29848	0.0141809	0.0393212	Down
ENSG00000242715	CCDC169	-1.28483	0.0172405	0.046529	Down
ENSG00000179046	TRIML2	-1.28432	6.56648e-24	1.28033e-22	Down
ENSG00000198286	CARD11	-1.2834	0.00013188	0.000582224	Down
ENSG00000111331	OAS3	-1.28301	2.02387e-300	5.75338e-298	Down
ENSG00000134259	NGF	-1.28156	9.69725e-05	0.000437973	Down
ENSG00000164220	F2RL2	-1.27957	0.00147996	0.00527712	Down
ENSG00000131409	LRRC4B	-1.27086	4.06174e-05	0.0001953	Down
ENSG00000160200	CBS	-1.26802	6.7375e-31	1.66234e-29	Down
ENSG00000185507	IRF7	-1.26285	2.26312e-161	2.97926e-159	Down
ENSG00000112137	PHACTR1	-1.26157	7.30535e-08	5.01556e-07	Down
ENSG00000171346	KRT15	-1.2607	0.000109374	0.000488693	Down
ENSG00000138347	MYPN	-1.25818	0.0101742	0.0295043	Down
ENSG00000197301	HMGA2-AS1	-1.25587	0.000994509	0.00368758	Down
ENSG00000153823	PID1	-1.2521	0.00386557	0.0125224	Down
ENSG00000185015	CA13	-1.24477	0.00120433	0.00437544	Down
ENSG00000196116	TDRD7	-1.24195	8.36637e-87	6.16941e-85	Down
ENSG00000170558	CDH2	-1.24101	6.60732e-15	8.14598e-14	Down
ENSG00000168404	MLKL	-1.23923	1.34599e-80	8.85959e-79	Down
ENSG00000267534	S1PR2	-1.23782	0.0141992	0.0393664	Down
ENSG00000257219	LNCOG	-1.23522	1.27849e-27	2.87259e-26	Down
ENSG00000105559	PLEKHA4	-1.23018	3.45721e-70	1.94866e-68	Down
ENSG00000179750	APOBEC3B	-1.22525	0.0143494	0.0397099	Down
ENSG00000186806	VSIG10L	-1.22507	7.38941e-08	5.07149e-07	Down
ENSG00000100473	COCH	-1.22434	5.49266e-05	0.0002588	Down
ENSG00000153714	LURAP1L	-1.22326	0.00477857	0.0151522	Down
ENSG00000023445	BIRC3	-1.22	5.14163e-83	3.47769e-81	Down
ENSG00000170006	TMEM154	-1.2196	3.86166e-36	1.11392e-34	Down
ENSG00000002549	LAP3	-1.2171	2.21717e-190	3.4244e-188	Down
ENSG00000168016	TRANK1	-1.21075	1.28996e-77	8.18854e-76	Down
ENSG00000132256	TRIM5	-1.19727	2.84222e-147	3.44136e-145	Down
ENSG00000130203	APOE	-1.18959	1.86199e-06	1.08377e-05	Down
ENSG00000049249	TNFRSF9	-1.18708	0.000634947	0.00245699	Down
ENSG00000128394	APOBEC3F	-1.18644	2.45839e-10	2.14413e-09	Down
ENSG00000205649	HTN3	-1.18518	0.00852232	0.0252307	Down
ENSG00000164512	ANKRD55	-1.17978	7.39202e-34	1.99168e-32	Down
ENSG00000104447	TRPS1	-1.17926	0.0110663	0.0317534	Down
ENSG00000184226	PCDH9	-1.17845	5.8566e-13	6.305e-12	Down
ENSG00000151632	AKR1C2	-1.17659	2.47421e-31	6.22999e-30	Down
ENSG00000182179	UBA7	-1.17568	2.24828e-99	1.99548e-97	Down
ENSG00000170891	CYTL1	-1.17495	2.90962e-91	2.31062e-89	Down
ENSG00000167483	NIBAN3	-1.17492	0.014041	0.0389883	Down
ENSG00000217555	CKLF	-1.17446	0.00441541	0.0141113	Down
ENSG00000055332	EIF2AK2	-1.17004	1.6269e-203	2.90106e-201	Down
ENSG00000260941	LINC00622	-1.16522	0.00697665	0.0211772	Down
ENSG00000143507	DUSP10	-1.16382	7.95923e-26	1.65733e-24	Down
ENSG00000162645	GBP2	-1.16374	1.61807e-83	1.10587e-81	Down
ENSG00000126550	HTN1	-1.16104	0.011657	0.0332488	Down
ENSG00000271225	BNIP3P4	-1.15979	4.4556e-05	0.000213058	Down
ENSG00000099937	SERPIND1	-1.15561	0.00240809	0.00818483	Down
ENSG00000165259	HDX	-1.15065	3.21206e-14	3.79774e-13	Down
ENSG00000117226	GBP3	-1.15007	6.84022e-77	4.27296e-75	Down
ENSG00000137309	HMGA1	-1.14866	1.65405e-250	3.72921e-248	Down
ENSG00000003989	SLC7A2	-1.14397	3.44585e-07	2.1881e-06	Down
ENSG00000112343	TRIM38	-1.14112	7.79771e-55	3.45264e-53	Down
ENSG00000272669	ENSG00000272669	-1.13718	0.00345778	0.0113588	Down
ENSG00000259162	ENSG00000259162	-1.13391	0.000191987	0.000823132	Down
ENSG00000234327	ZNF232-AS1	-1.13136	0.0180601	0.0484079	Down
ENSG00000171084	FAM86JP	-1.12759	0.0156182	0.0426657	Down
ENSG00000135441	BLOC1S1	-1.12455	0.00605891	0.0186688	Down
ENSG00000048052	HDAC9	-1.12441	3.0355e-78	1.95217e-76	Down
ENSG00000144837	PLA1A	-1.12294	8.89851e-31	2.1818e-29	Down
ENSG00000056558	TRAF1	-1.11867	1.01814e-163	1.3773e-161	Down
ENSG00000149781	FERMT3	-1.11733	2.48213e-155	3.16149e-153	Down
ENSG00000121797	CCRL2	-1.1163	6.53817e-05	0.000304985	Down
ENSG00000205364	MT1M	-1.11142	0.00851412	0.0252158	Down
ENSG00000172578	KLHL6	-1.11005	1.01094e-16	1.38378e-15	Down
ENSG00000243137	PSG4	-1.10885	6.26523e-47	2.3909e-45	Down
ENSG00000224383	PRR29	-1.10707	1.11898e-15	1.44877e-14	Down
ENSG00000124614	RPS10	-1.10217	0.000600649	0.00233348	Down
ENSG00000146733	PSPH	-1.10059	2.18281e-16	2.93058e-15	Down
ENSG00000237181	PRKAR1B-AS1	-1.09862	4.99745e-06	2.74043e-05	Down
ENSG00000137752	CASP1	-1.08775	3.99342e-32	1.02527e-30	Down
ENSG00000116717	GADD45A	-1.08384	5.42323e-84	3.71946e-82	Down
ENSG00000078018	MAP2	-1.08355	3.91952e-123	4.20116e-121	Down
ENSG00000152229	PSTPIP2	-1.0835	1.68267e-11	1.6283e-10	Down
ENSG00000255248	MIR100HG	-1.07963	1.36049e-14	1.64728e-13	Down
ENSG00000172345	STARD5	-1.07784	0.00104056	0.00384017	Down
ENSG00000244405	ETV5	-1.07518	2.73006e-22	5.01407e-21	Down
ENSG00000115884	SDC1	-1.07486	0.000153717	0.00067123	Down
ENSG00000187134	AKR1C1	-1.07271	4.96641e-23	9.37595e-22	Down
ENSG00000158859	ADAMTS4	-1.07228	2.21292e-38	6.68821e-37	Down
ENSG00000185483	ROR1	-1.06797	0.0149124	0.0410075	Down
ENSG00000152137	HSPB8	-1.06715	8.91311e-38	2.6651e-36	Down
ENSG00000197536	IRF1-AS1	-1.06508	2.24724e-17	3.21983e-16	Down
ENSG00000144868	TMEM108	-1.06442	0.0185026	0.0493511	Down
ENSG00000157214	STEAP2	-1.06379	3.15457e-11	2.98045e-10	Down
ENSG00000251495	PPIAP11	-1.0617	0.0090733	0.0266826	Down
ENSG00000139410	SDSL	-1.059	2.00092e-13	2.22068e-12	Down
ENSG00000178033	CALHM5	-1.05815	5.03871e-16	6.64655e-15	Down
ENSG00000163884	KLF15	-1.0565	1.87018e-05	9.44723e-05	Down
ENSG00000130813	SHFL	-1.05379	1.81058e-58	8.49628e-57	Down
ENSG00000028277	POU2F2	-1.05118	1.52684e-21	2.71523e-20	Down
ENSG00000263069	RNF213-AS1	-1.05053	1.49623e-07	9.90972e-07	Down
ENSG00000162545	CAMK2N1	-1.04713	6.98119e-10	5.83451e-09	Down
ENSG00000130475	FCHO1	-1.03956	0.000229705	0.000968544	Down
ENSG00000163376	KBTBD8	-1.03663	0.000304118	0.00125217	Down
ENSG00000027869	SH2D2A	-1.03446	0.00344877	0.0113351	Down
ENSG00000197646	PDCD1LG2	-1.03389	5.79614e-25	1.16846e-23	Down
ENSG00000197415	VEPH1	-1.03352	3.04558e-12	3.11141e-11	Down
ENSG00000100600	LGMN	-1.03278	2.60232e-89	2.01757e-87	Down
ENSG00000057704	TMCC3	-1.03113	2.16636e-05	0.000108539	Down
ENSG00000019582	CD74	-1.02905	0.000436834	0.0017398	Down
ENSG00000140464	PML	-1.02657	1.15481e-147	1.40693e-145	Down
ENSG00000106948	AKNA	-1.02261	1.05727e-05	5.54208e-05	Down
ENSG00000122643	NT5C3A	-1.02252	5.93994e-34	1.61151e-32	Down
ENSG00000096696	DSP	-1.02156	3.32457e-44	1.18137e-42	Down
ENSG00000100911	PSME2	-1.02114	1.36607e-93	1.11648e-91	Down
ENSG00000147592	LACTB2	-1.02089	5.87525e-05	0.000275569	Down
ENSG00000253540	FAM86HP	-1.01945	0.00820754	0.0244259	Down
ENSG00000116663	FBXO6	-1.01829	5.47308e-13	5.91158e-12	Down
ENSG00000130775	THEMIS2	-1.01781	2.66121e-63	1.34535e-61	Down
ENSG00000262001	DLGAP1-AS2	-1.01316	2.93246e-20	4.94586e-19	Down
ENSG00000146386	ABRACL	-1.01246	2.18531e-27	4.85997e-26	Down
ENSG00000154127	UBASH3B	-1.01023	4.30338e-22	7.84487e-21	Down
ENSG00000118276	B4GALT6	-1.01008	1.07131e-11	1.05122e-10	Down
ENSG00000261061	ENSG00000261061	-1.00777	7.92568e-06	4.22567e-05	Down
ENSG00000137821	LRRC49	-1.00409	1.98443e-06	1.14957e-05	Down
ENSG00000155287	SLC25A28	-1.00317	1.4516e-47	5.60494e-46	Down
ENSG00000135480	KRT7	-0.999266	8.88821e-214	1.69264e-211	Down
ENSG00000112208	BAG2	-0.995775	2.10825e-09	1.68996e-08	Down
ENSG00000168685	IL7R	-0.99524	2.29417e-10	2.00536e-09	Down
[truncated: 463 more rows]

## Sheet: Quercetin vs Vehicle
Differentially Expressed Genes (DEGs) of Quercetin vs Vehicle (DMSO) in Bulk RNA-seq Data
GeneID	GeneName	log2FoldChange	pvalue	padj	regulation
ENSG00000143847	PPFIA4	7.28224	1.22797e-61	1.14478e-59	Up
ENSG00000199038	MIR210	6.45961	7.65284e-07	6.87605e-06	Up
ENSG00000129521	EGLN3	6.45803	7.53466e-126	1.51899e-123	Up
ENSG00000247095	MIR210HG	5.01628	1.74648e-92	2.38706e-90	Up
ENSG00000167772	ANGPTL4	4.93044	0	0	Up
ENSG00000100678	SLC8A3	4.65585	3.80274e-12	6.18252e-11	Up
ENSG00000111674	ENO2	3.63813	0	0	Up
ENSG00000159167	STC1	3.49794	0	0	Up
ENSG00000149506	ZP1	3.44321	5.53732e-08	5.86382e-07	Up
ENSG00000114268	PFKFB4	3.408	6.98765e-189	2.08698e-186	Up
ENSG00000066230	SLC9A3	3.29458	1.512e-45	1.03768e-43	Up
ENSG00000173376	NDNF	3.27606	7.40534e-85	9.25839e-83	Up
ENSG00000159399	HK2	3.15485	0	0	Up
ENSG00000225931	ENSG00000225931	3.13664	6.24219e-13	1.08719e-11	Up
ENSG00000107551	RASSF4	3.11205	0	0	Up
ENSG00000162433	AK4	3.09849	0	0	Up
ENSG00000263535	AK4P1	3.01111	5.17785e-74	5.79919e-72	Up
ENSG00000117394	SLC2A1	3.00247	0	0	Up
ENSG00000272870	SAP30-DT	2.93902	3.60917e-14	6.87234e-13	Up
ENSG00000225138	SLC9A3-AS1	2.93508	1.70632e-215	5.98249e-213	Up
ENSG00000157404	KIT	2.88177	4.56931e-05	0.000299203	Up
ENSG00000261051	ENSG00000261051	2.84661	6.46238e-19	1.71423e-17	Up
ENSG00000233381	AK4P3	2.77882	4.15886e-10	5.62702e-09	Up
ENSG00000214110	LDHAP4	2.72129	1.73928e-12	2.90084e-11	Up
ENSG00000134333	LDHA	2.689	0	0	Up
ENSG00000114023	FAM162A	2.68482	0	0	Up
ENSG00000170379	TCAF2	2.64267	3.63273e-150	8.36981e-148	Up
ENSG00000128271	ADORA2A	2.63465	0.000157121	0.000914158	Up
ENSG00000213700	RPL17P50	2.63007	0.000147832	0.000864169	Up
ENSG00000205129	C4orf47	2.5805	9.04236e-10	1.17894e-08	Up
ENSG00000088340	FER1L4	2.5726	1.97739e-74	2.23016e-72	Up
ENSG00000253882	ENSG00000253882	2.4363	9.04566e-34	4.44782e-32	Up
ENSG00000186352	ANKRD37	2.39231	5.25651e-64	5.01639e-62	Up
ENSG00000258667	HIF1A-AS3	2.36642	6.02822e-187	1.76769e-184	Up
ENSG00000241081	RPL22P2	2.33044	0.00204051	0.00878518	Up
ENSG00000110328	GALNT18	2.28413	1.17155e-301	4.97232e-299	Up
ENSG00000122884	P4HA1	2.26075	0	0	Up
ENSG00000168928	CTRB2	2.23969	0.00104607	0.00489727	Up
ENSG00000176171	BNIP3	2.20331	0	0	Up
ENSG00000082397	EPB41L3	2.19649	2.9664e-05	0.000201951	Up
ENSG00000224388	BACE2-IT1	2.15127	2.19407e-05	0.000153053	Up
ENSG00000178776	C5orf46	2.13699	0.00358911	0.0143957	Up
ENSG00000178809	TRIM73	2.13499	0.00339377	0.0136905	Up
ENSG00000219607	PPP1R3G	2.12143	1.60704e-13	2.90565e-12	Up
ENSG00000115414	FN1	2.11127	0	0	Up
ENSG00000159860	TCAF2P1	2.08657	0.000209095	0.00117811	Up
ENSG00000113083	LOX	2.07926	0	0	Up
ENSG00000213250	RBMS2P1	2.07538	3.07722e-05	0.00020879	Up
ENSG00000106688	SLC1A1	2.0618	4.36807e-33	2.12194e-31	Up
ENSG00000260910	LINC00565	2.05717	3.8795e-10	5.26228e-09	Up
ENSG00000112715	VEGFA	2.05314	0	0	Up
ENSG00000067992	PDK3	2.04516	2.24078e-09	2.80585e-08	Up
ENSG00000121966	CXCR4	2.03973	5.27077e-224	1.88905e-221	Up
ENSG00000165507	DEPP1	2.0303	0	0	Up
ENSG00000163915	IGF2BP2-AS1	2.01449	2.23186e-05	0.000155555	Up
ENSG00000171388	APLN	1.99746	0	0	Up
ENSG00000163083	INHBB	1.98195	1.92706e-28	7.90832e-27	Up
ENSG00000079739	PGM1	1.9627	3.39289e-162	8.55009e-160	Up
ENSG00000197358	BNIP3P1	1.95478	0.000858877	0.00411038	Up
ENSG00000241684	ADAMTS9-AS2	1.94082	0.000262995	0.00145012	Up
ENSG00000135766	EGLN1	1.94	0	0	Up
ENSG00000079308	TNS1	1.93469	0	0	Up
ENSG00000061656	SPAG4	1.91819	3.89052e-43	2.48993e-41	Up
ENSG00000213199	ASIC3	1.91648	1.53184e-11	2.35067e-10	Up
ENSG00000152952	PLOD2	1.90271	0	0	Up
ENSG00000109758	HGFAC	1.89125	0.000640439	0.00316452	Up
ENSG00000175920	DOK7	1.88313	0.0030944	0.0126218	Up
ENSG00000144476	ACKR3	1.87412	6.35331e-57	5.47947e-55	Up
ENSG00000081181	ARG2	1.85539	3.31014e-90	4.44883e-88	Up
ENSG00000243415	ENSG00000243415	1.8539	0.000758509	0.00367364	Up
ENSG00000105523	FAM83E	1.85183	0.00766894	0.0274489	Up
ENSG00000250234	ENSG00000250234	1.83961	0.000704091	0.003439	Up
ENSG00000214193	SH3D21	1.83696	5.27935e-47	3.78424e-45	Up
ENSG00000168925	CTRB1	1.82785	0.00156666	0.0069876	Up
ENSG00000152256	PDK1	1.8096	4.50031e-89	5.94927e-87	Up
ENSG00000151006	PRSS53	1.8052	3.60851e-08	3.92699e-07	Up
ENSG00000099994	SUSD2	1.7973	0.00810563	0.0287946	Up
ENSG00000225205	ENSG00000225205	1.78764	8.56713e-15	1.72713e-13	Up
ENSG00000139626	ITGB7	1.7828	0.0018957	0.00824981	Up
ENSG00000106852	LHX6	1.77482	3.76212e-09	4.6071e-08	Up
ENSG00000104765	BNIP3L	1.75568	0	0	Up
ENSG00000128917	DLL4	1.75465	1.42448e-150	3.32956e-148	Up
ENSG00000086696	HSD17B2	1.73053	1.27635e-179	3.43082e-177	Up
ENSG00000100234	TIMP3	1.72758	0	0	Up
ENSG00000240925	RPS20P31	1.72696	0.00555148	0.0208753	Up
ENSG00000183775	KCTD16	1.72675	2.43226e-06	2.03356e-05	Up
ENSG00000240338	ENSG00000240338	1.71954	0.000686763	0.0033666	Up
ENSG00000134107	BHLHE40	1.71306	8.65928e-304	3.77451e-301	Up
ENSG00000269652	ENSG00000269652	1.70747	0.0108008	0.0365267	Up
ENSG00000059804	SLC2A3	1.70539	0	0	Up
ENSG00000081148	IMPG2	1.6886	7.06151e-05	0.000443144	Up
ENSG00000163638	ADAMTS9	1.68859	2.81812e-125	5.61119e-123	Up
ENSG00000141526	SLC16A3	1.67363	0	0	Up
ENSG00000104419	NDRG1	1.67217	0	0	Up
ENSG00000197978	GOLGA6L9	1.66803	0.0014011	0.00630317	Up
ENSG00000105649	RAB3A	1.66637	4.06317e-05	0.000268569	Up
ENSG00000110042	DTX4	1.6417	9.59451e-59	8.45575e-57	Up
ENSG00000240032	LNCSRLR	1.64123	7.85293e-06	5.99962e-05	Up
ENSG00000224185	SNX18P9	1.63722	0.0105858	0.035905	Up
ENSG00000186918	ZNF395	1.63224	3.12124e-83	3.81359e-81	Up
ENSG00000115548	KDM3A	1.6224	0	0	Up
ENSG00000100053	CRYBB3	1.62185	2.73024e-05	0.000187216	Up
ENSG00000236090	LDHAP3	1.61945	0.0136955	0.0444608	Up
ENSG00000253671	ENSG00000253671	1.61259	0.00453013	0.0175545	Up
ENSG00000185100	ADSS1	1.60704	4.28647e-10	5.78512e-09	Up
ENSG00000178803	ADORA2A-AS1	1.59779	0.00380406	0.0151449	Up
ENSG00000244151	ENSG00000244151	1.59115	0.00627853	0.0231967	Up
ENSG00000271344	ENSG00000271344	1.58531	0.00373174	0.0149048	Up
ENSG00000229782	ENSG00000229782	1.58229	0.00683836	0.0248791	Up
ENSG00000101187	SLCO4A1	1.57764	5.86161e-06	4.58024e-05	Up
ENSG00000076641	PAG1	1.56983	2.70491e-41	1.64622e-39	Up
ENSG00000267938	EIF1P6	1.56666	0.00413515	0.0162385	Up
ENSG00000157992	KRTCAP3	1.55434	0.00505638	0.0192834	Up
ENSG00000197930	ERO1A	1.52516	0	0	Up
ENSG00000064042	LIMCH1	1.52491	0	0	Up
ENSG00000186868	MAPT	1.52024	0.0145465	0.0467158	Up
ENSG00000205085	FAM71F2	1.50788	5.22122e-07	4.82843e-06	Up
ENSG00000203392	ENSG00000203392	1.50778	0.000426549	0.00222562	Up
ENSG00000248019	FAM13A-AS1	1.50459	1.58371e-10	2.21528e-09	Up
ENSG00000113369	ARRDC3	1.5043	1.86541e-227	6.83757e-225	Up
ENSG00000255462	ENSG00000255462	1.49853	0.00959682	0.03315	Up
ENSG00000247679	ENSG00000247679	1.49574	1.30951e-07	1.31342e-06	Up
ENSG00000173548	SNX33	1.48305	1.29027e-184	3.65079e-182	Up
ENSG00000170525	PFKFB3	1.47068	0	0	Up
ENSG00000147852	VLDLR	1.4664	8.70479e-61	8.02233e-59	Up
ENSG00000269938	ENSG00000269938	1.45967	0.00612946	0.0227621	Up
ENSG00000256633	PDE2A-AS2	1.4527	0.00377493	0.0150549	Up
ENSG00000155428	TRIM74	1.44505	0.00962485	0.0332255	Up
ENSG00000177374	HIC1	1.4414	2.36044e-149	5.36186e-147	Up
ENSG00000109107	ALDOC	1.43684	1.95477e-37	1.0687e-35	Up
ENSG00000143858	SYT2	1.43509	0.0156402	0.0494018	Up
ENSG00000127663	KDM4B	1.43327	8.24659e-157	1.98509e-154	Up
ENSG00000160226	CFAP410	1.43261	3.52301e-14	6.71621e-13	Up
ENSG00000178573	MAF	1.42925	3.39253e-146	7.49518e-144	Up
ENSG00000102760	RGCC	1.42924	4.61828e-106	7.60037e-104	Up
ENSG00000213402	PTPRCAP	1.42771	5.89415e-05	0.00037633	Up
ENSG00000165917	RAPSN	1.42765	0.00158639	0.00705994	Up
ENSG00000074317	SNCB	1.41704	0.00106195	0.00496293	Up
ENSG00000214274	ANG	1.41631	9.81204e-05	0.000597164	Up
ENSG00000171992	SYNPO	1.41105	0	0	Up
ENSG00000237672	KRR1P1	1.40935	0.00836502	0.0295793	Up
ENSG00000135245	HILPDA	1.40557	1.61802e-18	4.14871e-17	Up
ENSG00000148926	ADM	1.40012	4.17799e-282	1.68457e-279	Up
ENSG00000105650	PDE4C	1.39064	7.75761e-10	1.02134e-08	Up
ENSG00000139318	DUSP6	1.38927	0	0	Up
ENSG00000119950	MXI1	1.3879	8.5403e-56	7.17385e-54	Up
ENSG00000165215	CLDN3	1.37651	0.000339213	0.00181033	Up
ENSG00000244242	IFITM10	1.37521	4.26074e-09	5.16671e-08	Up
ENSG00000235770	LINC00607	1.3706	2.16074e-15	4.58532e-14	Up
ENSG00000069667	RORA	1.3705	1.05754e-57	9.16992e-56	Up
ENSG00000223749	MIR503HG	1.36932	9.87768e-13	1.70018e-11	Up
ENSG00000185033	SEMA4B	1.36884	3.7766e-71	4.03371e-69	Up
ENSG00000158373	H2BC5	1.36811	0.00023545	0.00131229	Up
ENSG00000273226	ENSG00000273226	1.36394	0.00961389	0.0331948	Up
ENSG00000164849	GPR146	1.35863	4.07199e-07	3.82568e-06	Up
ENSG00000081041	CXCL2	1.35801	5.68379e-09	6.82562e-08	Up
ENSG00000260228	ENSG00000260228	1.34615	0.00678735	0.0247214	Up
ENSG00000131398	KCNC3	1.34521	6.38036e-07	5.79732e-06	Up
ENSG00000125895	TMEM74B	1.34407	2.25777e-05	0.000157157	Up
ENSG00000232759	ENSG00000232759	1.33887	0.000266643	0.00146822	Up
ENSG00000178878	APOLD1	1.33841	1.26154e-193	3.98943e-191	Up
ENSG00000196739	COL27A1	1.33547	1.80044e-58	1.57813e-56	Up
ENSG00000164855	TMEM184A	1.33094	2.01497e-06	1.7149e-05	Up
ENSG00000240207	ENSG00000240207	1.32538	0.00335868	0.013556	Up
ENSG00000145911	N4BP3	1.32279	3.38489e-182	9.25278e-180	Up
ENSG00000266236	NARF-IT1	1.3163	0.00189472	0.00824778	Up
ENSG00000267541	MTCO2P2	1.31494	0.000751529	0.00364357	Up
ENSG00000223039	RN7SKP268	1.30486	0.011884	0.0394535	Up
ENSG00000163141	BNIPL	1.29958	0.0121222	0.0400957	Up
ENSG00000151882	CCL28	1.29741	1.10347e-07	1.12141e-06	Up
ENSG00000162591	MEGF6	1.28622	2.36039e-120	4.42655e-118	Up
ENSG00000120913	PDLIM2	1.28188	1.81719e-31	8.34976e-30	Up
ENSG00000270441	LAMB2P1	1.27341	0.0061383	0.0227897	Up
ENSG00000272320	ENSG00000272320	1.27286	5.34293e-11	7.8124e-10	Up
ENSG00000187010	RHD	1.26851	5.1318e-06	4.0492e-05	Up
ENSG00000246859	STARD4-AS1	1.26702	0.00907651	0.031651	Up
ENSG00000240694	PNMA2	1.26202	3.66965e-14	6.97925e-13	Up
ENSG00000107338	SHB	1.2613	4.45999e-59	3.97408e-57	Up
ENSG00000175040	CHST2	1.26018	3.44088e-44	2.27436e-42	Up
ENSG00000188818	ZDHHC11	1.24907	2.55201e-06	2.12707e-05	Up
ENSG00000101265	RASSF2	1.24831	3.68849e-110	6.32851e-108	Up
ENSG00000258168	ENSG00000258168	1.24491	0.0109194	0.0368349	Up
ENSG00000111669	TPI1	1.2442	0	0	Up
ENSG00000143772	ITPKB	1.2424	7.93541e-174	2.06423e-171	Up
ENSG00000131386	GALNT15	1.24208	9.90963e-46	6.85933e-44	Up
ENSG00000167971	CASKIN1	1.23652	0.00625511	0.0231229	Up
ENSG00000181458	TMEM45A	1.23249	1.56736e-46	1.1087e-44	Up
ENSG00000050820	BCAR1	1.23222	0	0	Up
ENSG00000180957	PITPNB	1.23096	0.00179439	0.00787483	Up
ENSG00000124839	RAB17	1.22731	3.19397e-17	7.62017e-16	Up
ENSG00000173727	ENSG00000173727	1.22602	0.000250122	0.00138481	Up
ENSG00000130810	PPAN	1.22002	1.67862e-05	0.000120057	Up
ENSG00000161509	GRIN2C	1.21706	0.00873782	0.0307129	Up
ENSG00000186994	KANK3	1.217	1.80238e-108	3.05986e-106	Up
ENSG00000136237	RAPGEF5	1.2158	1.17886e-103	1.88244e-101	Up
ENSG00000100027	YPEL1	1.21488	5.07432e-06	4.00973e-05	Up
ENSG00000169242	EFNA1	1.21174	1.83866e-104	2.99534e-102	Up
ENSG00000129646	QRICH2	1.21077	1.13806e-21	3.57789e-20	Up
ENSG00000228401	ENSG00000228401	1.20976	5.88144e-07	5.37123e-06	Up
ENSG00000103269	RHBDL1	1.20943	0.00320537	0.0130119	Up
ENSG00000071575	TRIB2	1.20114	4.55388e-59	4.03544e-57	Up
ENSG00000228486	C2orf92	1.19489	3.39745e-06	2.77018e-05	Up
ENSG00000225313	ENSG00000225313	1.19331	0.00112419	0.00521904	Up
ENSG00000108932	SLC16A6	1.18927	6.8792e-15	1.4044e-13	Up
ENSG00000233818	ENSG00000233818	1.18667	0.0005724	0.00287949	Up
ENSG00000125378	BMP4	1.18474	8.15924e-46	5.67208e-44	Up
ENSG00000166823	MESP1	1.18254	0.00379526	0.0151248	Up
ENSG00000163516	ANKZF1	1.18169	1.62692e-89	2.16851e-87	Up
ENSG00000143590	EFNA3	1.1794	0.000257674	0.00142223	Up
ENSG00000171843	MLLT3	1.17928	5.15213e-08	5.48111e-07	Up
ENSG00000120549	KIAA1217	1.17684	1.14342e-70	1.19747e-68	Up
ENSG00000143816	WNT9A	1.16974	1.38892e-09	1.78064e-08	Up
ENSG00000130751	NPAS1	1.16773	0.00499669	0.0190873	Up
ENSG00000226415	TPI1P1	1.15891	1.94078e-18	4.95268e-17	Up
ENSG00000254554	ADM-DT	1.15753	1.55169e-05	0.000111972	Up
ENSG00000102144	PGK1	1.15309	0	0	Up
ENSG00000176194	CIDEA	1.15182	0.0120579	0.0399487	Up
ENSG00000099834	CDHR5	1.15014	0.00479345	0.0184156	Up
ENSG00000223802	CERS1	1.14905	0.00108043	0.00504201	Up
ENSG00000159588	CCDC17	1.14028	3.4275e-05	0.000229754	Up
ENSG00000188981	MSANTD1	1.13938	0.00856771	0.0301901	Up
ENSG00000165181	SHOC1	1.13872	0.0149107	0.0476198	Up
ENSG00000239653	PSMD6-AS2	1.13842	0.000116508	0.000695681	Up
ENSG00000139832	RAB20	1.13804	0.00685143	0.0249098	Up
ENSG00000188994	ZNF292	1.13232	3.37164e-65	3.29562e-63	Up
ENSG00000146278	PNRC1	1.1284	2.29508e-93	3.21869e-91	Up
ENSG00000142920	AZIN2	1.12075	0.010324	0.0351576	Up
ENSG00000255438	ENSG00000255438	1.12057	0.00401711	0.0158522	Up
ENSG00000131389	SLC6A6	1.12	1.39035e-253	5.33893e-251	Up
ENSG00000170873	MTSS1	1.11952	3.24926e-60	2.9775e-58	Up
ENSG00000205476	CCDC85C	1.11912	3.60832e-24	1.24348e-22	Up
ENSG00000248569	ENSG00000248569	1.11491	0.00174382	0.00768636	Up
ENSG00000043591	ADRB1	1.11237	2.24862e-28	9.1812e-27	Up
ENSG00000094755	GABRP	1.11194	0.00353408	0.0141891	Up
ENSG00000148848	ADAM12	1.1116	2.75132e-10	3.77645e-09	Up
ENSG00000170482	SLC23A1	1.10781	0.0147611	0.0472638	Up
ENSG00000244165	P2RY11	1.10736	7.8834e-08	8.19224e-07	Up
ENSG00000171314	PGAM1	1.10027	1.17688e-182	3.27253e-180	Up
ENSG00000104368	PLAT	1.09608	1.65492e-26	6.32478e-25	Up
ENSG00000241852	C8orf58	1.09203	9.53869e-41	5.71896e-39	Up
ENSG00000124343	XG	1.09202	0.0138429	0.0447859	Up
ENSG00000132170	PPARG	1.08806	5.05309e-31	2.25751e-29	Up
ENSG00000167614	TTYH1	1.08661	0.00111571	0.00518413	Up
ENSG00000141562	NARF	1.08655	1.17085e-111	2.0751e-109	Up
ENSG00000228452	ENSG00000228452	1.08375	0.01395	0.0450835	Up
ENSG00000134013	LOXL2	1.07791	4.75786e-191	1.47567e-188	Up
ENSG00000196968	FUT11	1.07744	6.36162e-71	6.75002e-69	Up
ENSG00000251497	PITPNM2-AS1	1.07725	0.0048351	0.0185535	Up
ENSG00000205090	TMEM240	1.07698	0.00018346	0.00104849	Up
ENSG00000175265	GOLGA8A	1.07537	9.96774e-26	3.66195e-24	Up
ENSG00000130762	ARHGEF16	1.07212	0.000186303	0.00106199	Up
ENSG00000137857	DUOX1	1.06283	0.000415817	0.00217596	Up
ENSG00000164105	SAP30	1.06191	1.34841e-14	2.66183e-13	Up
ENSG00000149925	ALDOA	1.06002	0	0	Up
ENSG00000236255	ENSG00000236255	1.05988	0.000162772	0.000942616	Up
ENSG00000186642	PDE2A	1.0514	3.89115e-272	1.53065e-269	Up
ENSG00000204839	MROH6	1.04875	9.31935e-06	7.02348e-05	Up
ENSG00000250318	ENSG00000250318	1.04821	0.00488478	0.0187174	Up
ENSG00000188897	ENSG00000188897	1.04689	0.00388306	0.0154024	Up
ENSG00000234498	RPL13AP20	1.04612	0.0096809	0.0333833	Up
ENSG00000141664	ZCCHC2	1.03862	1.07026e-82	1.28815e-80	Up
ENSG00000002079	MYH16	1.03025	0.00399011	0.0157611	Up
ENSG00000236423	LINC01134	1.02924	0.000232387	0.00129642	Up
ENSG00000157827	FMNL2	1.02923	8.30468e-173	2.126e-170	Up
ENSG00000213672	NCKIPSD	1.02723	1.54812e-23	5.26753e-22	Up
ENSG00000161914	ZNF653	1.02561	1.55422e-07	1.53594e-06	Up
ENSG00000162409	PRKAA2	1.01814	9.51618e-09	1.10734e-07	Up
ENSG00000104812	GYS1	1.01676	1.01628e-91	1.37735e-89	Up
ENSG00000169499	PLEKHA2	1.01341	1.44438e-07	1.43442e-06	Up
ENSG00000182575	NXPH3	1.01233	0.00244125	0.0102854	Up
ENSG00000146648	EGFR	1.01035	1.45467e-13	2.65094e-12	Up
ENSG00000182272	B4GALNT4	1.00908	0.00828884	0.0293292	Up
ENSG00000144214	LYG1	1.00678	0.00757666	0.0271789	Up
ENSG00000101445	PPP1R16B	0.999023	1.53333e-148	3.43466e-146	Up
ENSG00000135678	CPM	0.998072	3.63665e-11	5.37106e-10	Up
ENSG00000272636	DOC2B	0.995217	0.00422182	0.0165372	Up
ENSG00000197599	CCDC154	0.994882	0.00352156	0.0141459	Up
ENSG00000074800	ENO1	0.994238	0	0	Up
ENSG00000261253	ENSG00000261253	0.994145	4.51118e-07	4.20314e-06	Up
ENSG00000160886	LY6K	0.987666	4.99453e-09	6.02031e-08	Up
ENSG00000164096	C4orf3	0.986062	1.39641e-80	1.64389e-78	Up
ENSG00000114646	CSPG5	0.985211	0.0142111	0.0457661	Up
ENSG00000267583	ENSG00000267583	0.984503	0.000342953	0.00182908	Up
ENSG00000226496	LINC00323	0.980963	0.00076988	0.00372424	Up
ENSG00000111640	GAPDH	0.980796	0	0	Up
ENSG00000212864	RNF208	0.980733	0.00135794	0.00613124	Up
ENSG00000182022	CHST15	0.979974	3.95322e-83	4.7938e-81	Up
ENSG00000127329	PTPRB	0.979387	7.49502e-202	2.46693e-199	Up
ENSG00000268030	ENSG00000268030	0.978597	0.00901657	0.0314828	Up
ENSG00000102878	HSF4	0.97816	0.00128667	0.0058504	Up
ENSG00000253837	ENSG00000253837	0.972921	0.000101841	0.000617248	Up
ENSG00000140873	ADAMTS18	0.972569	1.7169e-15	3.6871e-14	Up
ENSG00000101210	EEF1A2	0.971411	5.62975e-15	1.16444e-13	Up
ENSG00000117000	RLF	0.968651	2.10467e-54	1.74072e-52	Up
ENSG00000271978	ENSG00000271978	0.965984	0.0137881	0.0446714	Up
ENSG00000183018	SPNS2	0.965402	1.67031e-122	3.24563e-120	Up
ENSG00000019549	SNAI2	0.964063	3.71796e-13	6.56771e-12	Up
ENSG00000128482	RNF112	0.957573	0.0148263	0.0473879	Up
ENSG00000217801	ENSG00000217801	0.954714	2.38462e-07	2.29881e-06	Up
ENSG00000148154	UGCG	0.94763	5.79659e-117	1.05042e-114	Up
ENSG00000104881	PPP1R13L	0.945604	3.738e-144	8.14683e-142	Up
ENSG00000065809	FAM107B	0.941482	2.32982e-93	3.23926e-91	Up
ENSG00000233101	HOXB-AS3	0.941095	1.32112e-08	1.51137e-07	Up
ENSG00000099194	SCD	0.940217	3.02912e-95	4.44125e-93	Up
ENSG00000124785	NRN1	0.935459	4.09853e-48	3.04613e-46	Up
ENSG00000214944	ARHGEF28	0.932944	2.27353e-102	3.49214e-100	Up
ENSG00000152127	MGAT5	0.931228	2.56362e-186	7.38321e-184	Up
ENSG00000005059	MCUB	0.928287	3.53032e-40	2.09328e-38	Up
ENSG00000130635	COL5A1	0.928177	2.65358e-26	1.00936e-24	Up
ENSG00000205269	TMEM170B	0.927742	2.19742e-06	1.85453e-05	Up
ENSG00000249031	SUMO2P6	0.927617	0.00397182	0.0156927	Up
ENSG00000129757	CDKN1C	0.925519	6.6304e-09	7.87923e-08	Up
ENSG00000237991	RPL35P1	0.92189	0.0147651	0.0472669	Up
ENSG00000099840	IZUMO4	0.921259	0.0152682	0.0485213	Up
ENSG00000226029	LINC01772	0.919906	0.0103528	0.0352256	Up
ENSG00000147872	PLIN2	0.918585	3.79653e-174	1.00378e-171	Up
ENSG00000034677	RNF19A	0.91735	4.29115e-75	4.90834e-73	Up
ENSG00000154229	PRKCA	0.914999	9.75085e-74	1.08456e-71	Up
ENSG00000176383	B3GNT4	0.913595	0.010037	0.0343687	Up
ENSG00000104899	AMH	0.913272	0.0112235	0.0376405	Up
ENSG00000142405	NLRP12	0.904407	0.0125101	0.0411676	Up
ENSG00000222112	RN7SKP16	0.902826	0.0134569	0.043792	Up
ENSG00000226784	PGAM4	0.902221	0.011908	0.0395089	Up
ENSG00000118263	KLF7	0.902142	2.48589e-68	2.52154e-66	Up
ENSG00000188042	ARL4C	0.900831	1.88249e-23	6.37833e-22	Up
ENSG00000215817	ZC3H11B	0.897963	0.00197678	0.00854504	Up
ENSG00000151640	DPYSL4	0.895862	9.04166e-45	6.05078e-43	Up
ENSG00000163491	NEK10	0.895388	0.000534824	0.00271246	Up
ENSG00000169032	MAP2K1	0.893796	3.96388e-94	5.70799e-92	Up
ENSG00000196329	GIMAP5	0.884019	1.05539e-86	1.3617e-84	Up
ENSG00000230479	ENSG00000230479	0.882167	0.00372542	0.0148832	Up
ENSG00000210196	MT-TP	0.881944	2.70631e-26	1.027e-24	Up
ENSG00000238164	TNFRSF14-AS1	0.881829	0.00610345	0.0226864	Up
ENSG00000134369	NAV1	0.880219	2.54302e-59	2.29128e-57	Up
ENSG00000101096	NFATC2	0.879883	6.39788e-23	2.10582e-21	Up
ENSG00000137877	SPTBN5	0.879683	1.17611e-19	3.24799e-18	Up
ENSG00000246922	UBAP1L	0.879569	3.42709e-06	2.79152e-05	Up
ENSG00000131941	RHPN2	0.878837	4.08027e-08	4.39883e-07	Up
ENSG00000175866	BAIAP2	0.877913	5.38829e-42	3.36831e-40	Up
ENSG00000224183	SDHDP6	0.877562	0.0135303	0.0440042	Up
ENSG00000147437	GNRH1	0.87704	0.000141253	0.000829011	Up
ENSG00000175745	NR2F1	0.876887	5.12337e-22	1.633e-20	Up
ENSG00000134769	DTNA	0.876135	3.19904e-11	4.75522e-10	Up
ENSG00000147454	SLC25A37	0.875575	4.34349e-54	3.55593e-52	Up
ENSG00000152284	TCF7L1	0.874305	6.00726e-36	3.14562e-34	Up
ENSG00000233461	ENSG00000233461	0.872759	0.000150064	0.000875944	Up
ENSG00000177971	IMP3	0.870088	2.21979e-35	1.13294e-33	Up
ENSG00000153395	LPCAT1	0.863827	5.10435e-93	7.03615e-91	Up
ENSG00000138439	FAM117B	0.860503	2.46449e-10	3.40885e-09	Up
ENSG00000166924	NYAP1	0.859978	1.51233e-06	1.30502e-05	Up
ENSG00000100504	PYGL	0.859494	1.88118e-72	2.04998e-70	Up
ENSG00000118495	PLAGL1	0.858561	1.44305e-34	7.25032e-33	Up
ENSG00000160439	RDH13	0.856546	6.63634e-15	1.35826e-13	Up
ENSG00000172183	ISG20	0.855423	1.16414e-21	3.65278e-20	Up
ENSG00000146094	DOK3	0.853417	0.000533991	0.00270994	Up
ENSG00000116991	SIPA1L2	0.853148	5.95209e-07	5.42703e-06	Up
ENSG00000153721	CNKSR3	0.852626	2.949e-52	2.34293e-50	Up
ENSG00000175274	TP53I11	0.849493	3.8323e-40	2.264e-38	Up
ENSG00000131016	AKAP12	0.846349	2.02374e-286	8.36895e-284	Up
ENSG00000124440	HIF3A	0.842428	4.07714e-17	9.68427e-16	Up
ENSG00000251257	ENSG00000251257	0.841712	0.000475104	0.00244513	Up
ENSG00000100003	SEC14L2	0.840629	1.66651e-17	4.04994e-16	Up
ENSG00000165959	CLMN	0.838656	1.10561e-05	8.20958e-05	Up
ENSG00000164970	FAM219A	0.838427	4.99566e-84	6.19769e-82	Up
ENSG00000188152	NUTM2G	0.837362	0.0058052	0.0217281	Up
ENSG00000234949	ENSG00000234949	0.837255	0.0120711	0.039984	Up
ENSG00000173890	GPR160	0.835463	0.00028413	0.00155443	Up
ENSG00000167617	CDC42EP5	0.834165	4.63857e-06	3.68345e-05	Up
ENSG00000103647	CORO2B	0.832817	3.08197e-05	0.000208923	Up
ENSG00000110427	KIAA1549L	0.832157	1.62028e-05	0.000116193	Up
ENSG00000158292	GPR153	0.831179	3.60328e-07	3.41644e-06	Up
ENSG00000188511	MIR3667HG	0.83035	1.23906e-14	2.45498e-13	Up
ENSG00000182534	MXRA7	0.828365	1.42739e-68	1.45703e-66	Up
ENSG00000187266	EPOR	0.828155	2.67883e-22	8.58931e-21	Up
ENSG00000178150	ZNF114	0.827185	7.4281e-13	1.29095e-11	Up
ENSG00000120129	DUSP1	0.826	9.47121e-151	2.24635e-148	Up
ENSG00000144579	CTDSP1	0.825503	1.32749e-29	5.63416e-28	Up
ENSG00000138764	CCNG2	0.823418	6.07924e-26	2.25393e-24	Up
ENSG00000125629	INSIG2	0.822594	1.29462e-31	5.96563e-30	Up
ENSG00000158023	CFAP251	0.821503	4.12265e-07	3.86795e-06	Up
ENSG00000229180	ENSG00000229180	0.821217	5.74066e-07	5.25711e-06	Up
ENSG00000156515	HK1	0.821012	4.14061e-158	1.01181e-155	Up
ENSG00000172765	TMCC1	0.820756	9.81861e-37	5.26095e-35	Up
ENSG00000037280	FLT4	0.818849	1.08662e-129	2.27598e-127	Up
ENSG00000111886	GABRR2	0.818208	0.00310972	0.0126714	Up
ENSG00000254598	CSNK2A3	0.818106	0.00262662	0.0109633	Up
ENSG00000091542	ALKBH5	0.817085	3.86044e-47	2.79198e-45	Up
ENSG00000206530	CFAP44	0.816257	0.00422411	0.0165372	Up
ENSG00000248323	LUCAT1	0.816181	8.52751e-25	3.01605e-23	Up
ENSG00000142949	PTPRF	0.815977	3.35799e-104	5.41577e-102	Up
ENSG00000197140	ADAM32	0.812879	0.00826304	0.0292571	Up
ENSG00000004799	PDK4	0.811943	2.98973e-10	4.09324e-09	Up
ENSG00000228232	GAPDHP1	0.811721	2.36054e-14	4.55392e-13	Up
ENSG00000166343	MSS51	0.809291	0.00317244	0.0128944	Up
ENSG00000188626	GOLGA8M	0.806617	0.00804372	0.0285999	Up
ENSG00000215252	GOLGA8B	0.800421	2.39236e-11	3.62631e-10	Up
ENSG00000108100	CCNY	0.799594	1.8415e-100	2.80186e-98	Up
ENSG00000145901	TNIP1	0.792851	8.96857e-108	1.50672e-105	Up
ENSG00000231767	RPS27AP5	0.791786	0.0141766	0.0456825	Up
ENSG00000141655	TNFRSF11A	0.790854	5.25997e-23	1.74195e-21	Up
ENSG00000102755	FLT1	0.790617	1.21948e-56	1.03515e-54	Up
ENSG00000072682	P4HA2	0.790484	6.89866e-80	8.06244e-78	Up
ENSG00000025039	RRAGD	0.788666	1.8918e-07	1.85252e-06	Up
ENSG00000164684	ZNF704	0.787213	5.78624e-52	4.57453e-50	Up
ENSG00000213347	MXD3	0.786985	6.56592e-05	0.000415112	Up
ENSG00000145623	OSMR	0.78656	9.6275e-37	5.19305e-35	Up
ENSG00000118922	KLF12	0.786049	0.00378708	0.0150959	Up
ENSG00000172081	MOB3A	0.786047	1.0001e-64	9.71667e-63	Up
ENSG00000105613	MAST1	0.785197	0.00585443	0.0218894	Up
ENSG00000173530	TNFRSF10D	0.783922	7.68468e-121	1.4581e-118	Up
ENSG00000174514	MFSD4A	0.783691	0.0121191	0.0400939	Up
ENSG00000163364	LINC01116	0.782653	8.49679e-13	1.47192e-11	Up
ENSG00000022567	SLC45A4	0.781697	2.41641e-11	3.6559e-10	Up
ENSG00000160999	SH2B2	0.781249	0.0011271	0.00523104	Up
ENSG00000118473	SGIP1	0.772804	1.47991e-16	3.41459e-15	Up
ENSG00000166046	TCP11L2	0.772775	1.0785e-19	2.98867e-18	Up
ENSG00000135063	FAM189A2	0.770319	2.60197e-12	4.27774e-11	Up
ENSG00000010818	HIVEP2	0.769856	5.07906e-26	1.90058e-24	Up
ENSG00000271590	ENSG00000271590	0.769809	0.0152334	0.0484583	Up
ENSG00000167536	DHRS13	0.767776	0.00782031	0.0279163	Up
ENSG00000179776	CDH5	0.767413	3.35527e-238	1.25846e-235	Up
ENSG00000134574	DDB2	0.765921	3.34682e-38	1.84223e-36	Up
ENSG00000227467	LINC01537	0.765897	3.6763e-05	0.000245107	Up
ENSG00000153048	CARHSP1	0.764654	4.71961e-19	1.25815e-17	Up
ENSG00000078814	MYH7B	0.763514	0.000764756	0.00370279	Up
ENSG00000067057	PFKP	0.763495	1.14797e-119	2.12809e-117	Up
ENSG00000157985	AGAP1	0.763393	1.55609e-19	4.26089e-18	Up
ENSG00000086991	NOX4	0.76318	4.62235e-14	8.72943e-13	Up
ENSG00000226243	RPL37AP1	0.762398	0.000495058	0.00253148	Up
ENSG00000177150	FAM210A	0.758894	1.25362e-31	5.79324e-30	Up
ENSG00000259498	TPM1-AS	0.755997	8.52771e-05	0.000527155	Up
ENSG00000128645	HOXD1	0.748585	4.914e-15	1.01868e-13	Up
ENSG00000232517	CSPG4BP	0.748283	5.26123e-06	4.14322e-05	Up
ENSG00000180834	MAP6D1	0.747281	0.000315272	0.00170148	Up
ENSG00000175746	LINC02915	0.746534	1.70665e-16	3.92091e-15	Up
ENSG00000105220	GPI	0.74634	4.21683e-126	8.60873e-124	Up
ENSG00000135365	PHF21A	0.746252	3.09148e-21	9.35447e-20	Up
ENSG00000112379	ARFGEF3	0.745741	1.24697e-11	1.93562e-10	Up
ENSG00000161267	BDH1	0.745623	0.00194806	0.00844352	Up
ENSG00000106992	AK1	0.744796	2.41077e-11	3.65078e-10	Up
ENSG00000156049	GNA14	0.744245	2.19142e-05	0.000152935	Up
ENSG00000173068	BNC2	0.744158	1.87603e-09	2.38428e-08	Up
ENSG00000105982	RNF32	0.743771	0.00432761	0.0168833	Up
ENSG00000107816	LZTS2	0.742593	1.05982e-64	1.02352e-62	Up
ENSG00000177706	FAM20C	0.741367	5.08955e-05	0.000330053	Up
ENSG00000128641	MYO1B	0.738166	1.64403e-74	1.86725e-72	Up
ENSG00000102057	KCND1	0.737952	0.00533561	0.0201971	Up
ENSG00000183691	NOG	0.737236	2.28872e-14	4.43127e-13	Up
ENSG00000108352	RAPGEFL1	0.736864	0.000657823	0.0032395	Up
ENSG00000166484	MAPK7	0.73654	7.59142e-23	2.4885e-21	Up
ENSG00000151276	MAGI1	0.733969	7.76353e-40	4.50397e-38	Up
ENSG00000188856	RPSAP47	0.731528	2.00826e-07	1.95823e-06	Up
ENSG00000128849	CGNL1	0.731001	8.83181e-08	9.10156e-07	Up
ENSG00000180530	NRIP1	0.730964	6.06341e-35	3.07518e-33	Up
ENSG00000183604	SMG1P5	0.729349	7.97982e-05	0.000495757	Up
ENSG00000162494	LRRC38	0.728913	6.70729e-06	5.18826e-05	Up
ENSG00000160179	ABCG1	0.728351	5.40917e-77	6.23136e-75	Up
ENSG00000144320	LNPK	0.727539	6.39239e-18	1.58854e-16	Up
ENSG00000129355	CDKN2D	0.727298	7.29565e-07	6.5771e-06	Up
ENSG00000176485	PLAAT3	0.726351	1.19544e-66	1.20501e-64	Up
ENSG00000126870	DYNC2I1	0.726279	8.75869e-14	1.61996e-12	Up
ENSG00000224114	ENSG00000224114	0.724666	0.00432481	0.0168765	Up
ENSG00000134297	PLEKHA8P1	0.723199	2.35646e-05	0.000163533	Up
ENSG00000099849	RASSF7	0.720116	3.10043e-20	8.83457e-19	Up
ENSG00000166145	SPINT1	0.719852	0.00663313	0.0242638	Up
ENSG00000092295	TGM1	0.718673	0.0158606	0.0499804	Up
ENSG00000124788	ATXN1	0.716931	2.93602e-23	9.80375e-22	Up
ENSG00000134986	NREP	0.716559	0.00439283	0.0170923	Up
ENSG00000095303	PTGS1	0.716135	2.79509e-05	0.000191338	Up
ENSG00000157873	TNFRSF14	0.715837	1.59753e-52	1.28184e-50	Up
ENSG00000109046	WSB1	0.714763	9.81636e-94	1.40105e-91	Up
ENSG00000197852	INKA2	0.714329	5.24749e-16	1.16733e-14	Up
ENSG00000143412	ANXA9	0.713716	0.012779	0.0419328	Up
ENSG00000185986	SDHAP3	0.713501	1.6847e-06	1.44449e-05	Up
ENSG00000144655	CSRNP1	0.713327	8.97937e-30	3.8312e-28	Up
ENSG00000141985	SH3GL1	0.712411	1.08806e-93	1.53932e-91	Up
ENSG00000196421	C20orf204	0.711688	0.00740165	0.0266281	Up
ENSG00000089159	PXN	0.708913	2.31621e-135	4.98078e-133	Up
ENSG00000169891	REPS2	0.706179	0.00329584	0.0133388	Up
ENSG00000114315	HES1	0.70469	1.54036e-18	3.95589e-17	Up
ENSG00000256546	ENSG00000256546	0.70374	0.000112642	0.000676106	Up
ENSG00000197747	S100A10	0.703466	7.65942e-71	8.07393e-69	Up
ENSG00000169992	NLGN2	0.702347	1.05509e-17	2.59795e-16	Up
ENSG00000173546	CSPG4	0.702106	0.0151479	0.0482176	Up
ENSG00000137266	SLC22A23	0.698693	2.05478e-49	1.57807e-47	Up
ENSG00000173511	VEGFB	0.696891	2.26342e-16	5.14873e-15	Up
ENSG00000182685	BRICD5	0.696461	0.00720473	0.0260417	Up
ENSG00000109906	ZBTB16	0.696447	6.38433e-11	9.28462e-10	Up
ENSG00000168447	SCNN1B	0.694442	0.000352577	0.00187483	Up
ENSG00000082126	MPP4	0.691504	1.65663e-05	0.000118589	Up
ENSG00000047617	ANO2	0.685984	4.67645e-05	0.000305847	Up
ENSG00000067225	PKM	0.685566	1.31476e-209	4.51157e-207	Up
ENSG00000143387	CTSK	0.685304	0.00117638	0.00543008	Up
ENSG00000128567	PODXL	0.682743	4.13393e-199	1.33344e-196	Up
ENSG00000213839	TMX2P1	0.679152	5.39098e-05	0.000347366	Up
ENSG00000147862	NFIB	0.678738	1.46953e-59	1.33901e-57	Up
ENSG00000134954	ETS1	0.677738	7.81065e-95	1.13487e-92	Up
ENSG00000092964	DPYSL2	0.677183	9.9981e-66	9.8926e-64	Up
ENSG00000151023	ENKUR	0.676436	8.8389e-12	1.38941e-10	Up
ENSG00000213080	ENSG00000213080	0.675892	0.0136605	0.0443738	Up
ENSG00000142347	MYO1F	0.675505	0.014868	0.0475023	Up
ENSG00000171703	TCEA2	0.674629	6.02241e-15	1.24048e-13	Up
ENSG00000162004	CCDC78	0.673772	0.0122144	0.0403676	Up
ENSG00000070366	SMG6	0.673646	1.50903e-39	8.63039e-38	Up
ENSG00000104660	LEPROTL1	0.667171	1.21574e-18	3.14222e-17	Up
ENSG00000244716	ENSG00000244716	0.664859	7.19184e-25	2.54923e-23	Up
ENSG00000064547	LPAR2	0.664844	0.00249342	0.0104697	Up
ENSG00000126804	ZBTB1	0.664522	1.21484e-22	3.95018e-21	Up
ENSG00000160145	KALRN	0.664023	1.16418e-37	6.38636e-36	Up
ENSG00000171105	INSR	0.663109	5.16298e-16	1.15012e-14	Up
ENSG00000154240	CEP112	0.662824	3.15221e-06	2.5859e-05	Up
ENSG00000113739	STC2	0.662279	1.5456e-112	2.76972e-110	Up
ENSG00000123095	BHLHE41	0.662093	1.36286e-07	1.36185e-06	Up
ENSG00000100968	NFATC4	0.661714	3.78358e-08	4.09266e-07	Up
ENSG00000153815	CMIP	0.661661	1.83407e-52	1.46435e-50	Up
ENSG00000261888	ENSG00000261888	0.660715	0.00624544	0.0231101	Up
ENSG00000110852	CLEC2B	0.660566	1.21197e-32	5.80017e-31	Up
ENSG00000140416	TPM1	0.660391	2.88191e-99	4.26417e-97	Up
ENSG00000103490	PYCARD	0.660374	0.0109919	0.0370022	Up
ENSG00000072274	TFRC	0.66034	9.94049e-52	7.74494e-50	Up
ENSG00000163328	GPR155	0.660205	3.37012e-05	0.000226567	Up
ENSG00000154429	CCSAP	0.659376	9.88878e-07	8.73898e-06	Up
ENSG00000177943	MAMDC4	0.658476	0.000133032	0.000785051	Up
ENSG00000166140	ZFYVE19	0.657068	4.2611e-14	8.06607e-13	Up
ENSG00000163872	YEATS2	0.655515	9.33147e-57	7.96285e-55	Up
ENSG00000168918	INPP5D	0.652828	6.31105e-29	2.64375e-27	Up
ENSG00000156273	BACH1	0.652777	8.74631e-47	6.21412e-45	Up
ENSG00000105738	SIPA1L3	0.649346	3.8627e-30	1.68372e-28	Up
ENSG00000128805	ARHGAP22	0.646893	1.17704e-12	2.00669e-11	Up
ENSG00000101236	RNF24	0.644669	6.3085e-30	2.72041e-28	Up
ENSG00000197226	TBC1D9B	0.644548	1.65293e-66	1.65581e-64	Up
ENSG00000163788	SNRK	0.644262	3.0385e-51	2.34473e-49	Up
ENSG00000175105	ZNF654	0.644233	7.16216e-15	1.45848e-13	Up
ENSG00000162073	PAQR4	0.643857	9.1138e-05	0.000558887	Up
ENSG00000109787	KLF3	0.643653	8.48372e-36	4.39953e-34	Up
ENSG00000179094	PER1	0.641474	1.44541e-27	5.7702e-26	Up
ENSG00000114120	SLC25A36	0.640873	9.72202e-37	5.22656e-35	Up
ENSG00000272512	ENSG00000272512	0.640244	0.00807927	0.0287073	Up
ENSG00000120889	TNFRSF10B	0.640227	2.14527e-102	3.32683e-100	Up
ENSG00000136842	TMOD1	0.638111	0.000282944	0.00154952	Up
ENSG00000138604	GLCE	0.637791	7.26596e-33	3.49807e-31	Up
ENSG00000181744	DIPK2A	0.637756	4.19953e-13	7.38605e-12	Up
ENSG00000164466	SFXN1	0.637074	1.1737e-28	4.86619e-27	Up
ENSG00000179314	WSCD1	0.636901	0.0128226	0.0420502	Up
ENSG00000156650	KAT6B	0.63543	4.66617e-14	8.80186e-13	Up
ENSG00000170325	PRDM10	0.63352	3.60214e-12	5.86821e-11	Up
ENSG00000168209	DDIT4	0.631344	7.75527e-31	3.43618e-29	Up
ENSG00000179532	DNHD1	0.630295	8.02113e-09	9.39468e-08	Up
ENSG00000150712	MTMR12	0.626601	1.64516e-32	7.80387e-31	Up
ENSG00000128709	HOXD9	0.626268	8.90269e-13	1.53893e-11	Up
ENSG00000235194	PPP1R3E	0.625441	0.00082717	0.0039716	Up
ENSG00000074590	NUAK1	0.624082	2.46489e-59	2.23336e-57	Up
ENSG00000251322	SHANK3	0.622542	1.07301e-61	1.00614e-59	Up
ENSG00000246451	ENSG00000246451	0.621305	1.41139e-07	1.40425e-06	Up
ENSG00000159216	RUNX1	0.621027	1.60194e-13	2.90293e-12	Up
ENSG00000117868	ESYT2	0.620943	2.73763e-38	1.51727e-36	Up
ENSG00000198517	MAFK	0.620764	4.59569e-29	1.93019e-27	Up
ENSG00000249859	PVT1	0.620069	1.79296e-15	3.84532e-14	Up
ENSG00000269155	ENSG00000269155	0.619878	0.0124347	0.0409719	Up
ENSG00000196498	NCOR2	0.618362	2.35371e-41	1.4379e-39	Up
ENSG00000186480	INSIG1	0.617813	1.78942e-21	5.50758e-20	Up
ENSG00000196781	TLE1	0.617251	2.02205e-62	1.90711e-60	Up
ENSG00000142178	SIK1	0.617181	1.34439e-20	3.89271e-19	Up
ENSG00000178773	CPNE7	0.615765	3.66733e-21	1.10348e-19	Up
ENSG00000154639	CXADR	0.614374	0.000427329	0.00222774	Up
ENSG00000133872	SARAF	0.613044	1.47346e-56	1.24419e-54	Up
ENSG00000171608	PIK3CD	0.612294	4.19434e-08	4.51578e-07	Up
ENSG00000188242	PP7080	0.611794	1.6005e-05	0.00011498	Up
ENSG00000106070	GRB10	0.609712	6.65197e-72	7.2002e-70	Up
ENSG00000184863	RBM33	0.609547	6.53659e-30	2.80378e-28	Up
ENSG00000259366	ENSG00000259366	0.608049	0.00635097	0.0233962	Up
ENSG00000105514	RAB3D	0.607782	8.803e-13	1.52334e-11	Up
ENSG00000115866	DARS1	0.60673	4.41085e-31	1.98156e-29	Up
ENSG00000198873	GRK5	0.606027	4.9705e-26	1.86428e-24	Up
ENSG00000106086	PLEKHA8	0.606022	1.07191e-18	2.79285e-17	Up
ENSG00000171223	JUNB	0.605391	1.0652e-21	3.35537e-20	Up
ENSG00000258947	TUBB3	0.605228	0.0138055	0.0447011	Up
ENSG00000225269	LINC00705	0.604614	0.0121479	0.0401726	Up
ENSG00000101298	SNPH	0.601661	0.000203394	0.00114858	Up
ENSG00000175414	ARL10	0.600782	1.96975e-15	4.2077e-14	Up
ENSG00000164889	SLC4A2	0.600416	1.55132e-39	8.84088e-38	Up
ENSG00000083444	PLOD1	0.599571	2.84263e-82	3.396e-80	Up
ENSG00000105974	CAV1	0.599182	1.2652e-88	1.65895e-86	Up
ENSG00000080819	CPOX	0.598875	7.19358e-20	2.01071e-18	Up
ENSG00000161544	CYGB	0.598686	2.51281e-10	3.47271e-09	Up
ENSG00000161277	THAP8	0.598584	0.000314144	0.00169619	Up
ENSG00000197530	MIB2	0.598307	1.7443e-17	4.23038e-16	Up
ENSG00000164283	ESM1	0.598294	6.22369e-162	1.54424e-159	Up
ENSG00000075218	GTSE1	0.598285	1.63764e-05	0.000117386	Up
ENSG00000085377	PREP	0.59691	1.78873e-20	5.16075e-19	Up
ENSG00000111859	NEDD9	0.596119	5.56559e-64	5.28011e-62	Up
ENSG00000168264	IRF2BP2	0.595428	1.20533e-28	4.9845e-27	Up
ENSG00000197385	ZNF860	0.595093	0.00354099	0.0142133	Up
ENSG00000155111	CDK19	0.595059	2.20892e-13	3.9628e-12	Up
ENSG00000165757	JCAD	0.594523	1.81545e-54	1.50925e-52	Up
ENSG00000132432	SEC61G	0.594375	1.20675e-39	6.92614e-38	Up
ENSG00000175938	ORAI3	0.592518	2.49128e-05	0.00017237	Up
ENSG00000165029	ABCA1	0.59186	0.00332151	0.0134326	Up
ENSG00000115756	HPCAL1	0.591054	1.89596e-38	1.05441e-36	Up
ENSG00000163995	ABLIM2	0.590523	0.000334156	0.00178927	Up
ENSG00000125148	MT2A	0.590199	1.3131e-12	2.2222e-11	Up
ENSG00000124006	OBSL1	0.590185	2.1466e-06	1.81448e-05	Up
ENSG00000185022	MAFF	0.589809	5.86895e-61	5.43991e-59	Up
ENSG00000144152	FBLN7	0.589791	0.0158014	0.0498229	Up
ENSG00000141959	PFKL	0.589672	2.92963e-48	2.18746e-46	Up
ENSG00000204186	ZDBF2	0.589199	1.02164e-10	1.45685e-09	Up
ENSG00000139370	SLC15A4	0.588781	3.63275e-21	1.09512e-19	Up
ENSG00000129422	MTUS1	0.58853	2.67389e-45	1.8196e-43	Up
ENSG00000198513	ATL1	0.588455	0.00158205	0.0070465	Up
ENSG00000069998	HDHD5	0.588252	4.59099e-15	9.54169e-14	Up
ENSG00000101654	RNMT	0.58789	4.48154e-28	1.82061e-26	Up
ENSG00000054965	FAM168A	0.587858	5.25617e-16	1.16765e-14	Up
ENSG00000101400	SNTA1	0.587671	8.70497e-12	1.3697e-10	Up
ENSG00000157870	PRXL2B	0.587608	2.42851e-31	1.10955e-29	Up
ENSG00000196912	ANKRD36B	0.58745	5.00209e-05	0.000324904	Up
ENSG00000130821	SLC6A8	0.587125	5.87103e-20	1.6525e-18	Up
ENSG00000131697	NPHP4	0.586906	1.85522e-08	2.08363e-07	Up
ENSG00000164877	MICALL2	0.586864	8.4424e-20	2.34757e-18	Up
ENSG00000244627	TPTEP2	0.58686	0.00610945	0.0227035	Up
ENSG00000166130	IKBIP	0.585953	1.83257e-23	6.22225e-22	Up
ENSG00000151014	NOCT	0.584326	5.80144e-14	1.08545e-12	Up
ENSG00000178802	MPI	0.583811	2.57127e-13	4.5772e-12	Up
ENSG00000106366	SERPINE1	0.583751	6.15923e-189	1.87426e-186	Up
ENSG00000176845	METRNL	0.582697	2.90964e-34	1.45284e-32	Up
ENSG00000073605	GSDMB	0.582616	1.10688e-07	1.12416e-06	Up
ENSG00000160408	ST6GALNAC6	0.580962	1.26691e-20	3.68159e-19	Up
ENSG00000113719	ERGIC1	0.580188	6.06367e-40	3.5305e-38	Up
ENSG00000187513	GJA4	-4.66179	4.27922e-19	1.14593e-17	Down
ENSG00000204152	TIMM23B	-3.4089	0.00195166	0.00845459	Down
ENSG00000007908	SELE	-3.05004	1.00688e-07	1.02844e-06	Down
ENSG00000183908	LRRC55	-2.97322	0.000407774	0.00213733	Down
ENSG00000140465	CYP1A1	-2.86169	5.67725e-100	8.55726e-98	Down
ENSG00000162009	SSTR5	-2.36294	3.06664e-05	0.000208422	Down
ENSG00000100336	APOL4	-2.27283	2.88345e-06	2.37946e-05	Down
ENSG00000254810	ENSG00000254810	-2.21221	0.00384448	0.0152783	Down
ENSG00000244257	PKD1P1	-2.13409	0.00386766	0.0153564	Down
ENSG00000230400	LINC01747	-2.11677	0.000205045	0.00115709	Down
ENSG00000251669	FAM86EP	-2.0799	9.29442e-05	0.000568882	Down
ENSG00000255836	ENSG00000255836	-2.06226	0.000499281	0.00255146	Down
ENSG00000128594	LRRC4	-2.05114	6.84515e-35	3.46077e-33	Down
ENSG00000249574	ENSG00000249574	-2.01078	0.00265953	0.011092	Down
ENSG00000229953	ENSG00000229953	-1.97025	0.00274723	0.0114106	Down
ENSG00000214967	NPIPA7	-1.94613	0.000349306	0.00185866	Down
ENSG00000196345	ZKSCAN7	-1.91965	2.16178e-05	0.000151128	Down
ENSG00000224809	BEND3P2	-1.90988	0.00233003	0.00986058	Down
ENSG00000151090	THRB	-1.90844	0.00415484	0.0163079	Down
ENSG00000273382	TMEM167B-DT	-1.9048	0.00099237	0.00465937	Down
ENSG00000092068	SLC7A8	-1.87076	0.00407985	0.0160683	Down
ENSG00000240476	LINC00973	-1.81721	0.00797594	0.0283964	Down
ENSG00000235997	LINC01936	-1.79506	3.54858e-05	0.000237081	Down
ENSG00000072952	IRAG1	-1.75894	4.27811e-06	3.41571e-05	Down
ENSG00000267325	LINC01415	-1.74247	6.13725e-06	4.77941e-05	Down
ENSG00000108342	CSF3	-1.73338	4.84898e-06	3.84486e-05	Down
ENSG00000172543	CTSW	-1.73175	0.0138056	0.0447011	Down
ENSG00000183066	WBP2NL	-1.70433	0.00111357	0.00517711	Down
ENSG00000198535	C2CD4A	-1.69348	5.29333e-05	0.00034162	Down
ENSG00000123836	PFKFB2	-1.69334	4.65937e-07	4.3337e-06	Down
ENSG00000137672	TRPC6	-1.68517	5.37587e-06	4.22731e-05	Down
ENSG00000212916	MAP10	-1.67607	8.81243e-05	0.000543091	Down
ENSG00000271646	IRF2-DT	-1.6503	0.000113302	0.000679145	Down
ENSG00000186462	NAP1L2	-1.63977	5.4896e-05	0.000352875	Down
ENSG00000006210	CX3CL1	-1.63183	0.00531231	0.0201214	Down
ENSG00000181585	TMIE	-1.62908	0.00410123	0.0161365	Down
ENSG00000186310	NAP1L3	-1.61747	0.00736671	0.0265202	Down
ENSG00000235109	ZSCAN31	-1.61313	1.69785e-35	8.69301e-34	Down
ENSG00000058335	RASGRF1	-1.60531	0.0119377	0.0395911	Down
ENSG00000213225	NOC2LP1	-1.59351	1.00718e-09	1.30892e-08	Down
ENSG00000180458	ENSG00000180458	-1.59322	0.00428789	0.0167608	Down
ENSG00000253320	MAILR	-1.59121	0.0109393	0.0368867	Down
ENSG00000198580	ENSG00000198580	-1.57752	0.00881349	0.0309143	Down
ENSG00000117228	GBP1	-1.57055	1.66739e-17	4.04994e-16	Down
ENSG00000187566	NHLRC1	-1.56631	2.18261e-06	1.84299e-05	Down
ENSG00000257135	ODC1-DT	-1.56242	0.00249614	0.0104783	Down
ENSG00000132517	SLC52A1	-1.55002	0.00616591	0.0228712	Down
ENSG00000178015	GPR150	-1.54924	0.00100984	0.00473311	Down
ENSG00000230753	ZNF341-AS1	-1.54836	0.0129254	0.0423442	Down
ENSG00000160172	FAM86C2P	-1.54504	0.000358062	0.00190149	Down
ENSG00000189134	NKAPL	-1.54345	2.03659e-09	2.5641e-08	Down
ENSG00000214814	FER1L6	-1.52441	7.44097e-05	0.000465328	Down
ENSG00000266947	ENSG00000266947	-1.52316	0.005519	0.0207792	Down
ENSG00000178860	MSC	-1.51258	1.36844e-05	9.98652e-05	Down
ENSG00000260742	ITPRID2-DT	-1.51031	0.0028547	0.0117871	Down
ENSG00000115008	IL1A	-1.50956	0.000185204	0.00105696	Down
ENSG00000264058	ENSG00000264058	-1.48694	0.000121813	0.000724947	Down
ENSG00000163793	DNAJC5G	-1.46977	0.00262219	0.0109476	Down
ENSG00000271780	ENSG00000271780	-1.46524	0.0130252	0.0426193	Down
ENSG00000230630	DNM3OS	-1.46446	0.000399703	0.00209981	Down
ENSG00000176933	TOB2P1	-1.45948	0.00375619	0.0149876	Down
ENSG00000251095	ENSG00000251095	-1.45679	0.0146149	0.0468886	Down
ENSG00000182327	GLTPD2	-1.44836	0.00467607	0.0180205	Down
ENSG00000113212	PCDHB7	-1.44588	0.00554552	0.0208578	Down
ENSG00000248429	GASK1B-AS1	-1.44442	0.000313484	0.00169376	Down
ENSG00000246082	NUDT16L2P	-1.44409	0.00322551	0.0130837	Down
ENSG00000164512	ANKRD55	-1.43689	5.88437e-15	1.21359e-13	Down
ENSG00000257800	FNBP1P1	-1.43474	0.000435505	0.00226575	Down
ENSG00000182771	GRID1	-1.42616	0.000313838	0.0016951	Down
ENSG00000168874	ATOH8	-1.42198	2.99061e-59	2.67959e-57	Down
ENSG00000136014	USP44	-1.40915	0.0113032	0.037876	Down
ENSG00000272523	LINC01023	-1.40709	0.00944507	0.0327099	Down
ENSG00000137491	SLCO2B1	-1.40652	0.000617339	0.00306824	Down
ENSG00000144406	UNC80	-1.4059	0.00210464	0.00902517	Down
ENSG00000236304	ENSG00000236304	-1.4026	4.9374e-06	3.90536e-05	Down
ENSG00000244513	ENSG00000244513	-1.40106	0.00507127	0.0193264	Down
ENSG00000167528	ZNF641	-1.39435	0.00929108	0.0322783	Down
ENSG00000226808	LINC00840	-1.38224	0.00826699	0.0292647	Down
ENSG00000153253	SCN3A	-1.38222	0.00540511	0.0204154	Down
ENSG00000088882	CPXM1	-1.3672	0.00648607	0.0238069	Down
ENSG00000215014	ENSG00000215014	-1.36682	0.00115507	0.00534086	Down
ENSG00000012124	CD22	-1.36576	4.07795e-06	3.26615e-05	Down
ENSG00000187372	PCDHB13	-1.36197	3.81522e-05	0.00025374	Down
ENSG00000253417	LINC02159	-1.3586	0.00122923	0.00562414	Down
ENSG00000177406	NINJ2-AS1	-1.35756	5.84735e-05	0.000373785	Down
ENSG00000103241	FOXF1	-1.3528	0.00247727	0.0104142	Down
ENSG00000178947	SMIM10L2A	-1.3349	0.0117051	0.0389637	Down
ENSG00000261167	ENSG00000261167	-1.32469	0.0153209	0.0486407	Down
ENSG00000204086	RPA4	-1.32196	0.00130392	0.00591382	Down
ENSG00000135074	ADAM19	-1.3207	2.65354e-27	1.0541e-25	Down
ENSG00000198108	CHSY3	-1.31082	2.22743e-05	0.000155313	Down
ENSG00000215068	ENSG00000215068	-1.29735	6.39192e-05	0.000404755	Down
ENSG00000247746	USP51	-1.28344	0.01238	0.0408479	Down
ENSG00000215105	TTC3P1	-1.28157	0.000566224	0.00285109	Down
ENSG00000101695	RNF125	-1.28081	1.20468e-06	1.05421e-05	Down
ENSG00000235387	SPAAR	-1.26661	2.02983e-09	2.55759e-08	Down
ENSG00000138759	FRAS1	-1.2606	0.0158639	0.0499811	Down
ENSG00000254838	GVINP1	-1.26042	0.000337149	0.0018017	Down
ENSG00000147180	ZNF711	-1.25973	9.69918e-06	7.2656e-05	Down
ENSG00000267216	ZNF8-ERVK3-1	-1.2529	0.00534096	0.0202109	Down
ENSG00000260630	SNAI3-AS1	-1.24333	3.62769e-05	0.000242166	Down
ENSG00000117595	IRF6	-1.24033	8.73529e-11	1.25452e-09	Down
ENSG00000182013	PNMA8A	-1.23191	0.000550672	0.00277973	Down
ENSG00000017427	IGF1	-1.22695	5.63159e-15	1.16444e-13	Down
ENSG00000158483	FAM86C1P	-1.22617	2.68903e-05	0.000184783	Down
ENSG00000138135	CH25H	-1.22455	0.00187886	0.00819866	Down
ENSG00000164220	F2RL2	-1.21626	6.86726e-12	1.09767e-10	Down
ENSG00000203688	LINC02487	-1.21596	0.00407913	0.0160683	Down
ENSG00000266017	MIR4477B	-1.21596	0.000166201	0.000960749	Down
ENSG00000221843	C2orf16	-1.21111	0.000105844	0.000639344	Down
ENSG00000111644	ACRBP	-1.21052	0.0154305	0.0489011	Down
ENSG00000271147	ARMCX5-GPRASP2	-1.21037	0.000561833	0.00283075	Down
ENSG00000198185	ZNF334	-1.20866	0.000215016	0.00120702	Down
ENSG00000240875	LINC00886	-1.20739	0.0156399	0.0494018	Down
ENSG00000264070	DND1P1	-1.20523	0.00233164	0.00986482	Down
ENSG00000253485	PCDHGA5	-1.19867	0.00152473	0.00681943	Down
ENSG00000133134	BEX2	-1.19729	0.000477805	0.00245728	Down
ENSG00000106003	LFNG	-1.19634	8.58068e-19	2.26126e-17	Down
ENSG00000186603	HPDL	-1.19047	0.000985379	0.004636	Down
ENSG00000121797	CCRL2	-1.18945	4.50287e-09	5.44803e-08	Down
ENSG00000156345	CDK20	-1.18011	6.44769e-05	0.000408118	Down
ENSG00000227158	ENSG00000227158	-1.17836	8.90564e-05	0.000547789	Down
ENSG00000130054	NALF2	-1.17736	0.00126009	0.00574412	Down
ENSG00000132692	BCAN	-1.1765	0.00177897	0.00781353	Down
ENSG00000113790	EHHADH	-1.1669	3.55331e-11	5.2576e-10	Down
ENSG00000260196	ENSG00000260196	-1.16588	0.000179928	0.00103123	Down
ENSG00000131409	LRRC4B	-1.16415	0.00569139	0.0213417	Down
ENSG00000164761	TNFRSF11B	-1.15666	0.002321	0.00982494	Down
ENSG00000237188	ENSG00000237188	-1.15551	0.0155143	0.0491196	Down
ENSG00000180777	ANKRD30B	-1.15498	0.00174274	0.0076837	Down
ENSG00000105808	RASA4	-1.15401	0.010233	0.034914	Down
ENSG00000081853	PCDHGA2	-1.14849	0.00215972	0.00922456	Down
ENSG00000232815	DUX4L50	-1.14786	6.98959e-12	1.11391e-10	Down
ENSG00000067715	SYT1	-1.13764	6.80883e-34	3.36849e-32	Down
ENSG00000124613	ZNF391	-1.13105	0.00505451	0.0192808	Down
ENSG00000260267	ENSG00000260267	-1.12997	9.71777e-06	7.27615e-05	Down
ENSG00000203761	MSTO2P	-1.12519	0.00593911	0.0221573	Down
ENSG00000270959	LPP-AS2	-1.12465	0.00173379	0.00765678	Down
ENSG00000232531	KMT5AP2	-1.12256	0.00157743	0.00703367	Down
ENSG00000134326	CMPK2	-1.11022	0.0125237	0.0411956	Down
ENSG00000176401	EID2B	-1.10961	0.00565561	0.0212273	Down
ENSG00000116833	NR5A2	-1.10907	0.000414961	0.00217218	Down
ENSG00000183935	HTR7P1	-1.10764	6.43561e-10	8.56382e-09	Down
ENSG00000273311	DGCR11	-1.10099	8.23596e-07	7.36714e-06	Down
ENSG00000183250	LINC01547	-1.09411	0.000305838	0.00165689	Down
ENSG00000267475	NUDT19-DT	-1.09396	0.0147844	0.0473006	Down
ENSG00000259583	ALDH1A3-AS1	-1.09012	0.00623454	0.0230832	Down
ENSG00000183260	ABHD16B	-1.08875	1.79696e-11	2.74705e-10	Down
ENSG00000262209	PCDHGB3	-1.08408	0.00148958	0.00667515	Down
ENSG00000269800	PLEKHA3P1	-1.08057	0.000514833	0.00262345	Down
ENSG00000268912	ENSG00000268912	-1.07662	0.00433424	0.0169051	Down
ENSG00000177432	NAP1L5	-1.07564	7.75074e-09	9.11772e-08	Down
ENSG00000137507	LRRC32	-1.0725	2.97636e-123	5.854e-121	Down
ENSG00000140853	NLRC5	-1.06659	1.13267e-20	3.29742e-19	Down
ENSG00000235636	NUS1P1	-1.06619	0.0149096	0.0476198	Down
ENSG00000248905	FMN1	-1.0655	0.0143998	0.0463367	Down
ENSG00000230126	FGF12-AS2	-1.06156	0.0088057	0.0308937	Down
ENSG00000231274	SBK3	-1.06073	0.00459405	0.017751	Down
ENSG00000271122	HERPUD2-AS1	-1.05992	1.56006e-07	1.54077e-06	Down
ENSG00000161265	U2AF1L4	-1.05854	0.0139227	0.0450171	Down
ENSG00000176125	UFSP1	-1.05792	0.00617152	0.0228867	Down
ENSG00000104081	BMF	-1.05245	1.99199e-24	6.96896e-23	Down
ENSG00000188825	LINC00910	-1.04928	0.00140711	0.00632849	Down
ENSG00000125434	SLC25A35	-1.04906	1.1252e-05	8.33972e-05	Down
ENSG00000229689	ENSG00000229689	-1.04365	0.00546585	0.0206158	Down
ENSG00000163347	CLDN1	-1.03519	0.000114251	0.000683726	Down
ENSG00000134864	GGACT	-1.03468	3.17639e-05	0.000214824	Down
ENSG00000175544	CABP4	-1.03027	1.33938e-06	1.16137e-05	Down
ENSG00000197245	FAM110D	-1.03001	0.000214304	0.0012047	Down
ENSG00000260805	ENSG00000260805	-1.02768	0.0156176	0.0493592	Down
ENSG00000130433	CACNG6	-1.02586	1.03398e-10	1.47315e-09	Down
ENSG00000159450	TCHH	-1.02575	0.0153453	0.048699	Down
ENSG00000164330	EBF1	-1.02455	1.37718e-09	1.76699e-08	Down
ENSG00000067445	TRO	-1.02148	0.0105203	0.0357127	Down
ENSG00000188227	ZNF793	-1.02115	1.70953e-07	1.68015e-06	Down
ENSG00000164125	GASK1B	-1.01604	1.42507e-35	7.34297e-34	Down
ENSG00000184378	ACTRT3	-1.01516	3.68071e-07	3.47963e-06	Down
ENSG00000184292	TACSTD2	-1.01075	2.76899e-09	3.42998e-08	Down
ENSG00000138449	SLC40A1	-1.01065	2.86573e-20	8.19478e-19	Down
ENSG00000180938	ZNF572	-1.01049	0.0130756	0.0427237	Down
ENSG00000116141	MARK1	-1.00347	5.99313e-05	0.000382044	Down
ENSG00000260231	KDM7A-DT	-1.00036	3.04375e-06	2.50202e-05	Down
ENSG00000076258	FMO4	-0.99605	0.00973209	0.033524	Down
ENSG00000169418	NPR1	-0.994167	0.00842333	0.0297463	Down
ENSG00000202474	RNA5SP283	-0.990609	0.000518378	0.00263902	Down
ENSG00000166432	ZMAT1	-0.987966	0.000573965	0.00288377	Down
ENSG00000138685	FGF2	-0.986494	1.92228e-16	4.38508e-15	Down
ENSG00000165449	SLC16A9	-0.985172	0.0110992	0.03727	Down
ENSG00000259877	ENSG00000259877	-0.98516	0.0110942	0.03727	Down
ENSG00000172361	CFAP53	-0.983838	0.00726658	0.0262124	Down
ENSG00000145908	ZNF300	-0.977454	1.20113e-21	3.76153e-20	Down
ENSG00000234494	SP2-AS1	-0.97705	0.0099739	0.0341817	Down
ENSG00000232818	RPS2P32	-0.972745	0.0137629	0.0446166	Down
ENSG00000116711	PLA2G4A	-0.972453	9.04722e-15	1.81937e-13	Down
ENSG00000183090	FREM3	-0.97123	1.57855e-05	0.000113605	Down
ENSG00000166192	SENP8	-0.965922	0.0090225	0.0314967	Down
ENSG00000272476	ENSG00000272476	-0.965234	0.0110965	0.03727	Down
ENSG00000104524	PYCR3	-0.963625	4.17076e-10	5.6384e-09	Down
ENSG00000177738	ENSG00000177738	-0.962505	2.92398e-08	3.21678e-07	Down
ENSG00000143995	MEIS1	-0.962355	0.00111674	0.00518745	Down
ENSG00000152822	GRM1	-0.954911	0.00110529	0.00514019	Down
ENSG00000162616	DNAJB4	-0.954723	1.25084e-106	2.07976e-104	Down
ENSG00000153029	MR1	-0.954489	0.00860789	0.0303052	Down
ENSG00000166510	CCDC68	-0.952377	0.000179699	0.00103028	Down
ENSG00000133739	LRRCC1	-0.949575	0.000243359	0.00135201	Down
ENSG00000128965	CHAC1	-0.948845	2.69619e-42	1.69199e-40	Down
ENSG00000205181	LINC00654	-0.945907	0.00231042	0.00979302	Down
ENSG00000205710	C17orf107	-0.938967	0.000748959	0.00363394	Down
ENSG00000177853	ZNF518A	-0.936565	6.88239e-18	1.70506e-16	Down
ENSG00000186105	LRRC70	-0.936476	0.00747638	0.026867	Down
ENSG00000141642	ELAC1	-0.936464	0.00235031	0.00993264	Down
ENSG00000073756	PTGS2	-0.934196	2.07368e-08	2.3193e-07	Down
ENSG00000073331	ALPK1	-0.933169	2.11321e-06	1.78907e-05	Down
ENSG00000130558	OLFM1	-0.928343	1.07585e-25	3.93452e-24	Down
ENSG00000260996	ENSG00000260996	-0.927618	0.00160394	0.0071243	Down
ENSG00000272768	ENSG00000272768	-0.922401	0.00593631	0.0221571	Down
ENSG00000103021	CCDC113	-0.922064	0.000904316	0.0042985	Down
ENSG00000205502	C2CD4B	-0.922023	1.03938e-22	3.38647e-21	Down
ENSG00000077616	NAALAD2	-0.919484	0.000143308	0.000839852	Down
ENSG00000265688	MAFG-DT	-0.916894	0.000622844	0.00308894	Down
ENSG00000162733	DDR2	-0.910258	3.12026e-19	8.44354e-18	Down
ENSG00000129480	DTD2	-0.908904	7.0846e-09	8.38916e-08	Down
ENSG00000212978	ENSG00000212978	-0.908016	7.85539e-11	1.13421e-09	Down
ENSG00000132781	MUTYH	-0.90764	3.58242e-08	3.90124e-07	Down
ENSG00000100889	PCK2	-0.907401	1.18424e-32	5.68434e-31	Down
ENSG00000162757	C1orf74	-0.902522	0.00495379	0.0189504	Down
ENSG00000121858	TNFSF10	-0.902337	6.25094e-09	7.45674e-08	Down
ENSG00000125968	ID1	-0.899963	2.77934e-126	5.74682e-124	Down
ENSG00000197291	RAMP2-AS1	-0.899696	2.84997e-05	0.000194846	Down
ENSG00000178695	KCTD12	-0.899082	1.93678e-202	6.50758e-200	Down
ENSG00000221817	PPP3CB-AS1	-0.89799	0.00121643	0.0055767	Down
ENSG00000198774	RASSF9	-0.896327	0.000297528	0.00161948	Down
ENSG00000153363	LINC00467	-0.892438	0.0118251	0.0392984	Down
ENSG00000204934	ATP6V0E2-AS1	-0.890862	0.00470425	0.0181074	Down
ENSG00000149346	SLX4IP	-0.886634	0.00673201	0.0245642	Down
ENSG00000146592	CREB5	-0.886528	7.94328e-08	8.23853e-07	Down
ENSG00000102385	DRP2	-0.886469	6.22444e-05	0.000395539	Down
ENSG00000118308	IRAG2	-0.886323	0.0152882	0.0485467	Down
ENSG00000167703	SLC43A2	-0.884297	3.95536e-31	1.78689e-29	Down
ENSG00000187189	TSPYL4	-0.884138	9.38771e-29	3.91227e-27	Down
ENSG00000140403	DNAJA4	-0.882498	2.19001e-121	4.20482e-119	Down
ENSG00000164440	TXLNB	-0.881805	0.000344642	0.00183688	Down
ENSG00000197083	ZNF300P1	-0.881286	0.00200762	0.00866441	Down
ENSG00000272405	ENSG00000272405	-0.879868	1.0178e-06	8.96998e-06	Down
ENSG00000225217	HSPA7	-0.879552	1.10268e-05	8.19161e-05	Down
ENSG00000205808	PLPP6	-0.878426	6.49819e-08	6.81866e-07	Down
ENSG00000151876	FBXO4	-0.877864	0.00055748	0.00281058	Down
ENSG00000183783	KCTD8	-0.877162	0.0108357	0.036591	Down
ENSG00000267100	ILF3-DT	-0.874632	5.02745e-08	5.352e-07	Down
ENSG00000188452	CERKL	-0.871336	0.00787665	0.0280988	Down
ENSG00000264175	MIR3189	-0.869993	0.0106441	0.0360496	Down
ENSG00000135119	RNFT2	-0.869166	0.00502743	0.019182	Down
ENSG00000151773	CCDC122	-0.868472	2.31467e-07	2.23807e-06	Down
ENSG00000168062	BATF2	-0.865891	0.00630317	0.0232573	Down
ENSG00000080709	KCNN2	-0.865056	3.36629e-07	3.19926e-06	Down
ENSG00000260920	ENSG00000260920	-0.864375	0.000474394	0.00244286	Down
ENSG00000156398	SFXN2	-0.863859	0.000125919	0.000746625	Down
ENSG00000111254	AKAP3	-0.86233	0.0101535	0.0346939	Down
ENSG00000229043	ZFAND2A-DT	-0.861895	0.000170006	0.000980286	Down
ENSG00000234456	MAGI2-AS3	-0.86142	8.16711e-11	1.17711e-09	Down
ENSG00000204442	NALF1	-0.856293	4.79359e-09	5.78675e-08	Down
ENSG00000164484	TMEM200A	-0.854854	8.57904e-05	0.000529922	Down
ENSG00000253537	PCDHGA7	-0.853467	0.0145898	0.0468186	Down
ENSG00000237624	OXCT2P1	-0.852681	0.0116738	0.0388965	Down
ENSG00000115594	IL1R1	-0.849856	2.35161e-11	3.5679e-10	Down
ENSG00000157214	STEAP2	-0.844295	2.01237e-06	1.71359e-05	Down
ENSG00000101605	MYOM1	-0.843227	0.0124376	0.0409719	Down
ENSG00000137960	GIPC2	-0.839546	5.90326e-08	6.23496e-07	Down
ENSG00000145703	IQGAP2	-0.838655	0.00827919	0.0293015	Down
ENSG00000213693	SEC14L1P1	-0.837429	0.0144464	0.0464683	Down
ENSG00000123643	SLC36A1	-0.832549	4.10086e-19	1.10415e-17	Down
ENSG00000173110	HSPA6	-0.832409	1.23769e-132	2.6265e-130	Down
ENSG00000203797	DDO	-0.832297	0.000237535	0.00132285	Down
ENSG00000106477	CEP41	-0.832152	3.7559e-10	5.10322e-09	Down
ENSG00000108551	RASD1	-0.831949	2.05193e-70	2.13506e-68	Down
ENSG00000136982	DSCC1	-0.828432	0.00708769	0.0256646	Down
ENSG00000166349	RAG1	-0.827421	0.0141464	0.0456032	Down
ENSG00000162639	HENMT1	-0.827409	0.0102758	0.0350427	Down
ENSG00000163521	GLB1L	-0.827361	0.00908292	0.0316665	Down
ENSG00000175591	P2RY2	-0.826793	2.72345e-05	0.000186831	Down
ENSG00000166750	SLFN5	-0.82586	1.47468e-54	1.23231e-52	Down
ENSG00000158691	ZSCAN12	-0.825785	3.28502e-05	0.000221307	Down
ENSG00000253731	PCDHGA6	-0.816259	0.0050634	0.0193055	Down
ENSG00000125772	GPCPD1	-0.8162	2.41873e-22	7.79152e-21	Down
ENSG00000171435	KSR2	-0.815933	7.16935e-05	0.000449562	Down
ENSG00000135842	NIBAN1	-0.814944	2.60229e-32	1.22719e-30	Down
ENSG00000111490	TBC1D30	-0.813693	9.10279e-07	8.09316e-06	Down
ENSG00000189050	RNFT1	-0.813445	4.07285e-07	3.82568e-06	Down
ENSG00000204767	INSYN2B	-0.812968	1.78829e-08	2.01266e-07	Down
ENSG00000188211	NCR3LG1	-0.806641	2.68601e-08	2.97119e-07	Down
ENSG00000174327	SLC16A13	-0.805122	1.92632e-12	3.19955e-11	Down
ENSG00000197147	LRRC8B	-0.804862	4.48433e-07	4.18054e-06	Down
ENSG00000257702	LBX2-AS1	-0.804142	0.00455449	0.017632	Down
ENSG00000104267	CA2	-0.802515	1.27925e-07	1.28626e-06	Down
ENSG00000233184	ENSG00000233184	-0.801852	0.00012263	0.00072882	Down
ENSG00000165271	NOL6	-0.801513	1.23302e-35	6.37375e-34	Down
ENSG00000002587	HS3ST1	-0.800398	0.00929104	0.0322783	Down
ENSG00000182134	TDRKH	-0.799924	1.92572e-08	2.1583e-07	Down
ENSG00000231419	LINC00689	-0.798263	0.00290457	0.0119533	Down
ENSG00000176907	TCIM	-0.797116	1.29154e-16	2.98851e-15	Down
ENSG00000118965	WDR35	-0.794877	1.58897e-10	2.22071e-09	Down
ENSG00000108556	CHRNE	-0.794584	0.000296552	0.00161471	Down
ENSG00000221963	APOL6	-0.793842	6.84413e-27	2.67918e-25	Down
ENSG00000056558	TRAF1	-0.7938	1.40378e-10	1.97214e-09	Down
ENSG00000180346	TIGD2	-0.793038	0.00949288	0.0328473	Down
ENSG00000159640	ACE	-0.790981	8.76749e-08	9.04105e-07	Down
ENSG00000122861	PLAU	-0.790008	2.29628e-06	1.93089e-05	Down
ENSG00000196659	TTC30B	-0.789693	0.000250694	0.00138703	Down
ENSG00000166444	DENND2B	-0.789342	5.95264e-07	5.42703e-06	Down
ENSG00000150756	ATPSCKMT	-0.787264	3.1471e-09	3.88641e-08	Down
ENSG00000171469	ZNF561	-0.782207	2.36242e-19	6.41432e-18	Down
ENSG00000196967	ZNF585A	-0.781637	2.09129e-06	1.77424e-05	Down
ENSG00000237172	B3GNT9	-0.780651	0.00123135	0.00563062	Down
ENSG00000181804	SLC9A9	-0.780278	0.000101338	0.000614658	Down
ENSG00000157551	KCNJ15	-0.778099	0.00164396	0.00728601	Down
ENSG00000258920	FOXN3-AS1	-0.777167	0.00105501	0.00493482	Down
ENSG00000171681	ATF7IP	-0.777014	5.83292e-26	2.16759e-24	Down
ENSG00000110756	HPS5	-0.776691	4.98159e-17	1.17978e-15	Down
ENSG00000179630	LACC1	-0.776218	7.4921e-22	2.36927e-20	Down
ENSG00000165118	C9orf64	-0.771524	6.3873e-08	6.71103e-07	Down
ENSG00000172878	METAP1D	-0.770775	1.04629e-07	1.06599e-06	Down
ENSG00000081692	JMJD4	-0.770484	0.0028106	0.0116229	Down
ENSG00000220583	RPL35P2	-0.769037	0.00227976	0.00967832	Down
ENSG00000148143	ZNF462	-0.768388	2.56508e-08	2.84915e-07	Down
ENSG00000160766	GBAP1	-0.766607	0.000158906	0.000923544	Down
ENSG00000149596	JPH2	-0.765998	0.000817036	0.00392762	Down
ENSG00000189337	KAZN	-0.7591	0.00674769	0.0246007	Down
ENSG00000234171	RNASEH1-AS1	-0.759042	0.000750257	0.00363914	Down
ENSG00000182308	DCAF4L1	-0.758366	0.00125545	0.00572624	Down
ENSG00000186812	ZNF397	-0.757431	1.89302e-06	1.61709e-05	Down
ENSG00000196517	SLC6A9	-0.756924	6.70267e-07	6.06626e-06	Down
ENSG00000048342	CC2D2A	-0.75674	3.25654e-05	0.000219571	Down
ENSG00000136167	LCP1	-0.756501	9.50202e-07	8.42025e-06	Down
ENSG00000111335	OAS2	-0.756412	5.9644e-05	0.000380363	Down
ENSG00000123965	PMS2P5	-0.756353	0.00953522	0.0329584	Down
ENSG00000136603	SKIL	-0.755923	1.87881e-51	1.4568e-49	Down
ENSG00000136169	SETDB2	-0.751691	2.05868e-07	2.00376e-06	Down
ENSG00000155465	SLC7A7	-0.751327	8.81787e-05	0.000543218	Down
ENSG00000204147	ASAH2B	-0.745578	0.000541564	0.00274234	Down
ENSG00000118894	EEF2KMT	-0.745481	5.2442e-07	4.84691e-06	Down
ENSG00000198208	RPS6KL1	-0.743126	1.76741e-13	3.18846e-12	Down
ENSG00000164647	STEAP1	-0.74302	1.72832e-08	1.94653e-07	Down
ENSG00000111339	ART4	-0.742634	1.40341e-07	1.39717e-06	Down
ENSG00000106785	TRIM14	-0.742123	2.37546e-09	2.96299e-08	Down
ENSG00000272645	GTF2IP20	-0.741641	0.000169272	0.000976909	Down
ENSG00000169247	SH3TC2	-0.741052	3.48108e-16	7.83025e-15	Down
ENSG00000181381	DDX60L	-0.740308	2.61874e-29	1.10274e-27	Down
ENSG00000189060	H1-0	-0.740226	8.71781e-21	2.55638e-19	Down
ENSG00000090376	IRAK3	-0.739228	1.25299e-08	1.43728e-07	Down
ENSG00000169955	ZNF747	-0.739133	0.000235477	0.00131229	Down
ENSG00000232956	SNHG15	-0.738701	2.80136e-11	4.19501e-10	Down
ENSG00000101224	CDC25B	-0.736591	3.74255e-64	3.59284e-62	Down
ENSG00000133466	C1QTNF6	-0.73649	3.77776e-06	3.05096e-05	Down
ENSG00000112874	NUDT12	-0.736297	5.6546e-06	4.43136e-05	Down
ENSG00000106511	MEOX2	-0.735126	0.0156326	0.0493971	Down
ENSG00000263244	ENSG00000263244	-0.734709	2.85257e-17	6.836e-16	Down
ENSG00000125630	POLR1B	-0.732141	4.3742e-19	1.168e-17	Down
ENSG00000146733	PSPH	-0.732068	9.92136e-16	2.16232e-14	Down
ENSG00000257122	RRN3P3	-0.731999	6.38436e-06	4.9551e-05	Down
ENSG00000184226	PCDH9	-0.731917	3.31674e-08	3.62169e-07	Down
ENSG00000176293	ZNF135	-0.731882	0.00316432	0.0128711	Down
ENSG00000070669	ASNS	-0.729545	1.09113e-44	7.27177e-43	Down
ENSG00000159445	THEM4	-0.727804	1.06216e-09	1.37705e-08	Down
ENSG00000143315	PIGM	-0.726817	2.83266e-08	3.12857e-07	Down
ENSG00000145147	SLIT2	-0.724563	0.00922684	0.0320778	Down
ENSG00000176046	NUPR1	-0.72365	2.38042e-69	2.44531e-67	Down
ENSG00000204403	CASP12	-0.721041	0.00127414	0.00579998	Down
ENSG00000143341	HMCN1	-0.720564	1.28161e-06	1.11398e-05	Down
ENSG00000140043	PTGR2	-0.720371	0.0116752	0.0388965	Down
ENSG00000167994	RAB3IL1	-0.719529	5.40728e-05	0.000348277	Down
ENSG00000164683	HEY1	-0.719124	1.99907e-09	2.52452e-08	Down
ENSG00000187240	DYNC2H1	-0.717234	0.0103209	0.0351543	Down
ENSG00000128052	KDR	-0.715716	1.5365e-99	2.29451e-97	Down
ENSG00000203705	TATDN3	-0.715173	3.90496e-07	3.67869e-06	Down
ENSG00000144136	SLC20A1	-0.715164	1.37067e-28	5.63934e-27	Down
ENSG00000184304	PRKD1	-0.714786	8.97951e-09	1.04867e-07	Down
ENSG00000107485	GATA3	-0.713766	0.00214287	0.00916231	Down
ENSG00000164292	RHOBTB3	-0.713211	2.35652e-65	2.31743e-63	Down
ENSG00000131089	ARHGEF9	-0.712794	0.00133564	0.00604074	Down
ENSG00000172602	RND1	-0.712607	0.000317977	0.00171344	Down
ENSG00000119669	IRF2BPL	-0.712258	9.11345e-26	3.35575e-24	Down
ENSG00000151117	TMEM86A	-0.710701	0.000690039	0.003378	Down
ENSG00000184106	TREML3P	-0.707851	0.000437142	0.0022728	Down
ENSG00000188763	FZD9	-0.707571	0.00173603	0.00766405	Down
ENSG00000078399	HOXA9	-0.707178	1.83458e-08	2.06333e-07	Down
ENSG00000197442	MAP3K5	-0.707142	0.000473149	0.002438	Down
ENSG00000161551	ZNF577	-0.706958	0.000873835	0.00416959	Down
ENSG00000161048	NAPEPLD	-0.706625	2.39009e-06	2.00455e-05	Down
ENSG00000145362	ANK2	-0.703791	2.18881e-07	2.12146e-06	Down
ENSG00000124429	POF1B	-0.703092	0.000409135	0.00214377	Down
ENSG00000178033	CALHM5	-0.702416	6.25429e-07	5.68918e-06	Down
ENSG00000167554	ZNF610	-0.699267	0.00259475	0.0108499	Down
ENSG00000108691	CCL2	-0.698872	4.14692e-14	7.85916e-13	Down
ENSG00000198794	SCAMP5	-0.698226	4.26499e-08	4.58428e-07	Down
ENSG00000152056	AP1S3	-0.697226	0.00748071	0.0268766	Down
ENSG00000100802	C14orf93	-0.693806	0.00305206	0.0124743	Down
ENSG00000108439	PNPO	-0.693632	0.000109527	0.000658389	Down
ENSG00000127540	UQCR11	-0.69285	1.43662e-06	1.24368e-05	Down
ENSG00000262089	ENSG00000262089	-0.689691	0.00585509	0.0218894	Down
ENSG00000112208	BAG2	-0.688812	0.000107428	0.000647702	Down
ENSG00000237181	PRKAR1B-AS1	-0.688157	0.00188461	0.00821264	Down
ENSG00000144366	GULP1	-0.686464	0.000108184	0.000651287	Down
ENSG00000169255	B3GALNT1	-0.685935	5.51794e-08	5.84713e-07	Down
ENSG00000261455	LINC01003	-0.683808	0.00224298	0.00955355	Down
ENSG00000100478	AP4S1	-0.683063	0.0030139	0.0123402	Down
ENSG00000128165	ADM2	-0.682629	4.13801e-30	1.79886e-28	Down
ENSG00000146409	SLC18B1	-0.682339	0.000288356	0.00157648	Down
ENSG00000057019	DCBLD2	-0.681631	9.77247e-52	7.65099e-50	Down
ENSG00000010319	SEMA3G	-0.681532	1.62528e-32	7.73229e-31	Down
ENSG00000178381	ZFAND2A	-0.681519	5.93487e-58	5.17392e-56	Down
ENSG00000125962	ARMCX5	-0.680184	2.45112e-05	0.00016981	Down
ENSG00000144802	NFKBIZ	-0.680098	3.96358e-24	1.363e-22	Down
ENSG00000170522	ELOVL6	-0.679782	4.33657e-10	5.84296e-09	Down
ENSG00000156103	MMP16	-0.679646	5.2635e-09	6.33505e-08	Down
ENSG00000165490	DDIAS	-0.677088	0.00188315	0.00821001	Down
ENSG00000112297	CRYBG1	-0.67688	8.21002e-12	1.29434e-10	Down
ENSG00000158528	PPP1R9A	-0.676735	3.36869e-06	2.7509e-05	Down
ENSG00000149294	NCAM1	-0.676294	0.000717679	0.00350007	Down
ENSG00000184867	ARMCX2	-0.676254	3.76776e-25	1.34737e-23	Down
ENSG00000197301	HMGA2-AS1	-0.674051	0.0102178	0.0348767	Down
ENSG00000164342	TLR3	-0.67242	0.0025205	0.0105668	Down
ENSG00000130766	SESN2	-0.669896	3.42523e-41	2.06899e-39	Down
ENSG00000121931	LRIF1	-0.669609	2.63299e-16	5.96417e-15	Down
ENSG00000139679	LPAR6	-0.666761	0.000143757	0.000842175	Down
ENSG00000152413	HOMER1	-0.666608	0.00027498	0.00150897	Down
ENSG00000256628	ZBTB11-AS1	-0.665536	0.0157474	0.0497013	Down
ENSG00000136114	THSD1	-0.66529	1.68028e-16	3.86584e-15	Down
ENSG00000250565	ATP6V1E2	-0.665192	0.000710304	0.00346515	Down
ENSG00000132846	ZBED3	-0.665068	6.6644e-05	0.000420844	Down
ENSG00000100558	PLEK2	-0.663814	0.0110989	0.03727	Down
ENSG00000256073	URB1-AS1	-0.663033	0.0104968	0.0356479	Down
ENSG00000187801	ZFP69B	-0.662319	0.00514941	0.019578	Down
ENSG00000164070	HSPA4L	-0.661842	2.66936e-11	4.01974e-10	Down
ENSG00000160888	IER2	-0.659811	1.44565e-21	4.50975e-20	Down
ENSG00000115902	SLC1A4	-0.658909	3.55494e-18	8.98652e-17	Down
ENSG00000147883	CDKN2B	-0.658296	9.66117e-15	1.938e-13	Down
ENSG00000264247	ZNF407-AS1	-0.656718	2.27858e-05	0.000158538	Down
ENSG00000213144	ENSG00000213144	-0.656287	0.0152429	0.04846	Down
ENSG00000117461	PIK3R3	-0.655632	1.54585e-08	1.75451e-07	Down
ENSG00000148057	IDNK	-0.654106	0.00905866	0.0316024	Down
ENSG00000247626	MARS2	-0.65381	1.24839e-07	1.2568e-06	Down
ENSG00000186787	SPIN2B	-0.652608	0.00834259	0.0295064	Down
ENSG00000049130	KITLG	-0.651887	2.42036e-22	7.79152e-21	Down
ENSG00000178752	ERFE	-0.65168	0.00160592	0.00713113	Down
ENSG00000133657	ATP13A3	-0.651178	2.09283e-78	2.42828e-76	Down
ENSG00000185070	FLRT2	-0.651099	9.49746e-88	1.23528e-85	Down
ENSG00000132423	COQ3	-0.648451	0.000476204	0.00244983	Down
ENSG00000125459	MSTO1	-0.647944	6.6378e-06	5.13697e-05	Down
ENSG00000236296	GUSBP5	-0.647291	0.010009	0.03428	Down
ENSG00000168646	AXIN2	-0.647135	0.00199559	0.00861712	Down
ENSG00000100578	KIAA0586	-0.647106	2.29957e-08	2.56306e-07	Down
ENSG00000135845	PIGC	-0.646434	2.87026e-06	2.37028e-05	Down
ENSG00000160588	MPZL3	-0.64593	0.000604425	0.00301492	Down
ENSG00000104205	SGK3	-0.644137	0.0052105	0.0197822	Down
ENSG00000106686	SPATA6L	-0.643993	0.00422453	0.0165372	Down
ENSG00000120053	GOT1	-0.642378	1.21135e-26	4.70763e-25	Down
ENSG00000168685	IL7R	-0.641527	5.11281e-12	8.24594e-11	Down
ENSG00000174365	SNHG11	-0.640986	0.000335486	0.0017946	Down
ENSG00000013016	EHD3	-0.640948	0.0124362	0.0409719	Down
ENSG00000185432	METTL7A	-0.640805	0.0109973	0.0370125	Down
ENSG00000060140	STYK1	-0.639328	8.78265e-06	6.65633e-05	Down
ENSG00000197261	C6orf141	-0.639163	1.81274e-12	3.01401e-11	Down
ENSG00000235884	LINC00941	-0.638215	0.00288281	0.0118819	Down
ENSG00000072422	RHOBTB1	-0.637705	1.6409e-17	4.00092e-16	Down
ENSG00000106772	PRUNE2	-0.635338	0.000737146	0.00358256	Down
ENSG00000179041	RRS1	-0.634571	6.02538e-11	8.79432e-10	Down
ENSG00000189369	GSPT2	-0.63384	2.86945e-06	2.37028e-05	Down
ENSG00000120899	PTK2B	-0.63318	0.00301265	0.0123382	Down
ENSG00000167767	KRT80	-0.63151	0.0018833	0.00821001	Down
ENSG00000166436	TRIM66	-0.631274	1.6789e-06	1.44028e-05	Down
ENSG00000262001	DLGAP1-AS2	-0.630765	7.75719e-12	1.22896e-10	Down
ENSG00000113742	CPEB4	-0.630636	7.79905e-36	4.05752e-34	Down
ENSG00000169621	APLF	-0.630397	0.0124235	0.0409602	Down
ENSG00000245937	LINC01184	-0.629678	1.4779e-06	1.27736e-05	Down
ENSG00000064225	ST3GAL6	-0.6289	4.14968e-15	8.65797e-14	Down
ENSG00000173598	NUDT4	-0.628885	0.000931831	0.00440204	Down
ENSG00000162377	COA7	-0.628267	3.0811e-10	4.20762e-09	Down
ENSG00000228638	FCF1P2	-0.627646	0.0128544	0.042146	Down
ENSG00000273270	ENSG00000273270	-0.627366	4.25084e-05	0.000279827	Down
ENSG00000116675	DNAJC6	-0.626695	4.68096e-13	8.18813e-12	Down
ENSG00000174004	NRROS	-0.625809	6.04356e-09	7.23612e-08	Down
ENSG00000156966	B3GNT7	-0.625603	9.39192e-07	8.32727e-06	Down
ENSG00000143443	C1orf56	-0.624951	0.00393542	0.0155695	Down
ENSG00000187187	ZNF546	-0.623012	0.00857587	0.0302056	Down
ENSG00000136160	EDNRB	-0.621695	3.60618e-86	4.61591e-84	Down
ENSG00000223638	RFPL4A	-0.62161	1.31882e-05	9.63749e-05	Down
ENSG00000117318	ID3	-0.621547	7.33973e-73	8.05274e-71	Down
ENSG00000049246	PER3	-0.620951	0.00629165	0.0232254	Down
ENSG00000169744	LDB2	-0.620691	1.71928e-21	5.31197e-20	Down
ENSG00000111358	GTF2H3	-0.620631	5.76043e-16	1.26918e-14	Down
ENSG00000167785	ZNF558	-0.62059	0.00207847	0.00892242	Down
ENSG00000144712	CAND2	-0.620498	0.0094108	0.0326262	Down
ENSG00000230487	PSMG3-AS1	-0.619985	0.00677273	0.0246793	Down
ENSG00000174951	FUT1	-0.61962	8.78918e-06	6.65815e-05	Down
ENSG00000174446	SNAPC5	-0.619547	9.52871e-06	7.15452e-05	Down
ENSG00000121039	RDH10	-0.617804	2.04066e-20	5.8771e-19	Down
ENSG00000182810	DDX28	-0.616327	4.55837e-06	3.62512e-05	Down
ENSG00000175352	NRIP3	-0.615978	0.00153694	0.00687023	Down
ENSG00000132002	DNAJB1	-0.615973	2.17412e-110	3.77034e-108	Down
ENSG00000047188	YTHDC2	-0.615912	1.1977e-16	2.77535e-15	Down
ENSG00000253738	OTUD6B-AS1	-0.614956	6.78869e-09	8.05058e-08	Down
ENSG00000171793	CTPS1	-0.61308	1.86293e-19	5.07522e-18	Down
ENSG00000176422	SPRYD4	-0.612652	3.07277e-05	0.000208576	Down
ENSG00000135324	MRAP2	-0.612641	0.011193	0.0375539	Down
ENSG00000164695	CHMP4C	-0.610953	0.0102029	0.0348346	Down
ENSG00000134490	TMEM241	-0.610645	5.86707e-06	4.58228e-05	Down
ENSG00000196981	WDR5B	-0.610369	0.000463276	0.00239248	Down
ENSG00000144668	ITGA9	-0.610097	4.25339e-09	5.16167e-08	Down
ENSG00000205060	SLC35B4	-0.608583	3.21729e-12	5.25932e-11	Down
ENSG00000254093	PINX1	-0.608489	0.0012279	0.00562122	Down
ENSG00000182983	ZNF662	-0.607892	0.0132766	0.0432927	Down
ENSG00000180626	ZNF594	-0.607651	0.00722186	0.0260804	Down
ENSG00000068079	IFI35	-0.607074	1.01296e-06	8.9322e-06	Down
ENSG00000105991	HOXA1	-0.60658	0.00185537	0.00810494	Down
ENSG00000256223	ZNF10	-0.605523	0.000584028	0.00292704	Down
ENSG00000273142	LINC02604	-0.60513	0.00988638	0.0339467	Down
ENSG00000251136	RIPK2-DT	-0.602518	0.0144551	0.0464795	Down
ENSG00000120658	ENOX1	-0.602193	0.000113186	0.000678862	Down
ENSG00000122512	PMS2	-0.602069	1.6602e-06	1.42575e-05	Down
ENSG00000111875	ASF1A	-0.601342	1.33604e-11	2.0699e-10	Down
ENSG00000171806	METTL18	-0.600535	0.0108768	0.0367143	Down
ENSG00000149257	SERPINH1	-0.599827	1.61842e-110	2.83716e-108	Down
ENSG00000136866	ZFP37	-0.599825	0.000840603	0.0040301	Down
ENSG00000050405	LIMA1	-0.598407	1.12461e-45	7.75114e-44	Down
ENSG00000268355	ENSG00000268355	-0.598338	0.000317936	0.00171344	Down
ENSG00000115194	SLC30A3	-0.594849	3.294e-24	1.14321e-22	Down
ENSG00000132763	MMACHC	-0.594354	0.00662834	0.0242556	Down
ENSG00000153993	SEMA3D	-0.593869	2.4775e-05	0.00017149	Down
ENSG00000102010	BMX	-0.593752	1.25996e-33	6.15776e-32	Down
ENSG00000070610	GBA2	-0.593429	9.73e-34	4.76977e-32	Down
ENSG00000170006	TMEM154	-0.593406	7.59916e-12	1.20748e-10	Down
ENSG00000163376	KBTBD8	-0.593042	1.82811e-05	0.000129656	Down
ENSG00000134253	TRIM45	-0.59262	0.00929241	0.0322783	Down
ENSG00000115896	PLCL1	-0.591396	0.0157849	0.0497808	Down
ENSG00000171649	ZIK1	-0.590179	0.00286184	0.01181	Down
ENSG00000241014	GPR199P	-0.590005	0.0122624	0.0404929	Down
ENSG00000171492	LRRC8D	-0.588734	1.11222e-11	1.7348e-10	Down
ENSG00000168575	SLC20A2	-0.588185	1.06838e-30	4.72079e-29	Down
ENSG00000125845	BMP2	-0.588023	9.8918e-15	1.9818e-13	Down
ENSG00000205649	HTN3	-0.586264	0.012564	0.0413113	Down
ENSG00000174796	THAP6	-0.586043	0.000321082	0.00172791	Down
ENSG00000160219	GAB3	-0.585198	0.00019642	0.0011127	Down
ENSG00000221955	SLC12A8	-0.584268	6.09286e-05	0.000387636	Down
ENSG00000132205	EMILIN2	-0.583803	8.48837e-06	6.4481e-05	Down
ENSG00000101384	JAG1	-0.583793	3.14418e-103	4.92323e-101	Down
ENSG00000176410	DNAJC30	-0.583162	6.9268e-05	0.000435877	Down
ENSG00000244026	FAM86DP	-0.582832	6.31274e-05	0.000400676	Down
ENSG00000164867	NOS3	-0.582369	2.38313e-10	3.29915e-09	Down
ENSG00000151012	SLC7A11	-0.582112	1.81486e-118	3.32613e-116	Down
ENSG00000178904	DPY19L3	-0.580767	4.78751e-11	7.02574e-10	Down

## Sheet: DMOG vs DMSO
Differentially Expressed Genes (DEGs) of DMOG vs Vehicle (DMSO) in Bulk RNA-seq Data
GeneID	GeneName	log2FoldChange	pvalue	padj	regulation
ENSMUSG00000094708	Gm10359	25.5868	8.917e-08	1.39197e-05	Up
ENSMUSG00000068067	1110057P08Rik	4.88926	5.65442e-06	0.000470435	Up
ENSMUSG00000044227	Gm9789	4.70863	0.000917879	0.0273593	Up
ENSMUSG00000068071	Gm6358	4.68007	1.98545e-05	0.0012793	Up
ENSMUSG00000068068	Gm7735	4.41105	2.81545e-05	0.00168311	Up
ENSMUSG00000091039	Krtap20-2	3.83452	3.6788e-41	5.57044e-37	Up
ENSMUSG00000078879	Zfp973	3.55903	1.1489e-05	0.000828414	Up
ENSMUSG00000059113	Gm10061	3.29846	2.46033e-09	6.00876e-07	Up
ENSMUSG00000031170	Slc38a5	3.10376	1.31725e-05	0.00093205	Up
ENSMUSG00000078270	Gm14193	3.0004	2.38848e-05	0.00151324	Up
ENSMUSG00000000901	Mmp11	2.93873	6.59038e-09	1.42559e-06	Up
ENSMUSG00000078894	2210418O10Rik	2.83918	8.8999e-05	0.00438965	Up
ENSMUSG00000078269	Gm14180	2.60635	1.99517e-05	0.00128012	Up
ENSMUSG00000022484	Hoxc10	2.55443	2.47281e-05	0.00154724	Up
ENSMUSG00000017211	Gsdma2	2.34317	4.71361e-06	0.000413649	Up
ENSMUSG00000053654	Krt42	2.25539	0.0017828	0.0457546	Up
ENSMUSG00000046714	Foxc2	2.09873	2.05902e-09	5.37547e-07	Up
ENSMUSG00000022229	Atp12a	1.99194	7.50482e-17	8.117e-14	Up
ENSMUSG00000048489	Depp1	1.83585	2.45773e-13	1.61804e-10	Up
ENSMUSG00000095079	Igha	1.82734	1.33257e-09	3.66869e-07	Up
ENSMUSG00000061144	Spink12	1.82345	5.04565e-06	0.000429221	Up
ENSMUSG00000028972	Car6	1.66243	0.000266076	0.0103838	Up
ENSMUSG00000020108	Ddit4	1.63994	1.14366e-16	1.15449e-13	Up
ENSMUSG00000052026	Slc6a7	1.63352	0.000221063	0.00907135	Up
ENSMUSG00000039057	Myo16	1.63256	0.000943792	0.0279119	Up
ENSMUSG00000069248	Serpinb6e	1.61711	0.000144864	0.00641383	Up
ENSMUSG00000044294	Krt84	1.61041	1.21482e-19	2.04387e-16	Up
ENSMUSG00000078263	Gm14188	1.60573	2.57363e-06	0.000259799	Up
ENSMUSG00000078706	Gm53	1.58487	2.92623e-06	0.000284532	Up
ENSMUSG00000045566	Sprr4	1.58281	1.0453e-10	3.59726e-08	Up
ENSMUSG00000022066	Entpd4b	1.57905	0.00078824	0.0246031	Up
ENSMUSG00000000792	Slc5a5	1.57854	1.9187e-06	0.000201757	Up
ENSMUSG00000033207	Mamdc2	1.5737	3.80024e-05	0.00216328	Up
ENSMUSG00000037922	Bank1	1.56035	0.00202554	0.0497903	Up
ENSMUSG00000040152	Thbs1	1.5445	5.54779e-10	1.64715e-07	Up
ENSMUSG00000042808	Gpx2	1.50949	4.53589e-18	6.24386e-15	Up
ENSMUSG00000020875	Hoxb9	1.47055	2.88571e-05	0.00170685	Up
ENSMUSG00000028967	Errfi1	1.46972	1.35837e-22	4.11368e-19	Up
ENSMUSG00000049723	Mmp12	1.4094	0.00172215	0.0447285	Up
ENSMUSG00000006574	Slc4a1	1.40847	2.93331e-06	0.000284532	Up
ENSMUSG00000040693	Slco4c1	1.37205	0.000182792	0.00775303	Up
ENSMUSG00000057855	Krtap6-3	1.36121	5.66889e-07	6.97872e-05	Up
ENSMUSG00000045027	Prss22	1.35529	1.02897e-08	2.10549e-06	Up
ENSMUSG00000068011	Mkrn2os	1.35173	0.00187617	0.0473354	Up
ENSMUSG00000024935	Slc1a1	1.34271	2.50828e-05	0.00156298	Up
ENSMUSG00000037379	Spon2	1.3307	9.82064e-08	1.50206e-05	Up
ENSMUSG00000052485	Tmem171	1.32895	0.00125041	0.0349331	Up
ENSMUSG00000020893	Per1	1.31551	1.02685e-17	1.19604e-14	Up
ENSMUSG00000021136	Smoc1	1.28662	1.99139e-10	6.70081e-08	Up
ENSMUSG00000024803	Ankrd1	1.27556	0.00114214	0.0321455	Up
ENSMUSG00000024727	Trpm6	1.25241	2.60713e-05	0.00160476	Up
ENSMUSG00000044468	Tent5c	1.24812	3.13742e-05	0.00182018	Up
ENSMUSG00000041119	Pde9a	1.24652	3.55395e-06	0.000332184	Up
ENSMUSG00000030268	Bcat1	1.24644	4.32833e-06	0.000387808	Up
ENSMUSG00000027386	Fbln7	1.24468	4.34064e-05	0.00241229	Up
ENSMUSG00000030790	Adm	1.22111	2.4524e-05	0.00154084	Up
ENSMUSG00000041984	Rptn	1.2148	1.61534e-08	3.13583e-06	Up
ENSMUSG00000024846	Cst6	1.20956	2.54392e-09	6.1143e-07	Up
ENSMUSG00000032373	Car12	1.18822	1.19687e-12	7.24918e-10	Up
ENSMUSG00000031734	Irx3	1.16084	1.13934e-09	3.1948e-07	Up
ENSMUSG00000011632	Pinlyp	1.16012	3.18059e-08	5.80247e-06	Up
ENSMUSG00000024190	Dusp1	1.15498	1.09833e-06	0.000125992	Up
ENSMUSG00000050919	Zfp366	1.14285	0.000242752	0.00970466	Up
ENSMUSG00000021250	Fos	1.14013	4.01092e-07	5.19687e-05	Up
ENSMUSG00000041449	Serpina3h	1.1245	1.41577e-11	6.49622e-09	Up
ENSMUSG00000081169	Gm12551	1.11993	0.000344504	0.0126307	Up
ENSMUSG00000070609	Aadacl4	1.11952	2.96897e-06	0.000284532	Up
ENSMUSG00000027797	Dclk1	1.11506	5.28925e-07	6.56474e-05	Up
ENSMUSG00000027173	Depdc7	1.11193	0.000767771	0.0242705	Up
ENSMUSG00000027869	Hsd3b6	1.1062	0.000191439	0.00805419	Up
ENSMUSG00000056501	Cebpb	1.10396	6.76512e-08	1.10148e-05	Up
ENSMUSG00000059606	Rnase2b	1.1024	1.12705e-05	0.000828042	Up
ENSMUSG00000019997	Ccn2	1.09842	4.34264e-09	9.81436e-07	Up
ENSMUSG00000022372	Sla	1.09814	0.000278684	0.0108201	Up
ENSMUSG00000048572	Tmem252	1.09601	7.92333e-05	0.00395957	Up
ENSMUSG00000033453	Adamts15	1.09568	0.000191488	0.00805419	Up
ENSMUSG00000026077	Npas2	1.08951	0.000252768	0.00991557	Up
ENSMUSG00000091387	Gcnt4	1.08205	0.00166859	0.0437125	Up
ENSMUSG00000054728	Phactr1	1.07271	1.51259e-05	0.00102707	Up
ENSMUSG00000031431	Tsc22d3	1.05827	2.9952e-11	1.16291e-08	Up
ENSMUSG00000040711	Sh3pxd2b	1.05599	9.2845e-12	4.84779e-09	Up
ENSMUSG00000029120	Ppp2r2c	1.04516	9.64415e-05	0.0047107	Up
ENSMUSG00000034112	Atp2c2	1.03734	6.70167e-06	0.000534088	Up
ENSMUSG00000025557	Slc15a1	1.03328	1.68124e-05	0.00111655	Up
ENSMUSG00000029868	Trpv6	1.02499	0.000171847	0.00735057	Up
ENSMUSG00000074794	Arrdc3	1.02486	1.24996e-16	1.18293e-13	Up
ENSMUSG00000021062	Rab15	1.01862	3.62771e-10	1.14439e-07	Up
ENSMUSG00000029134	Plb1	1.01754	4.80192e-06	0.000413753	Up
ENSMUSG00000026435	Slc45a3	1.00228	8.40037e-06	0.000652299	Up
ENSMUSG00000021708	Rasgrf2	0.999705	0.00105807	0.0303078	Up
ENSMUSG00000071637	Cebpd	0.989941	8.0709e-09	1.69735e-06	Up
ENSMUSG00000000983	Wfdc18	0.986062	0.00108579	0.0309043	Up
ENSMUSG00000060716	Plekhh1	0.977645	0.00028743	0.0110745	Up
ENSMUSG00000032548	Slco2a1	0.971477	0.000889028	0.0267096	Up
ENSMUSG00000004891	Nes	0.968978	1.03729e-05	0.00077373	Up
ENSMUSG00000041642	Kif21b	0.96257	2.05157e-05	0.00130983	Up
ENSMUSG00000091971	Hspa1a	0.958845	3.44512e-06	0.000324012	Up
ENSMUSG00000021367	Edn1	0.956425	2.19184e-06	0.000225775	Up
ENSMUSG00000048376	F2r	0.941284	2.53345e-05	0.00157219	Up
ENSMUSG00000017897	Eya2	0.939875	7.65047e-05	0.00384862	Up
ENSMUSG00000027230	Creb3l1	0.939673	6.01154e-08	9.89421e-06	Up
ENSMUSG00000054753	AU018091	0.937161	0.000385445	0.0138632	Up
ENSMUSG00000045312	Lhfpl2	0.933711	3.7917e-05	0.00216328	Up
ENSMUSG00000017417	Plxdc1	0.930689	5.28318e-05	0.00277771	Up
ENSMUSG00000024065	Ehd3	0.922513	0.000303984	0.0115266	Up
ENSMUSG00000000957	Mmp14	0.920825	1.18221e-08	2.35541e-06	Up
ENSMUSG00000016756	Cmah	0.916396	4.49233e-06	0.000400134	Up
ENSMUSG00000035095	Fam167a	0.912672	3.55124e-09	8.27276e-07	Up
ENSMUSG00000026110	Mgat4a	0.911611	9.83177e-07	0.000114517	Up
ENSMUSG00000030693	Klk10	0.904707	7.50838e-05	0.00378973	Up
ENSMUSG00000056749	Nfil3	0.900714	2.43647e-09	6.00876e-07	Up
ENSMUSG00000030470	Csrp3	0.883257	6.18768e-05	0.00320869	Up
ENSMUSG00000053580	Tanc2	0.876513	1.52309e-08	2.99514e-06	Up
ENSMUSG00000039476	Prrx2	0.874242	0.00176259	0.0453896	Up
ENSMUSG00000025202	Scd3	0.873328	0.000100133	0.00484414	Up
ENSMUSG00000050377	Il31ra	0.871199	0.000614754	0.0202361	Up
ENSMUSG00000024042	Sik1	0.871041	3.62009e-06	0.000336291	Up
ENSMUSG00000069718	Gm11563	0.870253	0.00035718	0.0130324	Up
ENSMUSG00000028195	Ccn1	0.860695	0.00186434	0.0472861	Up
ENSMUSG00000029675	Eln	0.855254	1.06054e-11	5.35291e-09	Up
ENSMUSG00000039239	Tgfb2	0.850483	1.85558e-05	0.00122162	Up
ENSMUSG00000021025	Nfkbia	0.84876	1.33874e-06	0.000149053	Up
ENSMUSG00000019970	Sgk1	0.848154	1.29704e-11	6.13742e-09	Up
ENSMUSG00000002020	Ltbp2	0.845719	0.000527342	0.0180656	Up
ENSMUSG00000022504	Ciita	0.838876	0.000248479	0.0098494	Up
ENSMUSG00000035441	Myo1d	0.836609	2.04002e-08	3.81358e-06	Up
ENSMUSG00000027068	Dhrs9	0.835623	0.000103672	0.00494122	Up
ENSMUSG00000025316	Banp	0.834287	5.92695e-06	0.000485113	Up
ENSMUSG00000026864	Hspa5	0.834035	4.41304e-09	9.8268e-07	Up
ENSMUSG00000032068	Plet1	0.832556	4.7823e-06	0.000413753	Up
ENSMUSG00000056632	Dsg3	0.83141	5.04697e-08	8.68424e-06	Up
ENSMUSG00000019850	Tnfaip3	0.829606	0.000147175	0.00647826	Up
ENSMUSG00000052889	Prkcb	0.827192	0.000486193	0.0168465	Up
ENSMUSG00000078190	Dnm3os	0.827005	4.73799e-05	0.00257142	Up
ENSMUSG00000001156	Mxd1	0.826593	2.67256e-06	0.000268	Up
ENSMUSG00000031340	Gabre	0.817541	0.000858165	0.0258959	Up
ENSMUSG00000036469	Marchf1	0.816497	0.00174738	0.0452907	Up
ENSMUSG00000071714	Csf2rb2	0.81368	0.00196468	0.0484515	Up
ENSMUSG00000061353	Cxcl12	0.811904	3.5077e-11	1.29545e-08	Up
ENSMUSG00000002985	Apoe	0.809214	7.73941e-11	2.72535e-08	Up
ENSMUSG00000056313	Tcim	0.80855	2.69309e-05	0.00164431	Up
ENSMUSG00000012350	Ehf	0.806935	5.46656e-06	0.000459807	Up
ENSMUSG00000036545	Adamts2	0.804259	9.22186e-10	2.68533e-07	Up
ENSMUSG00000059201	Lep	0.802777	2.82333e-05	0.00168311	Up
ENSMUSG00000021868	Ppif	0.802465	3.85138e-05	0.00217603	Up
ENSMUSG00000021453	Gadd45g	0.799992	2.60544e-05	0.00160476	Up
ENSMUSG00000035686	Thrsp	0.796694	0.000124294	0.00558474	Up
ENSMUSG00000022952	Runx1	0.796138	0.00132956	0.0366039	Up
ENSMUSG00000034765	Dusp5	0.790769	3.6329e-05	0.00209161	Up
ENSMUSG00000044258	Ctla2a	0.7892	0.000110857	0.00523211	Up
ENSMUSG00000024529	Lox	0.784147	3.04686e-10	9.81608e-08	Up
ENSMUSG00000015665	Awat1	0.775937	0.000762662	0.0241595	Up
ENSMUSG00000052316	Lrrc15	0.770909	0.0002522	0.00991557	Up
ENSMUSG00000015405	Ace2	0.7697	0.000251823	0.00991557	Up
ENSMUSG00000039621	Prex1	0.766416	1.12091e-05	0.000827942	Up
ENSMUSG00000047730	Fcgbp	0.764392	0.000792913	0.0246031	Up
ENSMUSG00000038648	Creb3l2	0.762309	4.90967e-05	0.00263625	Up
ENSMUSG00000031673	Cdh11	0.759437	0.00179643	0.0460263	Up
ENSMUSG00000060560	Ces4a	0.758119	0.000651225	0.0212518	Up
ENSMUSG00000075566	Krtap4-6	0.758006	0.0010598	0.0303078	Up
ENSMUSG00000020032	Nuak1	0.747478	1.80974e-06	0.000195736	Up
ENSMUSG00000051495	Irf2bp2	0.744004	1.3932e-06	0.000153984	Up
ENSMUSG00000020846	Rflnb	0.74334	1.44674e-05	0.000986779	Up
ENSMUSG00000031010	Usp9x	0.74121	2.84143e-06	0.000279382	Up
ENSMUSG00000038178	Slc43a2	0.74087	0.000115163	0.0053327	Up
ENSMUSG00000038600	Atp6v0a4	0.740238	0.0001593	0.00695137	Up
ENSMUSG00000090877	Hspa1b	0.739906	3.87102e-06	0.000355242	Up
ENSMUSG00000074825	Itpripl1	0.734189	0.000608495	0.0200737	Up
ENSMUSG00000029657	Hsph1	0.733401	1.01488e-05	0.000764546	Up
ENSMUSG00000068073	1110025L11Rik	0.732053	1.14292e-05	0.000828042	Up
ENSMUSG00000028909	Ptpru	0.731734	0.000174556	0.00743623	Up
ENSMUSG00000027368	Dusp2	0.727506	0.000238871	0.00960789	Up
ENSMUSG00000076431	Sox4	0.727407	0.000237735	0.00960789	Up
ENSMUSG00000025278	Flnb	0.726714	4.39871e-07	5.55044e-05	Up
ENSMUSG00000020027	Socs2	0.723501	0.00132412	0.0365871	Up
ENSMUSG00000026576	Atp1b1	0.719713	6.91568e-06	0.000545402	Up
ENSMUSG00000032925	Itgbl1	0.71778	0.000123968	0.00558474	Up
ENSMUSG00000023272	Creld2	0.716639	4.77487e-05	0.00258218	Up
ENSMUSG00000021196	Pfkp	0.714094	9.54796e-08	1.47526e-05	Up
ENSMUSG00000041025	Iffo2	0.713542	4.01555e-07	5.19687e-05	Up
ENSMUSG00000056515	Rab31	0.708252	0.000307021	0.0115644	Up
ENSMUSG00000004105	Angptl2	0.702255	1.74859e-07	2.38533e-05	Up
ENSMUSG00000031659	Adcy7	0.698845	1.11696e-05	0.000827942	Up
ENSMUSG00000050359	Sprr1a	0.698072	0.000200931	0.00840469	Up
ENSMUSG00000020019	Ntn4	0.697632	1.97711e-06	0.000206104	Up
ENSMUSG00000022498	Txndc11	0.696821	0.000118879	0.00547131	Up
ENSMUSG00000024754	Cemip2	0.696386	0.000580249	0.0193527	Up
ENSMUSG00000019768	Esr1	0.696272	0.000575281	0.0192719	Up
ENSMUSG00000040016	Ptger3	0.695019	0.000503242	0.0172791	Up
ENSMUSG00000024052	Lpin2	0.691118	0.000116276	0.00536783	Up
ENSMUSG00000004885	Crabp2	0.689429	2.80342e-05	0.00168311	Up
ENSMUSG00000039899	Fgl2	0.686275	0.000304526	0.0115266	Up
ENSMUSG00000068074	Gm10228	0.68528	6.30639e-06	0.000507933	Up
ENSMUSG00000016024	Lbp	0.685078	3.10676e-05	0.00180933	Up
ENSMUSG00000032285	Dnaja4	0.684806	0.000237218	0.00960789	Up
ENSMUSG00000030110	Ret	0.682304	0.000114892	0.0053327	Up
ENSMUSG00000039911	Spsb1	0.678691	0.000582818	0.0193957	Up
ENSMUSG00000037868	Egr2	0.674921	0.000243546	0.00970466	Up
ENSMUSG00000054537	Tmprss11e	0.673474	0.00163937	0.0430522	Up
ENSMUSG00000015143	Actn1	0.672149	4.75162e-07	5.9462e-05	Up
ENSMUSG00000038295	Atg9b	0.67081	0.000142927	0.00636531	Up
ENSMUSG00000032575	Manf	0.670089	1.19161e-05	0.000851101	Up
ENSMUSG00000022508	Bcl6	0.668366	2.7197e-05	0.00165388	Up
ENSMUSG00000025608	Podxl	0.666866	0.00193097	0.0479324	Up
ENSMUSG00000032265	Tent5a	0.665629	1.14083e-05	0.000828042	Up
ENSMUSG00000020814	Mxra7	0.66433	0.000301402	0.0114669	Up
ENSMUSG00000052957	Gas1	0.664189	5.58612e-05	0.00291673	Up
ENSMUSG00000058914	C1qtnf3	0.662201	0.000238415	0.00960789	Up
ENSMUSG00000027408	Cpxm1	0.662009	0.00187839	0.0473354	Up
ENSMUSG00000005686	Ampd3	0.658911	0.000162936	0.00702901	Up
ENSMUSG00000055116	Arntl	0.658141	0.000112973	0.00528697	Up
ENSMUSG00000054364	Rhob	0.65587	1.98727e-06	0.000206104	Up
ENSMUSG00000019368	Sec14l4	0.654578	0.000544147	0.0184742	Up
ENSMUSG00000031825	Crispld2	0.653902	8.48335e-05	0.00419787	Up
ENSMUSG00000051379	Flrt3	0.652242	4.56962e-05	0.00249795	Up
ENSMUSG00000005054	Cstb	0.652128	1.77497e-06	0.000193357	Up
ENSMUSG00000035357	Pdzrn3	0.643072	3.00095e-06	0.000285499	Up
ENSMUSG00000054641	Mmrn1	0.642176	0.000382283	0.0138151	Up
ENSMUSG00000037852	Cpe	0.642046	1.33086e-07	1.94345e-05	Up
ENSMUSG00000053702	Nebl	0.64146	0.000669149	0.0216501	Up
ENSMUSG00000054196	Cthrc1	0.639851	0.00144918	0.0391151	Up
ENSMUSG00000035372	1810055G02Rik	0.636745	0.000330677	0.0122028	Up
ENSMUSG00000039062	Anpep	0.635938	1.40828e-05	0.000970468	Up
ENSMUSG00000060572	Mfap2	0.635479	0.00103517	0.0299134	Up
ENSMUSG00000017754	Pltp	0.633478	5.47655e-05	0.00286941	Up
ENSMUSG00000003752	Itpkc	0.630838	0.00028991	0.0111417	Up
ENSMUSG00000038400	Pmepa1	0.628932	8.14842e-05	0.00405867	Up
ENSMUSG00000022150	Dab2	0.625915	0.00167185	0.0437222	Up
ENSMUSG00000055148	Klf2	0.624562	0.000402058	0.0142242	Up
ENSMUSG00000032220	Myo1e	0.622981	0.000723761	0.023072	Up
ENSMUSG00000020423	Btg2	0.62067	5.73237e-06	0.000474315	Up
ENSMUSG00000020358	Hnrnpab	0.618533	3.7838e-05	0.00216328	Up
ENSMUSG00000041220	Elovl6	0.616802	1.2958e-05	0.000921174	Up
ENSMUSG00000036103	Colec12	0.616682	0.000959711	0.0282174	Up
ENSMUSG00000037242	Clic4	0.615428	2.94035e-05	0.00173241	Up
ENSMUSG00000022885	St6gal1	0.614452	0.00203604	0.0498993	Up
ENSMUSG00000020695	Mrc2	0.614329	2.42275e-05	0.00152855	Up
ENSMUSG00000006205	Htra1	0.60754	1.91636e-06	0.000201757	Up
ENSMUSG00000050756	Defb6	0.606973	2.66447e-05	0.00163342	Up
ENSMUSG00000015243	Abca1	0.606316	2.55747e-06	0.000259799	Up
ENSMUSG00000026185	Igfbp5	0.60511	3.10361e-05	0.00180933	Up
ENSMUSG00000032115	Hyou1	0.602969	1.62657e-05	0.00109464	Up
ENSMUSG00000032334	Loxl1	0.599205	0.000246984	0.00981583	Up
ENSMUSG00000038418	Egr1	0.598925	0.000158882	0.00695137	Up
ENSMUSG00000031486	Adgra2	0.597904	0.00153507	0.0410671	Up
ENSMUSG00000008305	Tle1	0.595604	0.00141455	0.0383219	Up
ENSMUSG00000039234	Sec24d	0.594735	4.68452e-05	0.00255155	Up
ENSMUSG00000037509	Arhgef4	0.59416	0.00020234	0.00844031	Up
ENSMUSG00000022096	Hr	0.592906	3.89127e-07	5.12362e-05	Up
ENSMUSG00000020592	Sdc1	0.591155	4.06709e-06	0.000368952	Up
ENSMUSG00000045394	Epcam	0.587735	0.00016837	0.00722228	Up
ENSMUSG00000041417	Pik3r1	0.586054	0.000655382	0.0213415	Up
ENSMUSG00000006731	B4galnt1	0.5844	0.00188021	0.0473354	Up
ENSMUSG00000031167	Rbm3	0.581861	8.55696e-06	0.000661069	Up
ENSMUSG00000020473	Aebp1	0.580853	5.49631e-06	0.000459807	Up
ENSMUSG00000084897	Gm14226	-6.86284	2.0397e-13	1.40387e-10	Down
ENSMUSG00000110439	Mup22	-4.45995	2.3952e-10	7.88439e-08	Down
ENSMUSG00000066101	Gm10153	-3.77712	1.86893e-08	3.58219e-06	Down
ENSMUSG00000046248	Krtap5-3	-3.4179	2.76428e-15	2.25684e-12	Down
ENSMUSG00000042212	Sprr2d	-2.66484	2.83899e-05	0.0016858	Down
ENSMUSG00000078636	Gm7336	-2.49054	0.00127143	0.0354548	Down
ENSMUSG00000069939	Gm12070	-2.47712	4.71176e-31	3.56727e-27	Down
ENSMUSG00000046203	Sprr2g	-2.4211	0.000285327	0.0110497	Down
ENSMUSG00000059824	Dbp	-2.39382	8.58444e-18	1.08321e-14	Down
ENSMUSG00000035963	Odf3l2	-2.25127	2.80349e-11	1.16291e-08	Down
ENSMUSG00000084843	B230312C02Rik	-2.00968	2.05878e-05	0.00130983	Down
ENSMUSG00000022357	Klhl38	-1.98832	1.7092e-07	2.3528e-05	Down
ENSMUSG00000114299	Gm47791	-1.97772	8.32485e-06	0.000649767	Down
ENSMUSG00000044951	Mylk4	-1.96974	3.2219e-28	1.21965e-24	Down
ENSMUSG00000053025	Sv2b	-1.87484	0.000337794	0.0124148	Down
ENSMUSG00000112653	Gm36176	-1.82641	1.08007e-08	2.1806e-06	Down
ENSMUSG00000029685	Asb15	-1.77736	2.54813e-08	4.70534e-06	Down
ENSMUSG00000064325	Hhip	-1.70439	3.84045e-05	0.00217603	Down
ENSMUSG00000002769	Gnmt	-1.64517	1.88029e-05	0.00122721	Down
ENSMUSG00000025991	Cps1	-1.59707	0.00191157	0.0477415	Down
ENSMUSG00000063388	BC023105	-1.48254	1.07654e-12	6.79208e-10	Down
ENSMUSG00000020889	Nr1d1	-1.39183	1.54018e-20	2.91518e-17	Down
ENSMUSG00000007877	Tcap	-1.38516	1.89736e-21	4.10426e-18	Down
ENSMUSG00000038594	Cep85l	-1.35929	1.09771e-07	1.64569e-05	Down
ENSMUSG00000003477	Inmt	-1.32393	2.96182e-06	0.000284532	Down
ENSMUSG00000073834	Mup11	-1.32303	0.000667933	0.0216501	Down
ENSMUSG00000087410	2310065F04Rik	-1.30283	8.81904e-06	0.000677858	Down
ENSMUSG00000070385	Ampd1	-1.3015	1.08459e-21	2.73715e-18	Down
ENSMUSG00000005716	Pvalb	-1.30015	1.37137e-29	6.92176e-26	Down
ENSMUSG00000082895	Rpsa-ps9	-1.27762	2.69103e-06	0.000268076	Down
ENSMUSG00000011305	Plin5	-1.27209	0.00127962	0.0356176	Down
ENSMUSG00000068874	Selenbp1	-1.22067	2.25689e-09	5.69564e-07	Down
ENSMUSG00000046470	Sox18	-1.21968	5.94507e-08	9.89234e-06	Down
ENSMUSG00000049001	Ndnf	-1.20633	0.000322391	0.0120237	Down
ENSMUSG00000032942	Ucp3	-1.19668	9.33293e-07	0.000110406	Down
ENSMUSG00000090471	Gm4553	-1.19627	1.67696e-05	0.00111655	Down
ENSMUSG00000044749	Abca6	-1.19301	1.69722e-06	0.000186227	Down
ENSMUSG00000006457	Actn3	-1.19289	2.95121e-11	1.16291e-08	Down
ENSMUSG00000027966	Col11a1	-1.17809	4.02675e-05	0.00224993	Down
ENSMUSG00000022243	Slc45a2	-1.16039	0.000833686	0.0255024	Down
ENSMUSG00000046856	Gpr1	-1.14377	0.000495871	0.0171427	Down
ENSMUSG00000043472	Lce3d	-1.12749	0.000956328	0.0281726	Down
ENSMUSG00000051481	Krtap31-2	-1.11287	0.000822033	0.0252479	Down
ENSMUSG00000048450	Msx1	-1.09627	1.0487e-06	0.000121217	Down
ENSMUSG00000090799	Klhl33	-1.09282	8.76923e-09	1.81895e-06	Down
ENSMUSG00000028834	Trim63	-1.08518	0.000161532	0.00698833	Down
ENSMUSG00000021898	Asb14	-1.08307	4.29986e-06	0.000387551	Down
ENSMUSG00000071532	Gm10335	-1.0598	1.72234e-11	7.6705e-09	Down
ENSMUSG00000030401	Rtn2	-1.04867	2.25826e-12	1.22123e-09	Down
ENSMUSG00000042686	Jph1	-1.04111	1.60357e-07	2.22876e-05	Down
ENSMUSG00000030108	Slc6a13	-1.02874	1.87818e-05	0.00122721	Down
ENSMUSG00000044938	Klhl31	-1.02808	4.65281e-09	1.02106e-06	Down
ENSMUSG00000035948	Acss3	-1.02712	0.000161066	0.00698814	Down
ENSMUSG00000030399	Ckm	-1.02676	1.78333e-18	2.70031e-15	Down
ENSMUSG00000030621	Me3	-1.02408	0.000840692	0.0256648	Down
ENSMUSG00000025537	Phkg1	-1.01518	3.17339e-11	1.20129e-08	Down
ENSMUSG00000028175	Depdc1a	-1.01245	0.00025779	0.0100865	Down
ENSMUSG00000079278	Tmem233	-1.00852	1.87036e-09	4.96861e-07	Down
ENSMUSG00000005994	Tyrp1	-1.00516	6.79517e-05	0.0034761	Down
ENSMUSG00000036951	Aadacl2fm1	-1.00359	2.1543e-07	2.86144e-05	Down
ENSMUSG00000068697	Myoz1	-0.99752	1.32507e-14	1.00321e-11	Down
ENSMUSG00000025488	Cox8b	-0.990809	1.95011e-11	8.43673e-09	Down
ENSMUSG00000007122	Casq1	-0.986961	1.41873e-15	1.26367e-12	Down
ENSMUSG00000022389	Tef	-0.986958	5.20882e-14	3.75581e-11	Down
ENSMUSG00000034055	Phka1	-0.986165	2.75064e-09	6.50785e-07	Down
ENSMUSG00000020022	Ndufa12	-0.975092	3.66008e-06	0.000337932	Down
ENSMUSG00000022215	Fitm1	-0.974013	4.06914e-06	0.000368952	Down
ENSMUSG00000061723	Tnnt3	-0.973168	2.10731e-09	5.40829e-07	Down
ENSMUSG00000032648	Pygm	-0.971924	1.60768e-12	9.36291e-10	Down
ENSMUSG00000021775	Nr1d2	-0.967965	1.41677e-09	3.83084e-07	Down
ENSMUSG00000030785	Cox6a2	-0.966254	4.04382e-09	9.27751e-07	Down
ENSMUSG00000042529	Kcnj12	-0.95597	0.000112597	0.00528697	Down
ENSMUSG00000113178	Mylf-ps	-0.941911	5.68809e-08	9.5699e-06	Down
ENSMUSG00000044201	Cdc25c	-0.940605	0.000813126	0.0250761	Down
ENSMUSG00000061816	Myl1	-0.938724	2.83186e-15	2.25684e-12	Down
ENSMUSG00000027470	Mylk2	-0.932077	4.11259e-07	5.27736e-05	Down
ENSMUSG00000047534	Mis18bp1	-0.917654	6.54079e-05	0.00336873	Down
ENSMUSG00000026173	Plcd4	-0.913752	0.000929718	0.0276035	Down
ENSMUSG00000025359	Pmel	-0.91314	7.11625e-07	8.62034e-05	Down
ENSMUSG00000015880	Ncapg	-0.908115	0.000845394	0.0257564	Down
ENSMUSG00000038670	Mybpc2	-0.902632	4.42779e-08	7.796e-06	Down
ENSMUSG00000030672	Mylpf	-0.901734	1.7975e-12	1.00806e-09	Down
ENSMUSG00000029392	Rilpl1	-0.897295	8.48477e-08	1.35564e-05	Down
ENSMUSG00000031097	Tnni2	-0.896834	1.21822e-11	5.95041e-09	Down
ENSMUSG00000035683	Melk	-0.889413	0.000498818	0.0172052	Down
ENSMUSG00000008658	Rbfox1	-0.886749	0.000102657	0.0049347	Down
ENSMUSG00000035923	Myf6	-0.886681	0.00195237	0.0482265	Down
ENSMUSG00000030677	Kif22	-0.886378	6.79178e-06	0.000538436	Down
ENSMUSG00000045328	Cenpe	-0.886272	2.40194e-06	0.000245745	Down
ENSMUSG00000031382	Asb11	-0.881655	0.00077762	0.0244289	Down
ENSMUSG00000040666	Sh3bgr	-0.875681	4.51278e-08	7.85431e-06	Down
ENSMUSG00000030730	Atp2a1	-0.874603	5.60696e-08	9.53938e-06	Down
ENSMUSG00000020218	Wif1	-0.866823	2.97601e-05	0.00174662	Down
ENSMUSG00000043795	Prr33	-0.866299	1.29556e-06	0.000146398	Down
ENSMUSG00000030996	Art1	-0.865505	1.41104e-05	0.000970468	Down
ENSMUSG00000057003	Myh4	-0.859445	1.11393e-09	3.18249e-07	Down
ENSMUSG00000112600	Gm49918	-0.857449	0.000393264	0.0140284	Down
ENSMUSG00000057722	Lepr	-0.856829	0.000577546	0.0193051	Down
ENSMUSG00000025407	Gli1	-0.854998	0.000119748	0.00549463	Down
ENSMUSG00000047746	Fbxo40	-0.853104	1.43033e-07	2.04322e-05	Down
ENSMUSG00000031791	Tmem38a	-0.851782	2.90881e-11	1.16291e-08	Down
ENSMUSG00000049598	Vsig8	-0.842134	7.7396e-06	0.000607218	Down
ENSMUSG00000022996	Wnt10b	-0.841208	0.00159976	0.0422907	Down
ENSMUSG00000025271	Pfkfb1	-0.835809	0.000501955	0.0172741	Down
ENSMUSG00000028773	Fabp3	-0.825243	1.67244e-05	0.00111655	Down
ENSMUSG00000025791	Pgm1	-0.824713	3.8324e-10	1.16425e-07	Down
ENSMUSG00000023153	Tmem52	-0.822749	0.000102326	0.00493448	Down
ENSMUSG00000033044	Dhrs7c	-0.822138	1.3141e-06	0.000147394	Down
ENSMUSG00000026622	Nek2	-0.817106	0.00154403	0.0412325	Down
ENSMUSG00000020216	Jsrp1	-0.816029	3.89766e-05	0.00219399	Down
ENSMUSG00000037904	Ankrd9	-0.815302	5.78902e-06	0.000476398	Down
ENSMUSG00000060600	Eno3	-0.813868	4.07754e-11	1.47005e-08	Down
ENSMUSG00000023505	Cdca3	-0.811018	1.26828e-06	0.000144393	Down
ENSMUSG00000042717	Ppp1r3a	-0.810335	5.98125e-06	0.000486925	Down
ENSMUSG00000049548	Krt82	-0.806827	1.37411e-07	1.9816e-05	Down
ENSMUSG00000026817	Ak1	-0.8035	3.84445e-10	1.16425e-07	Down
ENSMUSG00000040557	Mettl27	-0.801634	0.000386531	0.0138693	Down
ENSMUSG00000005628	Tmod4	-0.797464	4.80918e-06	0.000413753	Down
ENSMUSG00000055489	Ano5	-0.792449	0.000174832	0.00743623	Down
ENSMUSG00000037725	Ckap2	-0.791165	0.000278282	0.0108201	Down
ENSMUSG00000022490	Ppp1r1a	-0.790399	0.00141474	0.0383219	Down
ENSMUSG00000024471	Myot	-0.7895	6.5335e-06	0.000523441	Down
ENSMUSG00000002500	Rpl3l	-0.78761	1.13959e-07	1.69174e-05	Down
ENSMUSG00000039891	Txlnb	-0.785686	3.65061e-08	6.50323e-06	Down
ENSMUSG00000074218	Cox7a1	-0.781466	4.87054e-05	0.00262455	Down
ENSMUSG00000027887	Sypl2	-0.780487	1.60438e-07	2.22876e-05	Down
ENSMUSG00000020475	Pgam2	-0.778401	7.77319e-09	1.65777e-06	Down
ENSMUSG00000051367	Six1	-0.777295	0.000855271	0.0258959	Down
ENSMUSG00000038403	Hjv	-0.777175	1.85056e-06	0.000198732	Down
ENSMUSG00000021903	Galnt15	-0.775307	3.37459e-08	6.0831e-06	Down
ENSMUSG00000028957	Per3	-0.774698	9.56199e-05	0.00468568	Down
ENSMUSG00000032643	Fhl3	-0.771753	4.60262e-06	0.000407561	Down
ENSMUSG00000012443	Kif11	-0.771529	8.62781e-07	0.000102868	Down
ENSMUSG00000033952	Aspm	-0.766755	0.000146755	0.00647826	Down
ENSMUSG00000041431	Ccnb1	-0.762731	5.0201e-05	0.00267656	Down
ENSMUSG00000039345	Mettl22	-0.760512	0.00100859	0.029426	Down
ENSMUSG00000027496	Aurka	-0.751446	0.000564288	0.0190724	Down
ENSMUSG00000040287	Stac3	-0.749295	4.50487e-05	0.00247148	Down
ENSMUSG00000022464	Slc38a4	-0.748084	0.000204738	0.00851686	Down
ENSMUSG00000061517	Sox21	-0.745487	1.37139e-05	0.000956942	Down
ENSMUSG00000022033	Pbk	-0.744876	0.000779967	0.0244519	Down
ENSMUSG00000042124	Lce1f	-0.740065	0.000318273	0.0118995	Down
ENSMUSG00000096146	Kcnj11	-0.737799	0.00138771	0.0378607	Down
ENSMUSG00000078815	Cacng6	-0.73669	0.000348001	0.0127281	Down
ENSMUSG00000069805	Fbp1	-0.73511	0.000305255	0.0115266	Down
ENSMUSG00000021466	Ptch1	-0.733433	0.000397297	0.0141218	Down
ENSMUSG00000027611	Procr	-0.733117	4.46456e-05	0.00245827	Down
ENSMUSG00000021622	Ckmt2	-0.729968	1.92523e-08	3.64397e-06	Down
ENSMUSG00000027699	Ect2	-0.729291	0.000760806	0.0241512	Down
ENSMUSG00000018566	Slc2a4	-0.728036	1.05411e-07	1.59614e-05	Down
ENSMUSG00000031004	Mki67	-0.725771	1.33482e-07	1.94345e-05	Down
ENSMUSG00000006398	Cdc20	-0.723136	0.000108336	0.00514241	Down
ENSMUSG00000021768	Dusp13	-0.722008	0.00130277	0.036151	Down
ENSMUSG00000083773	Gm13394	-0.721133	0.000209121	0.00867535	Down
ENSMUSG00000036768	Kif15	-0.718809	0.000774646	0.0243861	Down
ENSMUSG00000079588	Tmem182	-0.717786	7.70693e-05	0.00386418	Down
ENSMUSG00000026683	Nuf2	-0.714553	0.00181119	0.046248	Down
ENSMUSG00000030711	Sult1a1	-0.711499	4.95091e-05	0.002649	Down
ENSMUSG00000033065	Pfkm	-0.708148	6.01918e-07	7.35019e-05	Down
ENSMUSG00000002055	Spag5	-0.707364	0.000899229	0.0269626	Down
ENSMUSG00000027306	Nusap1	-0.705516	6.13393e-05	0.00319175	Down
ENSMUSG00000040084	Bub1b	-0.70522	0.000466406	0.0162352	Down
ENSMUSG00000103243	Lce1d	-0.704005	1.40482e-05	0.000970468	Down
ENSMUSG00000030852	Tacc2	-0.703266	1.77042e-07	2.39354e-05	Down
ENSMUSG00000026605	Cenpf	-0.703241	0.000309317	0.011622	Down
ENSMUSG00000034768	Asb16	-0.702478	0.00175404	0.0453237	Down
ENSMUSG00000073375	Lrrc30	-0.701513	0.0015485	0.0412325	Down
ENSMUSG00000055027	Smyd1	-0.700503	1.87294e-06	0.000199719	Down
ENSMUSG00000022070	Bora	-0.700027	0.00148754	0.0399368	Down
ENSMUSG00000001508	Sgca	-0.699957	0.00189867	0.0475988	Down
ENSMUSG00000011148	Adssl1	-0.699695	9.77286e-07	0.000114517	Down
ENSMUSG00000027499	Pkia	-0.699031	7.93707e-07	9.53834e-05	Down
ENSMUSG00000038239	Hrc	-0.69676	1.92672e-05	0.00125212	Down
ENSMUSG00000033400	Agl	-0.694105	8.78354e-08	1.38542e-05	Down
ENSMUSG00000001604	Tcea3	-0.693347	5.27948e-05	0.00277771	Down
ENSMUSG00000028678	Kif2c	-0.693227	0.0012255	0.0343638	Down
ENSMUSG00000087090	Nctc1	-0.692669	0.00102128	0.0296248	Down
ENSMUSG00000021047	Nova1	-0.688099	0.0010305	0.0298354	Down
ENSMUSG00000046480	Scn4b	-0.682976	2.79208e-05	0.00168311	Down
ENSMUSG00000000253	Gmpr	-0.682888	0.000447415	0.0156823	Down
ENSMUSG00000027208	Fgf7	-0.681589	0.00139623	0.0379565	Down
ENSMUSG00000050239	Krtap24-1	-0.681383	1.32909e-05	0.000936048	Down
ENSMUSG00000019787	Trdn	-0.680501	0.000551161	0.0186704	Down
ENSMUSG00000034842	Art3	-0.680218	1.8496e-05	0.00122162	Down
ENSMUSG00000036611	Eepd1	-0.680095	0.000587815	0.0195191	Down
ENSMUSG00000017716	Birc5	-0.6799	0.00113664	0.0321348	Down
ENSMUSG00000027715	Ccna2	-0.671647	7.24556e-05	0.00368162	Down
ENSMUSG00000096617	Gm5559	-0.669904	1.95797e-05	0.00126699	Down
ENSMUSG00000021798	Ldb3	-0.661811	1.34363e-05	0.000941912	Down
ENSMUSG00000027331	Knstrn	-0.66158	0.00157696	0.0418917	Down
ENSMUSG00000041828	Abca8a	-0.656894	5.07247e-05	0.00269499	Down
ENSMUSG00000016349	Eef1a2	-0.655158	4.96558e-06	0.000424796	Down
ENSMUSG00000019942	Cdk1	-0.65507	0.000300544	0.0114631	Down
ENSMUSG00000012705	Retn	-0.654581	6.21877e-06	0.000503554	Down
ENSMUSG00000032254	Kif23	-0.654296	0.000715979	0.0228965	Down
ENSMUSG00000051747	Ttn	-0.653193	8.28278e-05	0.00411206	Down
ENSMUSG00000020386	Sar1b	-0.652251	1.86147e-07	2.49437e-05	Down
ENSMUSG00000035296	Sgcg	-0.647439	0.000251529	0.00991557	Down
ENSMUSG00000034127	Tspan8	-0.646815	0.000705288	0.0226962	Down
ENSMUSG00000001027	Scn4a	-0.645721	0.00130594	0.036151	Down
ENSMUSG00000067279	Ppp1r3c	-0.644201	8.50522e-08	1.35564e-05	Down
ENSMUSG00000027469	Tpx2	-0.644101	5.15516e-05	0.00272935	Down
ENSMUSG00000028396	2310002L09Rik	-0.640803	0.000785536	0.0245756	Down
ENSMUSG00000094120	Gm3233	-0.638307	0.00154942	0.0412325	Down
ENSMUSG00000031312	Itgb1bp2	-0.636589	0.000964399	0.0283002	Down
ENSMUSG00000048327	Ckap2l	-0.63538	0.000399975	0.0141836	Down
ENSMUSG00000030592	Ryr1	-0.634468	0.00174977	0.0452907	Down
ENSMUSG00000031972	Acta1	-0.632422	1.02601e-05	0.000769103	Down
ENSMUSG00000026407	Cacna1s	-0.627725	0.000858521	0.0258959	Down
ENSMUSG00000001403	Ube2c	-0.624995	6.32508e-05	0.00326875	Down
ENSMUSG00000041476	Smpx	-0.623287	2.77165e-06	0.000274302	Down
ENSMUSG00000039103	Nexn	-0.622511	0.00113451	0.0321348	Down
ENSMUSG00000020914	Top2a	-0.621692	7.38671e-05	0.00374079	Down
ENSMUSG00000039601	Rcan2	-0.621557	0.00136159	0.0372152	Down
ENSMUSG00000058290	Espl1	-0.62105	0.00192908	0.0479324	Down
ENSMUSG00000030695	Aldoa	-0.620316	4.16915e-07	5.30498e-05	Down
ENSMUSG00000017817	Jph2	-0.61993	1.13346e-05	0.000828042	Down
ENSMUSG00000054717	Hmgb2	-0.61871	9.25901e-06	0.000704522	Down
ENSMUSG00000039081	Zfp503	-0.616213	0.000865225	0.0260462	Down
ENSMUSG00000041991	Hrnr	-0.615062	9.79398e-06	0.000741502	Down
ENSMUSG00000023015	Racgap1	-0.611464	0.000328859	0.0122028	Down
ENSMUSG00000031757	Mt4	-0.609112	9.02087e-06	0.000689869	Down
ENSMUSG00000048013	Krt35	-0.609102	1.48429e-07	2.10048e-05	Down
ENSMUSG00000024600	Slc27a6	-0.606816	0.00103823	0.0299446	Down
ENSMUSG00000040118	Cacna2d1	-0.606814	0.000453687	0.0158654	Down
ENSMUSG00000002808	Epdr1	-0.606713	0.000569219	0.0191906	Down
ENSMUSG00000032114	Slc37a4	-0.605253	0.00090348	0.0269832	Down
ENSMUSG00000036052	Dnajb5	-0.603587	0.000103291	0.00494122	Down
ENSMUSG00000068890	Lce1a2	-0.598175	0.000367603	0.0133804	Down
ENSMUSG00000086841	2410006H16Rik	-0.597047	0.000165573	0.00712244	Down
ENSMUSG00000024726	Carnmt1	-0.594201	0.000792754	0.0246031	Down
ENSMUSG00000038170	Pde4dip	-0.592955	0.000855941	0.0258959	Down
ENSMUSG00000023019	Gpd1	-0.589207	1.60964e-05	0.00108809	Down
ENSMUSG00000028832	Stmn1	-0.585037	3.61898e-05	0.00209155	Down
ENSMUSG00000036570	Fxyd1	-0.583245	4.01244e-05	0.00224993	Down
ENSMUSG00000025479	Cyp2e1	-0.581549	0.000482037	0.0167408	Down
