# Supplementary material for: Single-cell profiling reveals a potent role of quercetin in promoting hair regeneration
Source: Protein Cell. 2022 Nov 30;14(6):398–415. doi: 10.1093/procel/pwac062 (PMC10246722; doi:10.1093/procel/pwac062)
Supplement: pwac062_suppl_Supplementary_Table_S6 [file pwac062_suppl_supplementary_table_s6.xlsx]

## Sheet: Antibodies 
Antibodies used in this study
Antibodies	Source	Identifier	RRID
Goat anti-Pcadherin	R&D	Cat# AF761	AB_355581
Rabbit anti-Ki67	Abcam	Cat#ab15580	AB_443209
Goat anti-CD31	R&D	Cat# AF3628	AB_2161028
Rabbit anti-Phospho-H3 (Ser10)	CST	Cat# 9701S
Rabbit anti-HIF-1α	Proteintech	Cat# 20960-1-AP	AB_10732601
Rabbit anti-VWF	Dako	Cat# A0082
b-Tubulin	Immunoway	Cat# YM3030
Mouse anti-Lamin A/C	Santa Cruz	Cat# AB_10991536	AB_10991536
