# Supplementary material for: Single-cell profiling reveals a potent role of quercetin in promoting hair regeneration
Source: Protein Cell. 2022 Nov 30;14(6):398–415. doi: 10.1093/procel/pwac062 (PMC10246722; doi:10.1093/procel/pwac062)
Supplement: pwac062_suppl_Supplementary_Table_S7 [file pwac062_suppl_supplementary_table_s7.xlsx]

## Sheet: Primers
Primers used in this study
Genes	Forward	Reverse
GAPDH	5’-TCGGAGTCAACGGATTTGGT-3'	5’-TTGCCATGGGTGGAATCATA-3'
RORA	5’-ACTCCTGTCCTCGTCAGAAGA-3’	5’-CATCCCTACGGCAAGGCATTT-3’
LDHA	5’-ATGGCAACTCTAAAGGATCAGC-3’	5’-CCAACCCCAACAACTGTAATCT-3’
